# Supplementary material for: Crystal structure of 1-(4-formyl­benzyl­idene)thio­semicarbazone
Source: Acta Crystallogr Sect E Struct Rep Online. 2014 Aug 6;70(Pt 9):o970. doi: 10.1107/S1600536814017255 (PMC4186181; doi:10.1107/S1600536814017255)
Supplement: Supplementary file 1 [file e-70-0o970-sup1.cif]

##############################################################################
#                                                                            #
# This CIF contains the data in a paper accepted for publication in          #
# Acta Crystallographica Section E. It conforms to the requirements of       #
# Notes for Authors for Acta Crystallographica Section E, and has been       #
# peer reviewed under the auspices of the IUCr Commission on Journals.       #
#                                                                            #
# Full details of the Crystallographic Information File format               #
# are given in the paper "The Crystallographic Information File (CIF):       #
# a New Standard Archive File for Crystallography" by S. R. Hall, F. H.      #
# Allen and I. D. Brown [Acta Cryst. (1991), A47, 655-685].                  #
#                                                                            #
# The current version of the core CIF dictionary is obtainable from          #
# ftp://ftp.iucr.org/pub/cif_core.dic.                                       #
#                                                                            #
# Software is freely available for graphical display of the structure(s)     #
# in this CIF. For information consult the CIF software page                 #
# http://www.iucr.org/resources/cif/software.                                #
#                                                                            #
# This file may be used for bona fide research purposes within the           #
# scientific community so long as proper attribution is given to the journal # 
# article from which it was obtained.                                        #
#                                                                            #
##############################################################################
data_I
_database_code_depnum_ccdc_archive 'CCDC 1016158'
_audit_creation_method     SHELXL-2013
_chemical_name_systematic
;
1-(4-Formylbenzylidene)thiosemicarbazone
;
_chemical_name_common     ?
_chemical_formula_moiety     'C9 H9 N3 O S'
_chemical_formula_sum     'C9 H9 N3 O S'
_chemical_formula_iupac     'C9 H9 N3 O S'
_chemical_formula_weight     207.25
_chemical_melting_point     ?
_shelx_space_group_comment
;
The symmetry employed for this shelxl refinement is uniquely defined
by the following loop, which should always be used as a source of
symmetry information in preference to the above space-group names.
They are only intended as comments.
;
_space_group_crystal_system     monoclinic
_space_group_name_H-M_alt     'P 21/c'
_space_group_name_Hall     '-P 2ybc'
loop_
    _space_group_symop_operation_xyz
    'x, y, z'
    '-x, y+1/2, -z+1/2'
    '-x, -y, -z'
    'x, -y-1/2, z-1/2'
_cell_length_a     12.3888(9)
_cell_length_b     11.7972(8)
_cell_length_c     14.9428(11)
_cell_angle_alpha     90
_cell_angle_beta     110.2860(10)
_cell_angle_gamma     90
_cell_volume     2048.5(3)
_cell_formula_units_Z     8
_cell_measurement_reflns_used     6097
_cell_measurement_theta_min     2.26
_cell_measurement_theta_max     27.24
_cell_measurement_temperature     293(2)
_exptl_crystal_description     prism
_exptl_crystal_colour     yellow
_exptl_crystal_size_max     0.51
_exptl_crystal_size_mid     0.44
_exptl_crystal_size_min     0.33
_exptl_crystal_density_diffrn     1.344
_exptl_crystal_density_meas     ?
_exptl_crystal_density_method     ?
_exptl_crystal_F_000     864
_exptl_absorpt_coefficient_mu     0.286
_exptl_absorpt_correction_type     multi-scan
_exptl_absorpt_process_details     '(SADABS; Sheldrick, 1996)'
_shelx_estimated_absorpt_T_min     0.868
_shelx_estimated_absorpt_T_max     0.912
_exptl_absorpt_correction_T_min     0.6929
_exptl_absorpt_correction_T_max     0.7456
_exptl_special_details     ?
_diffrn_ambient_temperature     293(2)
_diffrn_radiation_type     MoK\a
_diffrn_radiation_wavelength     0.71073
_diffrn_measurement_device_type     'Bruker SMART 1000 CCD'
_diffrn_measurement_method     '\f and \w scans'
_diffrn_detector_area_resol_mean     ?
_diffrn_reflns_number     19018
_diffrn_reflns_av_R_equivalents     0.0216
_diffrn_reflns_theta_min     1.752
_diffrn_reflns_theta_max     28.047
_diffrn_reflns_theta_full     25.242
_diffrn_measured_fraction_theta_max     0.988
_diffrn_measured_fraction_theta_full     0.999
_diffrn_reflns_limit_h_min     -16
_diffrn_reflns_limit_h_max     16
_diffrn_reflns_limit_k_min     -15
_diffrn_reflns_limit_k_max     15
_diffrn_reflns_limit_l_min     -19
_diffrn_reflns_limit_l_max     19
_refine_special_details     ?
_reflns_number_total     4920
_reflns_number_gt     3344
_reflns_threshold_expression     I>2\s(I)
_refine_ls_structure_factor_coef     Fsqd
_refine_ls_matrix_type     full
_refine_ls_R_factor_all     0.0683
_refine_ls_R_factor_gt     0.0399
_refine_ls_wR_factor_gt     0.0968
_refine_ls_wR_factor_ref     0.1192
_refine_ls_goodness_of_fit_ref     1.030
_refine_ls_restrained_S_all     1.030
_refine_ls_number_reflns     4920
_refine_ls_number_parameters     277
_refine_ls_number_restraints     0
_refine_ls_hydrogen_treatment     mixed
_refine_ls_weighting_scheme     calc
_refine_ls_weighting_details
              'w=1/[\s^2^(Fo^2^)+(0.0442P)^2^+0.8755P] where P=(Fo^2^+2Fc^2^)/3'
_atom_sites_solution_hydrogens     mixed
_atom_sites_solution_primary     ?
_atom_sites_solution_secondary     ?
_refine_ls_shift/su_max     0.001
_refine_ls_shift/su_mean     0.000
_refine_diff_density_max     0.357
_refine_diff_density_min     -0.349
_refine_ls_extinction_method     none
_refine_ls_extinction_coef     .
loop_
    _atom_type_symbol
    _atom_type_description
    _atom_type_scat_dispersion_real
    _atom_type_scat_dispersion_imag
    _atom_type_scat_source
    'C' 'C' 0.0033 0.0016
                         'International Tables Vol C Tables 4.2.6.8 and 6.1.1.4'
    'H' 'H' 0.0000 0.0000
                         'International Tables Vol C Tables 4.2.6.8 and 6.1.1.4'
    'N' 'N' 0.0061 0.0033
                         'International Tables Vol C Tables 4.2.6.8 and 6.1.1.4'
    'O' 'O' 0.0106 0.0060
                         'International Tables Vol C Tables 4.2.6.8 and 6.1.1.4'
    'S' 'S' 0.1246 0.1234
                         'International Tables Vol C Tables 4.2.6.8 and 6.1.1.4'
_computing_data_collection     'SMART (Bruker, 2008)'
_computing_cell_refinement     'SAINT (Bruker, 2008)'
_computing_data_reduction     'SAINT (Bruker, 2008)'
_computing_structure_solution     'SHELXS2013 (Sheldrick, 2008)'
_computing_structure_refinement     'SHELXL2013 (Sheldrick, 2008)'
_computing_molecular_graphics     'Mercury (Macrae <i>et al.</i>, 2008)'
_computing_publication_material     'publCIF (Westrip, 2010)'
loop_
    _atom_site_type_symbol
    _atom_site_label
    _atom_site_fract_x
    _atom_site_fract_y
    _atom_site_fract_z
    _atom_site_U_iso_or_equiv
    _atom_site_adp_type
    _atom_site_calc_flag
    _atom_site_occupancy
    _atom_site_disorder_assembly
    _atom_site_disorder_group
    N N3A 0.89210(14) 0.63007(12) -0.01356(11) 0.0479(4) Uani d 1 . .
    S S1A 0.90693(5) 0.91696(4) -0.13892(4) 0.06120(17) Uani d 1 . .
    O O1A 0.89088(17) 0.16790(14) 0.29083(12) 0.0778(5) Uani d 1 . .
    N N1A 0.97843(19) 0.83357(16) 0.03697(14) 0.0646(5) Uani d 1 . .
    C C1A 0.92577(17) 0.81529(15) -0.05446(14) 0.0488(4) Uani d 1 . .
    N N2A 0.88481(15) 0.71091(13) -0.08158(13) 0.0519(4) Uani d 1 . .
    C C2A 0.84890(17) 0.53375(15) -0.04474(14) 0.0499(4) Uani d 1 . .
    H H2A 0.8172 0.5214 -0.1102 0.060 Uiso calc 1 . .
    C C3A 0.84875(16) 0.44243(14) 0.02136(13) 0.0446(4) Uani d 1 . .
    C C4A 0.80002(18) 0.33905(16) -0.01569(14) 0.0536(5) Uani d 1 . .
    H H4A 0.7659 0.3300 -0.0813 0.064 Uiso calc 1 . .
    C C5A 0.80199(18) 0.24931(15) 0.04467(14) 0.0549(5) Uani d 1 . .
    H H5A 0.7691 0.1803 0.0195 0.066 Uiso calc 1 . .
    C C6A 0.85265(17) 0.26217(15) 0.14207(14) 0.0487(4) Uani d 1 . .
    C C7A 0.9008(2) 0.36573(16) 0.17931(14) 0.0576(5) Uani d 1 . .
    H H7A 0.9348 0.3746 0.2450 0.069 Uiso calc 1 . .
    C C8A 0.89848(19) 0.45524(16) 0.11987(14) 0.0550(5) Uani d 1 . .
    H H8A 0.9302 0.5245 0.1455 0.066 Uiso calc 1 . .
    C C9A 0.8559(2) 0.16499(18) 0.20519(17) 0.0615(5) Uani d 1 . .
    H H9A 0.8286 0.0959 0.1763 0.074 Uiso calc 1 . .
    H H1NA 0.990(2) 0.782(2) 0.0779(17) 0.069(7) Uiso d 1 . .
    H H2NA 1.007(2) 0.900(2) 0.0570(17) 0.075(7) Uiso d 1 . .
    H H3NA 0.8488(18) 0.6956(18) -0.1392(16) 0.054(6) Uiso d 1 . .
    S S1B 0.70719(7) 0.87078(5) 0.20508(5) 0.0836(2) Uani d 1 . .
    O O1B 0.36864(17) -0.02352(14) 0.06781(17) 0.1027(7) Uani d 1 . .
    N N1B 0.5055(2) 0.77556(19) 0.11523(17) 0.0728(6) Uani d 1 . .
    C C1B 0.6141(2) 0.76241(17) 0.16872(15) 0.0633(6) Uani d 1 . .
    N N2B 0.6506(2) 0.65472(15) 0.19199(15) 0.0659(5) Uani d 1 . .
    C C2B 0.61285(19) 0.46749(17) 0.18659(16) 0.0596(5) Uani d 1 . .
    H H2B 0.6866 0.4587 0.2310 0.072 Uiso calc 1 . .
    N N3B 0.57577(16) 0.56654(14) 0.15795(13) 0.0591(4) Uani d 1 . .
    C C3B 0.54146(18) 0.36782(16) 0.15082(15) 0.0539(5) Uani d 1 . .
    C C4B 0.5824(2) 0.26093(18) 0.18761(17) 0.0636(6) Uani d 1 . .
    H H4B 0.6538 0.2549 0.2358 0.076 Uiso calc 1 . .
    C C5B 0.5189(2) 0.16464(18) 0.15366(18) 0.0663(6) Uani d 1 . .
    H H5B 0.5477 0.0941 0.1784 0.080 Uiso calc 1 . .
    C C6B 0.41212(19) 0.17280(17) 0.08275(16) 0.0574(5) Uani d 1 . .
    C C7B 0.37016(19) 0.27858(17) 0.04567(16) 0.0592(5) Uani d 1 . .
    H H6B 0.2983 0.2843 -0.0020 0.071 Uiso calc 1 . .
    C C8B 0.43420(19) 0.37484(17) 0.07894(16) 0.0583(5) Uani d 1 . .
    H H7B 0.4056 0.4451 0.0532 0.070 Uiso calc 1 . .
    C C9B 0.3412(2) 0.07213(19) 0.0444(2) 0.0723(6) Uani d 1 . .
    H H9B 0.2691 0.0838 -0.0017 0.087 Uiso calc 1 . .
    H H1NB 0.463(3) 0.712(3) 0.093(2) 0.107(10) Uiso d 1 . .
    H H2NB 0.478(2) 0.844(2) 0.1003(19) 0.085(8) Uiso d 1 . .
    H H3NB 0.717(2) 0.642(2) 0.2304(17) 0.065(7) Uiso d 1 . .
loop_
    _atom_site_aniso_label
    _atom_site_aniso_U_11
    _atom_site_aniso_U_22
    _atom_site_aniso_U_33
    _atom_site_aniso_U_12
    _atom_site_aniso_U_13
    _atom_site_aniso_U_23
    N3A 0.0572(9) 0.0343(7) 0.0505(8) 0.0015(7) 0.0167(7) 0.0081(6)
    S1A 0.0797(4) 0.0362(2) 0.0594(3) -0.0022(2) 0.0134(3) 0.0123(2)
    O1A 0.1133(14) 0.0633(10) 0.0600(10) 0.0069(9) 0.0341(9) 0.0169(8)
    N1A 0.0936(15) 0.0363(9) 0.0541(10) -0.0053(9) 0.0130(10) 0.0050(8)
    C1A 0.0554(11) 0.0351(9) 0.0545(11) 0.0034(8) 0.0174(9) 0.0043(8)
    N2A 0.0682(11) 0.0343(7) 0.0479(9) -0.0020(7) 0.0135(8) 0.0067(7)
    C2A 0.0602(11) 0.0375(9) 0.0477(10) -0.0014(8) 0.0131(8) 0.0043(8)
    C3A 0.0498(10) 0.0347(8) 0.0480(10) 0.0006(7) 0.0151(8) 0.0032(7)
    C4A 0.0647(12) 0.0430(9) 0.0447(10) -0.0084(9) 0.0082(9) 0.0010(8)
    C5A 0.0638(12) 0.0367(9) 0.0586(12) -0.0116(8) 0.0141(10) -0.0017(8)
    C6A 0.0576(11) 0.0383(9) 0.0507(10) -0.0004(8) 0.0193(9) 0.0057(8)
    C7A 0.0817(15) 0.0445(10) 0.0439(10) -0.0040(10) 0.0183(10) -0.0002(8)
    C8A 0.0774(14) 0.0351(9) 0.0498(10) -0.0068(9) 0.0187(10) -0.0045(8)
    C9A 0.0775(15) 0.0449(10) 0.0641(13) -0.0005(10) 0.0271(11) 0.0082(9)
    S1B 0.1164(6) 0.0470(3) 0.0657(4) -0.0135(3) 0.0042(3) 0.0020(3)
    O1B 0.0916(13) 0.0436(9) 0.158(2) -0.0036(9) 0.0239(13) -0.0026(11)
    N1B 0.0818(15) 0.0507(11) 0.0826(14) 0.0090(11) 0.0243(12) 0.0030(11)
    C1B 0.0916(17) 0.0453(11) 0.0517(11) 0.0007(11) 0.0233(11) -0.0012(9)
    N2B 0.0739(13) 0.0445(9) 0.0669(12) -0.0017(9) 0.0088(10) -0.0003(8)
    C2B 0.0632(13) 0.0471(11) 0.0647(13) 0.0019(10) 0.0172(10) 0.0008(9)
    N3B 0.0685(11) 0.0429(9) 0.0635(10) -0.0031(8) 0.0199(9) -0.0036(8)
    C3B 0.0603(12) 0.0434(10) 0.0616(12) 0.0037(9) 0.0259(10) -0.0003(9)
    C4B 0.0605(13) 0.0517(11) 0.0738(14) 0.0066(10) 0.0172(11) 0.0103(10)
    C5B 0.0705(15) 0.0419(10) 0.0884(16) 0.0083(10) 0.0299(13) 0.0111(10)
    C6B 0.0607(13) 0.0434(10) 0.0742(14) 0.0031(9) 0.0312(11) -0.0022(9)
    C7B 0.0583(12) 0.0483(11) 0.0697(13) 0.0068(9) 0.0207(10) -0.0036(10)
    C8B 0.0650(13) 0.0423(10) 0.0672(13) 0.0103(9) 0.0225(11) 0.0015(9)
    C9B 0.0709(15) 0.0517(12) 0.0965(18) -0.0014(11) 0.0320(13) -0.0068(12)
_geom_special_details
;
All e.s.d.'s (except the e.s.d. in the dihedral angle between two l.s. planes)
are estimated using the full covariance matrix. The cell e.s.d.'s are taken
into account individually in the estimation of e.s.d.'s in distances, angles
and torsion angles; correlations between e.s.d.'s in cell parameters are only
used when they are defined by crystal symmetry. An approximate (isotropic)
treatment of cell e.s.d.'s is used for estimating e.s.d.'s involving l.s.
planes.
;
loop_
    _geom_bond_atom_site_label_1
    _geom_bond_atom_site_label_2
    _geom_bond_site_symmetry_2
    _geom_bond_distance
    _geom_bond_publ_flag
    N3A C2A . 1.274(2) ?
    N3A N2A . 1.374(2) ?
    S1A C1A . 1.6976(18) ?
    O1A C9A . 1.201(3) ?
    N1A C1A . 1.312(3) ?
    N1A H1NA . 0.84(3) ?
    N1A H2NA . 0.87(3) ?
    C1A N2A . 1.340(2) ?
    N2A H3NA . 0.84(2) ?
    C2A C3A . 1.462(2) ?
    C2A H2A . 0.9300 ?
    C3A C4A . 1.388(2) ?
    C3A C8A . 1.393(3) ?
    C4A C5A . 1.386(3) ?
    C4A H4A . 0.9300 ?
    C5A C6A . 1.379(3) ?
    C5A H5A . 0.9300 ?
    C6A C7A . 1.388(3) ?
    C6A C9A . 1.476(3) ?
    C7A C8A . 1.374(3) ?
    C7A H7A . 0.9300 ?
    C8A H8A . 0.9300 ?
    C9A H9A . 0.9300 ?
    S1B C1B . 1.681(2) ?
    O1B C9B . 1.195(3) ?
    N1B C1B . 1.314(3) ?
    N1B H1NB . 0.91(3) ?
    N1B H2NB . 0.88(3) ?
    C1B N2B . 1.353(3) ?
    N2B N3B . 1.369(2) ?
    N2B H3NB . 0.84(2) ?
    C2B N3B . 1.274(3) ?
    C2B C3B . 1.457(3) ?
    C2B H2B . 0.9300 ?
    C3B C8B . 1.392(3) ?
    C3B C4B . 1.399(3) ?
    C4B C5B . 1.375(3) ?
    C4B H4B . 0.9300 ?
    C5B C6B . 1.382(3) ?
    C5B H5B . 0.9300 ?
    C6B C7B . 1.391(3) ?
    C6B C9B . 1.470(3) ?
    C7B C8B . 1.376(3) ?
    C7B H6B . 0.9300 ?
    C8B H7B . 0.9300 ?
    C9B H9B . 0.9300 ?
loop_
    _geom_angle_atom_site_label_1
    _geom_angle_atom_site_label_2
    _geom_angle_atom_site_label_3
    _geom_angle_site_symmetry_1
    _geom_angle_site_symmetry_3
    _geom_angle
    _geom_angle_publ_flag
    C2A N3A N2A . . 115.92(16) ?
    C1A N1A H1NA . . 122.5(16) ?
    C1A N1A H2NA . . 120.1(16) ?
    H1NA N1A H2NA . . 117(2) ?
    N1A C1A N2A . . 117.74(17) ?
    N1A C1A S1A . . 123.28(15) ?
    N2A C1A S1A . . 118.98(15) ?
    C1A N2A N3A . . 119.56(17) ?
    C1A N2A H3NA . . 121.2(15) ?
    N3A N2A H3NA . . 119.0(15) ?
    N3A C2A C3A . . 120.60(17) ?
    N3A C2A H2A . . 119.7 ?
    C3A C2A H2A . . 119.7 ?
    C4A C3A C8A . . 119.25(16) ?
    C4A C3A C2A . . 118.70(17) ?
    C8A C3A C2A . . 122.03(16) ?
    C5A C4A C3A . . 120.31(17) ?
    C5A C4A H4A . . 119.8 ?
    C3A C4A H4A . . 119.8 ?
    C6A C5A C4A . . 120.11(17) ?
    C6A C5A H5A . . 119.9 ?
    C4A C5A H5A . . 119.9 ?
    C5A C6A C7A . . 119.67(17) ?
    C5A C6A C9A . . 119.37(17) ?
    C7A C6A C9A . . 120.96(18) ?
    C8A C7A C6A . . 120.50(18) ?
    C8A C7A H7A . . 119.8 ?
    C6A C7A H7A . . 119.8 ?
    C7A C8A C3A . . 120.15(17) ?
    C7A C8A H8A . . 119.9 ?
    C3A C8A H8A . . 119.9 ?
    O1A C9A C6A . . 125.3(2) ?
    O1A C9A H9A . . 117.3 ?
    C6A C9A H9A . . 117.3 ?
    C1B N1B H1NB . . 118(2) ?
    C1B N1B H2NB . . 119.2(18) ?
    H1NB N1B H2NB . . 122(3) ?
    N1B C1B N2B . . 116.6(2) ?
    N1B C1B S1B . . 123.36(18) ?
    N2B C1B S1B . . 120.0(2) ?
    C1B N2B N3B . . 119.7(2) ?
    C1B N2B H3NB . . 120.4(17) ?
    N3B N2B H3NB . . 119.7(16) ?
    N3B C2B C3B . . 121.0(2) ?
    N3B C2B H2B . . 119.5 ?
    C3B C2B H2B . . 119.5 ?
    C2B N3B N2B . . 116.96(19) ?
    C8B C3B C4B . . 118.45(19) ?
    C8B C3B C2B . . 122.07(18) ?
    C4B C3B C2B . . 119.5(2) ?
    C5B C4B C3B . . 121.1(2) ?
    C5B C4B H4B . . 119.5 ?
    C3B C4B H4B . . 119.5 ?
    C4B C5B C6B . . 119.92(19) ?
    C4B C5B H5B . . 120.0 ?
    C6B C5B H5B . . 120.0 ?
    C5B C6B C7B . . 119.61(19) ?
    C5B C6B C9B . . 121.8(2) ?
    C7B C6B C9B . . 118.6(2) ?
    C8B C7B C6B . . 120.5(2) ?
    C8B C7B H6B . . 119.7 ?
    C6B C7B H6B . . 119.7 ?
    C7B C8B C3B . . 120.43(19) ?
    C7B C8B H7B . . 119.8 ?
    C3B C8B H7B . . 119.8 ?
    O1B C9B C6B . . 125.3(3) ?
    O1B C9B H9B . . 117.4 ?
    C6B C9B H9B . . 117.4 ?
loop_
    _geom_hbond_atom_site_label_D
    _geom_hbond_atom_site_label_H
    _geom_hbond_atom_site_label_A
    _geom_hbond_site_symmetry_A
    _geom_hbond_distance_DH
    _geom_hbond_distance_HA
    _geom_hbond_distance_DA
    _geom_hbond_angle_DHA
    N1A H1NA N3A . 0.84(3) 2.32(2) 2.630(2) 102.0(19)
    N1A H1NA O1A 2_755 0.84(3) 2.41(3) 3.190(3) 154(2)
    N1A H2NA S1A 3_775 0.87(3) 2.52(3) 3.391(2) 172(2)
    N2A H3NA S1B 4_575 0.84(2) 2.50(2) 3.3270(19) 166.1(19)
    N1B H1NB N3B . 0.91(3) 2.21(3) 2.619(3) 106(3)
    N1B H2NB O1B 1_565 0.88(3) 2.01(3) 2.857(3) 161(3)
    N2B H3NB S1A 4_576 0.84(2) 2.58(2) 3.409(2) 171(2)
_shelx_hkl_file
;
  -1   0   0   -0.01    0.01
   1   0   0    0.01    0.01
  -2   0   0   74.64    1.29
   2   0   0   78.83    1.31
  -2   0   0   77.07    1.27
   3   0   0   58.39    0.98
  -3   0   0   55.73    0.95
  -3   0   0   57.18    0.95
  -4   0   0  418.73    6.88
   4   0   0  426.36    6.98
  -4   0   0  410.64    6.73
  -5   0   0   46.44    0.78
  -5   0   0   44.96    0.78
  -6   0   0    8.83    0.19
  -6   0   0    8.62    0.20
   6   0   0    8.40    0.22
  -7   0   0    0.50    0.05
   7   0   0    0.38    0.06
  -7   0   0    0.42    0.05
  -8   0   0    3.70    0.11
   8   0   0    3.56    0.15
  -8   0   0    3.46    0.13
   9   0   0    1.21    0.10
  -9   0   0    1.31    0.07
  -9   0   0    1.20    0.08
 -10   0   0    5.43    0.18
  10   0   0    5.19    0.21
 -11   0   0    1.12    0.10
  11   0   0    1.13    0.12
 -12   0   0    0.08    0.06
  12   0   0    0.19    0.08
  13   0   0    0.04    0.08
  14   0   0    0.16    0.10
  15   0   0    0.19    0.09
   0  -1   0   -0.04    0.01
   0   1   0   -0.04    0.01
   1  -1   0   35.94    0.62
  -1  -1   0   36.60    0.61
  -1  -1   0   36.33    0.60
   1  -1   0   36.11    0.61
  -1   1   0   36.11    0.60
   1   1   0   36.85    0.62
  -2  -1   0  140.69    2.34
   2  -1   0  149.17    2.41
   2  -1   0  147.03    2.41
  -2  -1   0  145.14    2.40
   2   1   0  147.04    2.41
  -2   1   0  138.60    2.34
   3  -1   0   40.12    0.70
   3  -1   0   40.40    0.68
  -3  -1   0   39.20    0.67
  -3  -1   0   39.92    0.67
  -3   1   0   39.85    0.67
   4  -1   0  157.45    2.64
  -4  -1   0  154.95    2.59
   4  -1   0  157.33    2.59
  -4  -1   0  156.66    2.56
  -4   1   0  158.52    2.59
   4   1   0  161.24    2.64
  -4   1   0  156.81    2.56
  -5  -1   0    0.96    0.05
   5  -1   0    0.88    0.06
  -5  -1   0    0.84    0.05
   5   1   0    0.93    0.06
  -5   1   0    0.86    0.05
  -5   1   0    0.94    0.05
  -6  -1   0    0.16    0.04
   6  -1   0    0.16    0.05
  -6  -1   0    0.16    0.03
   6   1   0    0.12    0.04
  -6   1   0    0.14    0.04
  -6   1   0    0.15    0.03
  -7  -1   0    8.84    0.20
   7  -1   0    9.32    0.25
  -7  -1   0    8.92    0.22
   7   1   0    9.10    0.24
  -7   1   0    9.00    0.22
  -7   1   0    9.10    0.20
   8  -1   0    0.02    0.05
  -8  -1   0    0.06    0.04
  -8  -1   0   -0.01    0.03
  -8   1   0    0.00    0.04
  -8   1   0   -0.03    0.03
   8   1   0    0.03    0.05
  -9  -1   0    1.00    0.08
   9  -1   0    1.19    0.11
  -9   1   0    0.97    0.08
   9   1   0    1.06    0.10
  -9   1   0    1.04    0.07
 -10  -1   0   -0.05    0.04
  10  -1   0   -0.03    0.05
 -10   1   0    0.00    0.04
  10   1   0   -0.05    0.05
 -11  -1   0   -0.06    0.05
  11  -1   0   -0.04    0.05
  11   1   0   -0.01    0.06
 -11   1   0    0.03    0.05
 -12  -1   0    0.76    0.09
  12  -1   0    0.69    0.11
  12   1   0    0.70    0.11
 -12   1   0    0.71    0.09
  13  -1   0    0.04    0.08
  13   1   0    0.04    0.08
  14  -1   0    0.20    0.10
  14   1   0    0.08    0.09
  15  -1   0    0.06    0.09
  15   1   0   -0.21    0.08
   0  -2   0  125.51    2.06
  -1  -2   0    4.76    0.10
   1  -2   0    4.67    0.10
  -1  -2   0    4.91    0.10
   1  -2   0    4.80    0.09
  -1   2   0    4.71    0.10
   1   2   0    4.86    0.10
  -2  -2   0    9.37    0.18
   2  -2   0    9.27    0.18
  -2  -2   0    9.65    0.18
   2  -2   0    9.41    0.18
  -2   2   0    9.18    0.18
   2   2   0    9.31    0.19
  -3  -2   0   23.18    0.42
  -3  -2   0   23.89    0.42
   3  -2   0   23.73    0.43
   3  -2   0   23.79    0.42
  -3   2   0   23.04    0.42
   3   2   0   23.15    0.43
  -4  -2   0   15.81    0.30
   4  -2   0   15.95    0.30
  -4  -2   0   15.51    0.30
   4  -2   0   15.68    0.32
  -4   2   0   16.23    0.31
   4   2   0   15.88    0.32
  -5  -2   0    0.49    0.04
   5  -2   0    0.49    0.04
  -5  -2   0    0.48    0.05
   5  -2   0    0.50    0.05
   5   2   0    0.55    0.05
   6  -2   0    2.00    0.08
  -6  -2   0    2.18    0.08
   6  -2   0    2.07    0.10
  -6  -2   0    2.04    0.08
  -6   2   0    2.09    0.09
   6   2   0    2.04    0.10
   7  -2   0    0.21    0.05
  -7  -2   0    0.24    0.04
  -7  -2   0    0.27    0.05
  -7   2   0    0.23    0.05
  -7   2   0    0.24    0.04
   7   2   0    0.23    0.06
   8  -2   0    0.27    0.06
  -8  -2   0    0.40    0.05
  -8  -2   0    0.42    0.06
  -8   2   0    0.43    0.05
  -8   2   0    0.36    0.06
   8   2   0    0.30    0.07
  -9  -2   0    0.09    0.05
   9  -2   0    0.09    0.06
   9   2   0    0.09    0.06
  -9   2   0    0.12    0.05
  -9   2   0    0.08    0.04
  10  -2   0    0.78    0.10
 -10  -2   0    0.85    0.08
  10   2   0    0.65    0.09
 -10   2   0    0.72    0.08
 -11  -2   0    0.39    0.07
  11  -2   0    0.42    0.09
  11   2   0    0.48    0.09
 -11   2   0    0.43    0.08
  12  -2   0    0.18    0.08
 -12  -2   0    0.15    0.07
  12   2   0    0.13    0.08
 -12   2   0    0.21    0.07
  13  -2   0    0.21    0.09
  13   2   0    0.31    0.09
  14  -2   0    0.12    0.09
  14   2   0   -0.02    0.08
  15  -2   0    0.11    0.10
  15   2   0   -0.02    0.08
   0  -3   0    0.01    0.02
   0   3   0   -0.01    0.02
  -1  -3   0   62.50    1.05
   1  -3   0   61.77    1.07
   1   3   0   62.44    1.04
  -1   3   0   63.60    1.04
   1   3   0   62.43    1.06
   2  -3   0    3.83    0.10
  -2  -3   0    3.78    0.10
  -2  -3   0    3.87    0.10
   2  -3   0    3.91    0.09
  -2   3   0    3.98    0.10
   2   3   0    3.78    0.09
   3  -3   0    0.02    0.02
  -3  -3   0    0.00    0.02
  -3  -3   0    0.01    0.02
   3  -3   0    0.01    0.02
   3   3   0    0.01    0.02
  -3   3   0    0.06    0.03
  -4  -3   0    1.71    0.06
   4  -3   0    1.67    0.07
  -4  -3   0    1.65    0.07
   4  -3   0    1.62    0.06
  -4   3   0    1.63    0.07
   4   3   0    1.55    0.07
  -5  -3   0    5.76    0.14
   5  -3   0    6.09    0.16
  -5  -3   0    5.97    0.15
   5  -3   0    5.90    0.15
   5   3   0    5.86    0.16
  -5   3   0    5.57    0.15
  -6  -3   0   11.05    0.25
   6  -3   0   11.03    0.24
   6  -3   0   11.49    0.27
  -6  -3   0   11.06    0.24
   6   3   0   11.17    0.27
  -6   3   0   11.31    0.25
   7  -3   0    0.57    0.06
  -7  -3   0    0.54    0.06
   7  -3   0    0.52    0.07
  -7  -3   0    0.54    0.05
  -7   3   0    0.57    0.06
   7   3   0    0.67    0.08
   8  -3   0   -0.03    0.04
  -8  -3   0    0.07    0.04
  -8  -3   0   -0.01    0.04
  -8   3   0   -0.01    0.04
   8   3   0   -0.02    0.05
  -8   3   0    0.01    0.04
   9  -3   0   10.10    0.29
  -9  -3   0    9.79    0.26
  -9   3   0   10.34    0.24
   9   3   0    9.72    0.29
  -9   3   0    9.56    0.26
  10  -3   0    1.77    0.13
 -10  -3   0    1.88    0.11
 -10   3   0    1.79    0.11
  10   3   0    1.61    0.12
  11  -3   0    0.70    0.10
 -11  -3   0    0.71    0.09
 -11   3   0    0.83    0.09
  11   3   0    0.77    0.11
 -12  -3   0    0.86    0.10
  12  -3   0    0.85    0.12
  12   3   0    0.62    0.11
  13  -3   0    0.21    0.09
  13   3   0    0.11    0.09
  14  -3   0    0.02    0.08
  14   3   0   -0.02    0.08
  15  -3   0    0.01    0.10
   0  -4   0   51.88    0.89
   0   4   0   52.60    0.89
   1  -4   0   23.27    0.42
  -1  -4   0   23.17    0.42
  -1   4   0   22.62    0.42
   1   4   0   22.83    0.42
   1   4   0   22.61    0.40
   2  -4   0    0.29    0.02
  -2  -4   0    0.39    0.04
  -2  -4   0    0.40    0.04
   2  -4   0    0.42    0.04
   2   4   0    0.37    0.03
  -2   4   0    0.35    0.04
   3  -4   0    2.72    0.09
   3  -4   0    2.85    0.08
  -3  -4   0    2.82    0.09
  -3  -4   0    2.82    0.09
  -3   4   0    2.76    0.09
   3   4   0    2.65    0.09
  -4  -4   0   17.27    0.34
   4  -4   0   17.70    0.34
  -4  -4   0   17.87    0.35
   4  -4   0   17.70    0.34
  -4   4   0   17.07    0.35
   4   4   0   17.56    0.35
  -5  -4   0   71.18    1.19
   5  -4   0   70.24    1.22
  -5  -4   0   68.68    1.19
   5  -4   0   70.32    1.20
  -5   4   0   69.73    1.19
   5   4   0   68.42    1.22
   6  -4   0    8.64    0.22
  -6  -4   0    8.51    0.20
   6  -4   0    8.67    0.21
  -6  -4   0    8.45    0.21
  -6   4   0    8.71    0.22
   6   4   0    8.37    0.22
   7  -4   0    2.38    0.11
  -7  -4   0    2.19    0.10
   7  -4   0    2.55    0.10
  -7  -4   0    2.33    0.09
  -7   4   0    2.28    0.11
   7   4   0    2.42    0.12
  -8  -4   0    5.93    0.16
  -8  -4   0    5.91    0.18
   8  -4   0    5.93    0.17
   8  -4   0    6.02    0.20
  -8   4   0    6.02    0.18
   8   4   0    6.32    0.21
  -9  -4   0    6.39    0.20
   9  -4   0    6.35    0.22
   9   4   0    6.33    0.22
  -9   4   0    6.38    0.19
  -9   4   0    6.40    0.20
 -10  -4   0    0.92    0.09
  10  -4   0    0.86    0.10
 -10   4   0    0.82    0.09
  10   4   0    0.92    0.11
  11  -4   0    1.12    0.12
 -11  -4   0    1.22    0.10
 -11   4   0    1.24    0.10
  11   4   0    1.12    0.12
 -12  -4   0   -0.03    0.06
  12  -4   0   -0.04    0.06
  12   4   0   -0.06    0.06
  13  -4   0    0.01    0.07
  13   4   0    0.06    0.08
  14  -4   0   -0.19    0.07
  14   4   0   -0.01    0.09
   0  -5   0   -0.03    0.02
   0   5   0    0.00    0.03
   1  -5   0   14.39    0.30
  -1  -5   0   15.43    0.31
   1   5   0   15.45    0.31
   1   5   0   15.24    0.27
  -1   5   0   15.38    0.31
  -2  -5   0   24.18    0.46
   2  -5   0   24.68    0.43
   2  -5   0   24.37    0.46
  -2   5   0   24.02    0.45
   2   5   0   24.41    0.44
   2   5   0   24.54    0.46
  -3  -5   0    5.82    0.15
   3  -5   0    5.69    0.13
   3  -5   0    5.64    0.15
  -3  -5   0    5.66    0.15
   3   5   0    5.44    0.14
  -3   5   0    5.57    0.15
  -4  -5   0    4.78    0.14
  -4  -5   0    4.89    0.14
   4  -5   0    4.74    0.13
   4  -5   0    4.62    0.14
  -4   5   0    4.86    0.14
   4   5   0    4.88    0.14
   5  -5   0    0.54    0.05
  -5  -5   0    0.46    0.06
   5  -5   0    0.49    0.05
  -5  -5   0    0.47    0.05
   5   5   0    0.52    0.06
  -5   5   0    0.46    0.05
  -6  -5   0    0.82    0.07
  -6  -5   0    0.92    0.06
   6  -5   0    0.90    0.07
   6  -5   0    0.94    0.07
   6   5   0    1.01    0.07
  -6   5   0    0.94    0.08
  -7  -5   0    0.23    0.05
   7  -5   0    0.22    0.05
  -7  -5   0    0.14    0.04
   7  -5   0    0.23    0.05
   7   5   0    0.07    0.05
  -7   5   0    0.13    0.05
  -8  -5   0    8.66    0.24
  -8  -5   0    8.66    0.22
   8  -5   0    8.72    0.23
   8  -5   0    8.54    0.25
  -8   5   0    8.84    0.24
   8   5   0    8.92    0.26
   9  -5   0    0.35    0.07
   9  -5   0    0.29    0.06
  -9  -5   0    0.50    0.07
  -9   5   0    0.41    0.07
   9   5   0    0.48    0.08
 -10  -5   0    0.32    0.07
  10  -5   0    0.29    0.07
 -10   5   0    0.19    0.07
  10   5   0    0.28    0.08
  11  -5   0   -0.01    0.06
 -11  -5   0    0.11    0.06
  11   5   0   -0.06    0.06
 -11   5   0   -0.06    0.06
 -12  -5   0   -0.03    0.06
  12  -5   0   -0.02    0.07
  12   5   0    0.02    0.07
  13  -5   0    0.04    0.09
  13   5   0    0.02    0.07
  14  -5   0   -0.04    0.09
  14   5   0   -0.08    0.07
   0  -6   0    0.49    0.05
   0   6   0    0.51    0.05
  -1  -6   0    0.44    0.05
   1  -6   0    0.46    0.05
   1   6   0    0.38    0.02
  -1   6   0    0.47    0.05
   1   6   0    0.46    0.05
  -2  -6   0   -0.03    0.03
   2  -6   0   -0.02    0.03
   2  -6   0    0.04    0.01
  -2   6   0    0.05    0.03
   2   6   0   -0.01    0.03
   2   6   0    0.02    0.02
  -3  -6   0    2.52    0.10
  -3  -6   0    2.57    0.10
   3  -6   0    2.77    0.10
   3  -6   0    2.63    0.07
   3   6   0    2.57    0.10
   3   6   0    2.58    0.08
  -3   6   0    2.58    0.10
   4  -6   0    5.79    0.14
   4  -6   0    6.28    0.17
  -4  -6   0    6.06    0.17
  -4  -6   0    5.79    0.16
   4   6   0    5.40    0.15
  -4   6   0    6.27    0.17
   5  -6   0    0.73    0.07
  -5  -6   0    0.61    0.06
   5  -6   0    0.62    0.06
  -5  -6   0    0.63    0.06
   5   6   0    0.68    0.06
  -5   6   0    0.74    0.07
  -6  -6   0    2.57    0.11
  -6  -6   0    2.61    0.11
   6  -6   0    2.80    0.11
   6  -6   0    2.88    0.12
   6   6   0    2.64    0.12
  -6   6   0    2.72    0.12
   7  -6   0   -0.05    0.04
   7  -6   0   -0.07    0.03
  -7  -6   0    0.00    0.04
  -7  -6   0    0.05    0.05
  -7   6   0   -0.01    0.05
   7   6   0   -0.01    0.05
   8  -6   0    0.68    0.08
   8  -6   0    0.67    0.08
  -8  -6   0    0.81    0.07
  -8  -6   0    0.74    0.08
   8   6   0    0.74    0.09
  -8   6   0    0.83    0.09
   9  -6   0    0.13    0.06
  -9  -6   0    0.25    0.06
   9  -6   0    0.34    0.07
   9   6   0    0.27    0.07
  -9   6   0    0.17    0.06
  10  -6   0    0.38    0.08
 -10  -6   0    0.35    0.07
 -10   6   0    0.30    0.08
  10   6   0    0.29    0.07
  11  -6   0   -0.01    0.07
 -11  -6   0    0.04    0.06
 -11   6   0   -0.03    0.06
  11   6   0    0.02    0.07
  12  -6   0    0.43    0.10
 -12  -6   0    0.36    0.09
  12   6   0    0.41    0.10
  13  -6   0    0.00    0.09
  13   6   0   -0.05    0.08
  14  -6   0    0.12    0.10
  14   6   0   -0.16    0.09
   0  -7   0    0.00    0.03
   0   7   0    0.03    0.03
   1  -7   0   12.31    0.28
  -1  -7   0   12.50    0.28
   1   7   0   12.00    0.28
  -1   7   0   12.49    0.28
  -2  -7   0    0.29    0.05
   2  -7   0    0.32    0.05
   2   7   0    0.30    0.05
  -2   7   0    0.27    0.05
   3  -7   0    1.49    0.05
   3  -7   0    1.51    0.08
  -3  -7   0    1.49    0.08
  -3   7   0    1.53    0.08
   3   7   0    1.40    0.06
   3   7   0    1.55    0.09
   4  -7   0    7.22    0.17
  -4  -7   0    7.14    0.20
  -4  -7   0    7.73    0.21
   4  -7   0    7.31    0.20
   4   7   0    7.30    0.21
  -4   7   0    7.40    0.20
   4   7   0    7.40    0.18
  -5  -7   0    1.62    0.09
  -5  -7   0    1.69    0.10
   5  -7   0    1.63    0.07
   5  -7   0    1.75    0.10
  -5   7   0    1.88    0.11
   5   7   0    1.66    0.08
  -6  -7   0    2.99    0.13
  -6  -7   0    2.75    0.12
   6  -7   0    2.83    0.12
   6  -7   0    2.93    0.11
   6   7   0    2.54    0.12
  -6   7   0    2.84    0.13
   7  -7   0    4.18    0.15
   7  -7   0    4.12    0.15
  -7  -7   0    3.99    0.14
  -7  -7   0    3.97    0.16
  -7   7   0    3.85    0.16
   7   7   0    3.68    0.15
   8  -7   0    2.24    0.12
  -8  -7   0    2.16    0.12
   8  -7   0    2.00    0.11
  -8  -7   0    1.99    0.10
   8   7   0    2.32    0.12
  -8   7   0    1.89    0.11
   9  -7   0    0.01    0.05
  -9  -7   0    0.14    0.06
   9  -7   0    0.08    0.06
  -9   7   0   -0.01    0.06
   9   7   0    0.02    0.06
  10  -7   0    0.75    0.10
 -10  -7   0    1.04    0.11
 -10   7   0    1.10    0.11
  10   7   0    0.95    0.11
 -11  -7   0    1.48    0.12
  11   7   0    1.62    0.15
 -11   7   0    1.55    0.13
 -12  -7   0    0.10    0.08
  12   7   0   -0.07    0.07
  13   7   0   -0.11    0.08
   0  -8   0    1.11    0.08
   0   8   0    1.16    0.08
  -1  -8   0   14.90    0.34
   1  -8   0   14.60    0.33
  -1   8   0   15.21    0.34
   1   8   0   15.26    0.34
   2  -8   0    8.20    0.22
  -2  -8   0    8.55    0.22
  -2   8   0    7.97    0.22
   2   8   0    8.34    0.23
   3  -8   0    1.22    0.08
  -3  -8   0    1.06    0.08
  -3   8   0    1.27    0.09
   3   8   0    1.12    0.09
   4  -8   0    3.54    0.14
  -4  -8   0    3.68    0.14
  -4   8   0    3.84    0.15
   4   8   0    3.60    0.15
   5  -8   0   -0.01    0.04
  -5  -8   0    0.05    0.04
  -5   8   0    0.01    0.05
   5   8   0   -0.10    0.04
  -6  -8   0    0.53    0.07
   6  -8   0    0.74    0.08
  -6  -8   0    0.70    0.08
  -6   8   0    0.85    0.09
   7  -8   0    1.02    0.09
  -7  -8   0    1.19    0.10
  -7  -8   0    1.02    0.09
  -7   8   0    1.03    0.10
  -8  -8   0    0.09    0.06
   8  -8   0    0.12    0.05
  -8  -8   0    0.17    0.05
  -8   8   0    0.15    0.07
   9  -8   0   -0.06    0.05
  -9  -8   0    0.00    0.06
  -9   8   0    0.04    0.07
 -10  -8   0    0.14    0.07
 -10   8   0    0.16    0.07
 -11  -8   0    0.01    0.07
 -11   8   0    0.13    0.08
 -12  -8   0    0.92    0.11
   0  -9   0   -0.04    0.04
   0   9   0   -0.05    0.05
  -1  -9   0    3.91    0.15
   1  -9   0    3.95    0.15
  -1   9   0    3.99    0.15
   1   9   0    3.82    0.15
  -2  -9   0    7.37    0.21
   2  -9   0    6.96    0.21
  -2   9   0    7.45    0.22
   2   9   0    7.36    0.22
   3  -9   0   29.96    0.59
  -3  -9   0   29.04    0.58
   3   9   0   28.64    0.59
  -3   9   0   28.55    0.58
  -4  -9   0    0.08    0.04
   4  -9   0    0.03    0.05
   4   9   0    0.08    0.06
  -4   9   0    0.10    0.05
  -5  -9   0    0.10    0.05
   5  -9   0    0.00    0.04
   5   9   0    0.09    0.06
  -5   9   0    0.12    0.06
  -6  -9   0    0.96    0.09
   6  -9   0    0.87    0.09
   6   9   0    0.90    0.10
  -6   9   0    0.93    0.10
   7  -9   0    2.30    0.13
  -7  -9   0    2.28    0.13
  -7  -9   0    2.26    0.12
  -7   9   0    2.08    0.13
  -8  -9   0    5.19    0.19
  -8  -9   0    5.16    0.20
   8  -9   0    5.42    0.20
  -8   9   0    5.31    0.21
   9  -9   0    0.87    0.10
  -9  -9   0    0.89    0.11
  -9   9   0    0.79    0.11
 -10  -9   0    0.00    0.07
 -10   9   0    0.01    0.07
 -11  -9   0   -0.03    0.08
 -11   9   0   -0.05    0.08
   0 -10   0   22.21    0.49
   0  10   0   22.65    0.49
  -1 -10   0    1.13    0.09
   1 -10   0    1.05    0.10
   1  10   0    1.28    0.11
  -1  10   0    0.97    0.11
   2 -10   0    0.97    0.10
  -2 -10   0    1.07    0.10
  -2  10   0    1.16    0.10
   2  10   0    1.23    0.11
   3 -10   0    1.10    0.09
  -3 -10   0    1.13    0.09
   3  10   0    1.03    0.11
  -3  10   0    1.29    0.11
   4 -10   0    0.26    0.06
  -4 -10   0    0.26    0.06
  -4  10   0    0.31    0.07
   4  10   0    0.46    0.08
   5 -10   0    1.71    0.12
  -5 -10   0    1.80    0.11
   5  10   0    1.85    0.13
  -5  10   0    1.81    0.12
  -6 -10   0    1.28    0.10
   6 -10   0    1.25    0.11
  -6  10   0    1.57    0.13
   6  10   0    1.33    0.12
   7 -10   0    0.85    0.10
  -7 -10   0    0.70    0.09
   7  10   0    0.67    0.10
  -7  10   0    0.87    0.11
   8 -10   0    0.00    0.05
   8  10   0    0.06    0.07
  -8  10   0    0.07    0.07
   9 -10   0    0.02    0.06
  -9 -10   0    0.13    0.07
   9  10   0    0.19    0.08
  -9  10   0    0.24    0.08
 -10 -10   0    0.00    0.08
 -10  10   0   -0.02    0.08
 -11 -10   0    0.08    0.08
 -11  10   0    0.18    0.09
   0 -11   0   -0.03    0.05
   0  11   0   -0.01    0.06
   1 -11   0    1.63    0.11
  -1 -11   0    1.70    0.11
  -1  11   0    1.67    0.12
   1  11   0    1.73    0.12
   2 -11   0    8.51    0.26
  -2 -11   0    8.65    0.26
   2  11   0    8.93    0.27
  -2  11   0    8.94    0.27
   3 -11   0    2.28    0.13
  -3 -11   0    1.86    0.12
   3  11   0    1.97    0.13
  -3  11   0    2.17    0.13
   4 -11   0    2.57    0.14
  -4 -11   0    2.25    0.13
  -4  11   0    2.58    0.15
   4  11   0    2.50    0.15
   5 -11   0    0.26    0.07
  -5 -11   0    0.42    0.08
  -5  11   0    0.40    0.09
   5  11   0    0.38    0.09
   6 -11   0    3.48    0.17
  -6 -11   0    3.35    0.16
   6  11   0    3.30    0.18
  -6  11   0    3.78    0.18
  -7 -11   0    1.03    0.10
   7 -11   0    0.96    0.11
  -7  11   0    1.19    0.13
   7  11   0    1.26    0.13
   8 -11   0    0.29    0.08
  -8  11   0    0.25    0.09
   8  11   0    0.23    0.09
   9 -11   0    0.04    0.06
  -9  11   0   -0.07    0.08
   9  11   0   -0.04    0.08
 -10  11   0    0.14    0.09
  10  11   0    0.06    0.09
   0 -12   0    0.62    0.09
   0  12   0    0.54    0.09
   1 -12   0    2.18    0.13
  -1 -12   0    1.69    0.12
  -1  12   0    1.99    0.13
   1  12   0    1.87    0.12
  -2 -12   0    1.39    0.12
   2 -12   0    1.34    0.12
   2  12   0    1.27    0.12
  -2  12   0    1.32    0.12
  -3 -12   0    0.26    0.08
   3 -12   0    0.31    0.07
   3  12   0    0.23    0.08
  -3  12   0    0.26    0.08
  -4 -12   0    0.13    0.06
   4 -12   0   -0.09    0.05
  -4  12   0   -0.05    0.06
   4  12   0   -0.08    0.06
   5 -12   0    1.42    0.12
  -5 -12   0    1.59    0.12
  -5  12   0    1.53    0.13
   5  12   0    1.71    0.15
  -6 -12   0    0.04    0.07
   6 -12   0   -0.01    0.06
  -6  12   0   -0.04    0.07
   6  12   0    0.05    0.08
  -7 -12   0    1.68    0.12
   7 -12   0    1.85    0.14
  -7  12   0    1.93    0.16
   7  12   0    1.64    0.14
   8 -12   0    0.11    0.07
  -8  12   0    0.14    0.09
   8  12   0   -0.08    0.08
   9 -12   0   -0.07    0.07
   9  12   0   -0.03    0.09
  -9  12   0   -0.03    0.08
   0 -13   0    0.10    0.07
   0  13   0   -0.12    0.05
  -1 -13   0    3.08    0.16
   1 -13   0    2.79    0.16
   1  13   0    3.02    0.16
  -1  13   0    2.97    0.17
  -2 -13   0    1.32    0.11
   2 -13   0    1.56    0.12
  -2  13   0    1.52    0.12
   2  13   0    1.52    0.12
  -3 -13   0    0.82    0.10
   3 -13   0    0.81    0.10
   3  13   0    0.74    0.11
  -3  13   0    0.85    0.12
  -4 -13   0    0.08    0.07
   4 -13   0    0.05    0.07
  -4  13   0    0.19    0.09
   4  13   0    0.06    0.08
  -5 -13   0    0.32    0.09
   5 -13   0    0.40    0.09
  -5  13   0    0.36    0.09
   5  13   0    0.41    0.09
   6 -13   0    0.09    0.08
  -6 -13   0    0.22    0.08
  -6  13   0    0.14    0.09
   6  13   0    0.02    0.09
   7 -13   0   -0.07    0.07
  -7 -13   0   -0.05    0.07
   7  13   0   -0.01    0.07
  -7  13   0   -0.08    0.08
   8 -13   0   -0.06    0.07
  -8  13   0    0.01    0.09
   8  13   0   -0.01    0.09
   0 -14   0    0.11    0.07
   0  14   0    0.11    0.08
  -1 -14   0    0.04    0.06
   1 -14   0   -0.04    0.06
  -1  14   0   -0.05    0.06
   1  14   0   -0.07    0.07
  -2 -14   0   -0.07    0.06
   2 -14   0    0.03    0.06
   2  14   0   -0.05    0.06
  -2  14   0   -0.05    0.08
   3 -14   0    0.08    0.07
  -3 -14   0    0.11    0.07
   3  14   0    0.12    0.09
  -3  14   0    0.10    0.08
  -4 -14   0    0.00    0.07
   4 -14   0   -0.05    0.06
  -4  14   0   -0.09    0.08
   4  14   0    0.05    0.09
   5 -14   0    1.95    0.15
  -5 -14   0    2.00    0.14
   5  14   0    2.27    0.17
  -5  14   0    1.91    0.15
  -6 -14   0    0.13    0.08
   6 -14   0    0.07    0.07
  -6  14   0   -0.07    0.09
   6  14   0    0.05    0.09
   0 -15   0   -0.02    0.07
   0  15   0   -0.02    0.08
  -1 -15   0    0.81    0.12
   1 -15   0    0.68    0.12
   1  15   0    0.89    0.13
  -1  15   0    0.64    0.12
   2 -15   0    2.19    0.16
  -2 -15   0    2.13    0.15
  -2  15   0    2.18    0.17
   2  15   0    2.10    0.16
   3 -15   0    0.98    0.13
  -3 -15   0    0.76    0.12
  -3  15   0    1.00    0.14
   3  15   0    0.73    0.13
  -4 -15   0    0.11    0.08
  -4  15   0   -0.07    0.09
  15   0  -1    0.01    0.08
  14   0  -1    0.00    0.07
  13   0  -1    0.00    0.07
 -13   0   1    0.00    0.06
 -12   0   1   -0.01    0.06
  12   0  -1   -0.09    0.06
 -11   0   1    0.01    0.05
  11   0  -1    0.00    0.06
 -10   0   1    0.01    0.05
  10   0  -1   -0.09    0.05
  -9   0   1   -0.08    0.04
   9   0  -1   -0.01    0.04
  -8   0   1   -0.03    0.03
   8   0  -1   -0.04    0.04
  -8   0   1   -0.04    0.03
  -7   0   1   -0.03    0.03
  -7   0   1   -0.04    0.03
   7   0  -1   -0.10    0.03
  -6   0   1    0.00    0.02
   6   0  -1    0.03    0.04
  -6   0   1    0.06    0.03
   5   0  -1   -0.02    0.03
  -5   0   1    0.01    0.02
  -5   0   1    0.03    0.02
  -4   0   1    0.08    0.02
  -4   0   1   -0.01    0.02
   4   0  -1    0.00    0.03
  -3   0   1    0.00    0.01
  -3   0   1    0.00    0.02
   3   0  -1   -0.03    0.02
  -2   0   1   -0.01    0.01
   2   0  -1    0.01    0.01
  -1   0   1   -0.02    0.01
   1   0  -1   -0.02    0.01
   1   0  -1   -0.04    0.01
   0   0   1   -0.01    0.01
   0   0  -1   -0.01    0.00
  -1   0  -1   -0.01    0.01
   1   0   1   -0.03    0.01
  -2   0  -1    0.00    0.02
   2   0   1    0.00    0.02
  -2   0  -1    0.01    0.01
  -3   0  -1    0.06    0.02
   3   0   1    0.03    0.03
  -3   0  -1    0.04    0.02
  -4   0  -1   -0.03    0.02
   4   0   1   -0.05    0.02
  -4   0  -1   -0.01    0.02
   5   0   1    0.02    0.03
  -5   0  -1   -0.01    0.02
  -5   0  -1   -0.01    0.03
  -6   0  -1    0.00    0.03
   6   0   1    0.00    0.03
  -6   0  -1   -0.02    0.03
   7   0   1   -0.01    0.03
  -7   0  -1    0.00    0.03
  -7   0  -1   -0.02    0.03
  -8   0  -1    0.00    0.04
  -8   0  -1    0.00    0.04
   8   0   1    0.01    0.04
   9   0   1    0.01    0.05
  -9   0  -1   -0.04    0.04
  -9   0  -1    0.02    0.04
 -10   0  -1    0.04    0.05
  10   0   1   -0.05    0.05
  11   0   1   -0.06    0.06
  12   0   1   -0.04    0.06
  13   0   1    0.12    0.08
  14   0   1   -0.06    0.07
  15  -1  -1   -0.02    0.08
  15   1  -1   -0.01    0.08
  14  -1  -1    0.10    0.08
  14   1  -1   -0.05    0.08
 -13  -1   1    0.19    0.07
  13  -1  -1    0.26    0.08
 -13   1   1    0.27    0.08
  13   1  -1    0.35    0.09
 -12  -1   1    1.09    0.10
  12  -1  -1    1.21    0.14
 -12   1   1    1.14    0.11
  12   1  -1    1.11    0.13
  11  -1  -1    0.03    0.06
 -11  -1   1    0.06    0.05
  11   1  -1    0.09    0.07
 -11   1   1    0.02    0.05
  10  -1  -1    0.08    0.06
 -10  -1   1    0.13    0.06
 -10   1   1    0.06    0.05
  10   1  -1    0.15    0.06
   9  -1  -1    1.61    0.11
  -9  -1   1    1.74    0.10
  -9   1   1    1.82    0.10
   9   1  -1    1.84    0.11
   8  -1  -1    5.64    0.19
  -8  -1   1    5.34    0.16
  -8  -1   1    5.39    0.14
  -8   1   1    5.47    0.17
   8   1  -1    5.59    0.19
  -8   1   1    5.44    0.14
   7  -1  -1   43.90    0.84
  -7  -1   1   45.60    0.77
  -7  -1   1   43.77    0.79
  -7   1   1   44.60    0.77
  -7   1   1   45.26    0.80
   7   1  -1   44.64    0.84
  -6  -1   1    9.06    0.21
  -6  -1   1    9.27    0.19
   6  -1  -1    9.27    0.23
  -6   1   1    9.15    0.19
  -6   1   1    9.26    0.21
   5  -1  -1    1.21    0.07
  -5  -1   1    1.23    0.06
  -5  -1   1    1.08    0.04
  -5   1   1    1.08    0.05
   5   1  -1    1.09    0.06
  -5   1   1    1.13    0.06
   4  -1  -1   25.18    0.43
  -4  -1   1   25.22    0.43
  -4  -1   1   24.22    0.44
   4  -1  -1   25.04    0.46
  -4   1   1   23.84    0.44
   4   1  -1   24.85    0.46
   3  -1  -1  563.95    9.16
  -3  -1   1  549.29    9.07
  -3  -1   1  534.20    8.85
   3  -1  -1  542.24    9.01
  -3   1   1  537.75    8.86
   3   1  -1  552.22    9.19
   2  -1  -1    0.16    0.02
  -2  -1   1    0.12    0.01
   2  -1  -1    0.11    0.02
  -2  -1   1    0.20    0.02
  -2   1   1    0.12    0.02
   2   1  -1    0.13    0.02
   1  -1  -1    0.41    0.02
  -1  -1   1    0.42    0.02
   1  -1  -1    0.42    0.02
   1  -1  -1    0.41    0.02
  -1  -1   1    0.41    0.02
   1   1  -1    0.42    0.02
  -1   1   1    0.41    0.02
   1   1  -1    0.37    0.02
   0  -1  -1    6.82    0.13
   0  -1   1    6.88    0.13
   0  -1   1    6.96    0.13
   0   1   1    7.04    0.13
   0   1   1    7.05    0.13
   0   1  -1    6.88    0.13
   1  -1   1   28.20    0.49
   1  -1   1   28.70    0.50
  -1  -1  -1   29.29    0.48
  -1  -1  -1   27.87    0.49
  -1   1  -1   28.95    0.48
   1   1   1   29.17    0.50
   2  -1   1    8.78    0.18
  -2  -1  -1    9.45    0.18
   2  -1   1    9.04    0.18
  -2  -1  -1    9.22    0.17
  -2   1  -1    8.94    0.17
   2   1   1    8.98    0.18
  -3  -1  -1    1.03    0.04
   3  -1   1    1.00    0.05
   3  -1   1    1.11    0.05
  -3  -1  -1    0.97    0.05
   3   1   1    1.10    0.05
  -3   1  -1    1.04    0.05
  -3   1  -1    1.18    0.05
  -4  -1  -1    5.34    0.12
  -4  -1  -1    5.15    0.13
   4   1   1    5.32    0.14
  -4   1  -1    5.47    0.13
  -4   1  -1    5.15    0.12
  -5  -1  -1    2.20    0.08
  -5  -1  -1    2.17    0.08
   5  -1   1    2.20    0.09
  -5   1  -1    2.08    0.08
  -5   1  -1    2.31    0.08
   5   1   1    2.13    0.09
   6  -1   1    4.74    0.15
  -6  -1  -1    4.80    0.13
  -6  -1  -1    4.82    0.13
  -6   1  -1    4.55    0.13
   6   1   1    4.61    0.15
  -6   1  -1    4.89    0.13
   7  -1   1    0.05    0.04
  -7  -1  -1    0.07    0.04
  -7  -1  -1    0.07    0.04
  -7   1  -1    0.07    0.03
  -7   1  -1    0.06    0.04
   7   1   1    0.10    0.05
  -8  -1  -1    6.39    0.17
   8  -1   1    6.46    0.21
  -8  -1  -1    6.43    0.18
  -8   1  -1    6.83    0.18
  -8   1  -1    6.52    0.18
   8   1   1    6.50    0.21
  -9  -1  -1    0.37    0.06
   9  -1   1    0.27    0.07
  -9  -1  -1    0.19    0.05
  -9   1  -1    0.21    0.05
   9   1   1    0.16    0.06
  -9   1  -1    0.16    0.05
 -10  -1  -1    1.00    0.08
  10  -1   1    0.99    0.11
 -10   1  -1    1.22    0.09
  10   1   1    1.30    0.12
  11  -1   1    0.67    0.10
  11   1   1    0.45    0.09
  12  -1   1   -0.01    0.06
  12   1   1    0.02    0.08
  13  -1   1    0.25    0.09
  13   1   1    0.29    0.09
  14  -1   1    0.02    0.08
  14   1   1    0.00    0.08
  15  -2  -1    0.10    0.09
  15   2  -1    0.14    0.10
  14  -2  -1   -0.05    0.07
  14   2  -1    0.04    0.08
  13  -2  -1    0.70    0.11
 -13  -2   1    0.68    0.10
  13   2  -1    0.68    0.13
 -13   2   1    0.78    0.10
 -12  -2   1    1.44    0.11
  12  -2  -1    1.63    0.13
  12   2  -1    1.70    0.15
 -12   2   1    1.55    0.11
  11  -2  -1   -0.04    0.06
 -11  -2   1   -0.03    0.05
  11   2  -1   -0.06    0.06
 -11   2   1   -0.06    0.05
 -10  -2   1    0.13    0.06
  10  -2  -1    0.05    0.06
 -10   2   1    0.14    0.06
  10   2  -1    0.10    0.07
   9  -2  -1    6.28    0.21
  -9  -2   1    5.96    0.18
  -9   2   1    5.84    0.16
   9   2  -1    5.69    0.21
  -9   2   1    5.81    0.18
  -8  -2   1    1.61    0.07
   8  -2  -1    1.46    0.10
  -8  -2   1    1.69    0.09
   8   2  -1    1.57    0.10
  -8   2   1    1.78    0.09
  -8   2   1    1.61    0.07
  -7  -2   1   12.13    0.24
  -7  -2   1   12.51    0.28
   7  -2  -1   11.93    0.29
  -7   2   1   11.49    0.27
   7   2  -1   11.87    0.30
  -7   2   1   12.05    0.25
   6  -2  -1    4.03    0.14
  -6  -2   1    4.20    0.11
   6  -2  -1    4.26    0.11
  -6  -2   1    4.24    0.13
   6   2  -1    4.18    0.14
  -6   2   1    4.27    0.13
   5  -2  -1    3.35    0.09
  -5  -2   1    3.16    0.08
   5  -2  -1    3.30    0.11
  -5  -2   1    3.23    0.10
  -5   2   1    3.37    0.11
   4  -2  -1   98.26    1.64
   4  -2  -1   98.33    1.68
  -4  -2   1   96.94    1.63
  -4  -2   1  103.45    1.64
  -4   2   1   98.30    1.63
   3  -2  -1   22.00    0.39
  -3  -2   1   21.89    0.38
   3  -2  -1   22.74    0.40
  -3  -2   1   22.12    0.40
   3   2  -1   22.28    0.41
  -3   2   1   21.37    0.40
   2  -2  -1    1.17    0.04
   2  -2  -1    1.15    0.04
  -2  -2   1    1.15    0.05
  -2  -2   1    1.19    0.04
  -2   2   1    1.12    0.05
   2   2  -1    1.16    0.05
   1  -2  -1    2.43    0.07
   1  -2  -1    2.46    0.06
  -1  -2   1    2.46    0.07
  -1  -2   1    2.59    0.06
  -1   2   1    2.44    0.07
   1   2  -1    2.52    0.06
   1   2  -1    2.48    0.06
   0  -2  -1   -0.02    0.02
   0  -2   1   -0.02    0.01
   0  -2   1   -0.02    0.01
   0   2   1   -0.02    0.01
   0   2  -1    0.00    0.02
   0   2   1    0.01    0.01
  -1  -2  -1   90.10    1.49
   1  -2   1   90.25    1.52
   1  -2   1   92.10    1.54
  -1  -2  -1   91.55    1.52
  -1   2  -1   93.21    1.50
   1   2   1   93.72    1.54
   2  -2   1   74.61    1.26
   2  -2   1   73.51    1.24
  -2  -2  -1   75.97    1.25
  -2  -2  -1   75.80    1.22
  -2   2  -1   72.52    1.22
   2   2   1   75.17    1.26
  -3  -2  -1   11.41    0.23
  -3  -2  -1   11.35    0.22
   3  -2   1   11.30    0.23
   3  -2   1   11.57    0.24
   3   2   1   11.58    0.24
  -3   2  -1   11.68    0.22
   4  -2   1    1.43    0.07
  -4  -2  -1    1.50    0.06
  -4  -2  -1    1.47    0.06
   4  -2   1    1.51    0.06
  -4   2  -1    1.40    0.06
   4   2   1    1.44    0.07
  -5  -2  -1    6.56    0.16
  -5  -2  -1    6.72    0.16
   5  -2   1    6.78    0.16
   5  -2   1    6.51    0.18
  -5   2  -1    6.78    0.16
   5   2   1    6.88    0.18
  -6  -2  -1    0.06    0.03
  -6  -2  -1    0.07    0.03
   6  -2   1    0.02    0.04
  -6   2  -1    0.05    0.03
  -6   2  -1    0.04    0.03
   6   2   1    0.11    0.04
  -7  -2  -1    4.60    0.14
   7  -2   1    4.47    0.16
  -7  -2  -1    4.41    0.13
  -7   2  -1    4.50    0.14
  -7   2  -1    4.57    0.14
   7   2   1    4.52    0.16
  -8  -2  -1   -0.04    0.04
  -8  -2  -1    0.01    0.04
   8  -2   1   -0.02    0.04
  -8   2  -1    0.01    0.04
  -8   2  -1    0.02    0.04
   8   2   1   -0.03    0.04
  -9  -2  -1    0.17    0.05
  -9  -2  -1    0.20    0.06
   9  -2   1    0.25    0.07
  -9   2  -1    0.13    0.05
   9   2   1    0.12    0.06
  -9   2  -1    0.09    0.05
 -10  -2  -1    0.75    0.08
  10  -2   1    0.75    0.10
 -10   2  -1    0.69    0.08
  10   2   1    0.92    0.11
  11  -2   1    0.03    0.06
  11   2   1    0.10    0.07
  12  -2   1    0.44    0.10
  12   2   1    0.44    0.10
  13  -2   1    0.04    0.08
  13   2   1   -0.03    0.07
  14  -2   1    0.14    0.10
  14   2   1    0.02    0.09
  15  -3  -1    0.18    0.10
  15   3  -1    0.11    0.10
  14  -3  -1    0.10    0.09
  14   3  -1    0.02    0.09
 -13  -3   1    0.76    0.10
  13  -3  -1    0.56    0.11
  13   3  -1    0.69    0.12
 -13   3   1    0.54    0.09
 -12  -3   1    1.49    0.11
  12  -3  -1    1.34    0.13
  12   3  -1    1.26    0.13
 -12   3   1    1.41    0.11
  11  -3  -1    5.65    0.22
 -11  -3   1    5.30    0.19
  11   3  -1    5.09    0.22
 -11   3   1    5.49    0.20
 -10  -3   1    0.00    0.05
  10  -3  -1    0.01    0.06
  10   3  -1   -0.01    0.06
 -10   3   1    0.00    0.05
   9  -3  -1    6.22    0.21
  -9  -3   1    6.28    0.19
   9   3  -1    5.99    0.21
  -9   3   1    6.09    0.17
  -9   3   1    6.19    0.20
  -8  -3   1    2.72    0.12
  -8  -3   1    2.74    0.09
   8  -3  -1    2.51    0.10
   8  -3  -1    2.67    0.12
   8   3  -1    2.79    0.13
  -8   3   1    2.79    0.12
   7  -3  -1   10.55    0.23
   7  -3  -1   10.98    0.27
  -7  -3   1   11.28    0.23
  -7  -3   1   10.56    0.25
   7   3  -1   11.05    0.28
  -7   3   1   10.64    0.26
   6  -3  -1   13.49    0.31
  -6  -3   1   13.89    0.27
  -6  -3   1   13.51    0.29
   6  -3  -1   13.93    0.28
  -6   3   1   14.05    0.30
   6   3  -1   13.52    0.31
  -5  -3   1    0.78    0.06
  -5  -3   1    0.70    0.04
   5  -3  -1    0.69    0.05
   5  -3  -1    0.62    0.04
  -5   3   1    0.73    0.05
   5   3  -1    0.76    0.06
   4  -3  -1   14.89    0.29
  -4  -3   1   14.74    0.27
   4  -3  -1   14.53    0.28
  -4  -3   1   14.34    0.29
  -4   3   1   14.57    0.29
   4   3  -1   14.23    0.30
   3  -3  -1    1.40    0.05
   3  -3  -1    1.46    0.06
  -3  -3   1    1.43    0.06
  -3  -3   1    1.34    0.05
  -3   3   1    1.46    0.06
   3   3  -1    1.40    0.06
   2  -3  -1   11.02    0.21
  -2  -3   1   11.37    0.22
  -2  -3   1   11.34    0.22
   2  -3  -1   11.28    0.22
   2   3  -1   11.22    0.22
  -2   3   1   11.00    0.22
  -1  -3   1   26.81    0.47
   1  -3  -1   28.12    0.48
  -1  -3   1   26.96    0.47
   1  -3  -1   26.44    0.48
   1   3  -1   27.54    0.47
  -1   3   1   26.28    0.47
   0  -3   1    0.88    0.03
   0  -3  -1    0.95    0.04
   0   3   1    0.91    0.02
   0   3  -1    0.91    0.04
   0   3   1    0.94    0.04
  -1  -3  -1  111.12    1.83
   1  -3   1  111.40    1.84
   1  -3   1  107.70    1.82
   1   3   1  112.95    1.85
   1   3   1  111.48    1.80
  -1   3  -1  106.90    1.80
  -2  -3  -1   32.03    0.56
   2  -3   1   32.20    0.57
  -2  -3  -1   32.84    0.57
   2  -3   1   32.07    0.57
  -2   3  -1   32.47    0.56
   2   3   1   32.50    0.57
  -3  -3  -1    0.75    0.04
   3  -3   1    0.75    0.04
  -3  -3  -1    0.78    0.05
   3  -3   1    0.84    0.05
  -3   3  -1    0.84    0.05
   3   3   1    0.73    0.05
   4  -3   1   30.69    0.56
   4  -3   1   31.00    0.57
  -4  -3  -1   31.43    0.56
  -4  -3  -1   30.98    0.55
   4   3   1   30.86    0.58
  -4   3  -1   30.23    0.55
   5  -3   1    0.05    0.03
  -5  -3  -1    0.12    0.03
  -5  -3  -1    0.11    0.03
   5  -3   1    0.12    0.04
   5   3   1    0.08    0.04
  -5   3  -1    0.10    0.04
  -6  -3  -1    2.67    0.10
  -6  -3  -1    2.79    0.10
   6  -3   1    2.65    0.10
   6  -3   1    2.50    0.11
  -6   3  -1    2.65    0.10
   6   3   1    2.73    0.12
   7  -3   1    0.98    0.08
  -7  -3  -1    0.79    0.06
  -7  -3  -1    0.97    0.07
  -7   3  -1    0.94    0.08
  -7   3  -1    0.92    0.07
   7   3   1    0.94    0.08
  -8  -3  -1    0.52    0.06
   8  -3   1    0.59    0.08
  -8  -3  -1    0.48    0.06
  -8   3  -1    0.61    0.07
  -8   3  -1    0.47    0.07
   8   3   1    0.57    0.08
  -9  -3  -1    3.82    0.14
   9  -3   1    3.79    0.17
  -9  -3  -1    3.97    0.14
  -9   3  -1    3.97    0.15
  -9   3  -1    3.60    0.14
   9   3   1    3.86    0.17
  10  -3   1   -0.03    0.05
 -10  -3  -1   -0.04    0.05
 -10   3  -1    0.02    0.05
  10   3   1   -0.04    0.06
 -11  -3  -1    0.04    0.05
  11  -3   1   -0.01    0.06
  11   3   1   -0.04    0.07
  12  -3   1    0.39    0.09
  12   3   1    0.52    0.10
  13  -3   1    0.31    0.10
  13   3   1    0.29    0.09
  14  -3   1    0.15    0.10
  14   3   1    0.07    0.09
  15  -4  -1    0.01    0.08
  15   4  -1   -0.11    0.10
  14  -4  -1    0.01    0.08
  14   4  -1    0.00    0.08
  13  -4  -1    0.42    0.10
 -13  -4   1    0.27    0.08
  13   4  -1    0.19    0.08
 -13   4   1    0.32    0.08
  12  -4  -1   -0.03    0.06
 -12  -4   1   -0.10    0.05
  12   4  -1    0.02    0.07
 -12   4   1   -0.08    0.06
 -11  -4   1    0.04    0.06
  11  -4  -1    0.02    0.07
 -11   4   1   -0.04    0.05
  11   4  -1   -0.06    0.06
  10  -4  -1    1.02    0.11
 -10  -4   1    1.10    0.10
  10   4  -1    0.96    0.11
 -10   4   1    1.03    0.10
  -9  -4   1   -0.05    0.05
   9  -4  -1   -0.02    0.05
  -9   4   1   -0.03    0.05
   9   4  -1    0.01    0.05
  -8  -4   1    2.09    0.09
   8  -4  -1    2.03    0.09
   8  -4  -1    2.08    0.11
  -8  -4   1    2.06    0.11
   8   4  -1    2.12    0.12
  -8   4   1    2.13    0.11
  -7  -4   1    3.82    0.14
  -7  -4   1    3.84    0.11
   7  -4  -1    3.72    0.12
   7  -4  -1    3.52    0.14
  -7   4   1    3.62    0.14
   7   4  -1    3.77    0.15
  -6  -4   1    0.40    0.06
   6  -4  -1    0.47    0.06
  -6  -4   1    0.38    0.04
   6  -4  -1    0.42    0.05
  -6   4   1    0.49    0.06
   6   4  -1    0.42    0.06
  -5  -4   1   10.88    0.22
   5  -4  -1   10.70    0.24
   5  -4  -1   10.87    0.23
  -5  -4   1   10.03    0.24
  -5   4   1   10.18    0.24
   5   4  -1   10.10    0.24
   4  -4  -1    4.96    0.13
   4  -4  -1    5.17    0.13
  -4  -4   1    5.04    0.13
  -4  -4   1    5.23    0.14
  -4   4   1    4.96    0.14
   4   4  -1    5.01    0.14
   3  -4  -1    0.62    0.04
  -3  -4   1    0.66    0.05
  -3  -4   1    0.59    0.04
   3  -4  -1    0.58    0.04
  -3   4   1    0.67    0.05
   3   4  -1    0.71    0.04
   2  -4  -1    1.38    0.06
   2  -4  -1    1.42    0.04
  -2  -4   1    1.49    0.06
  -2  -4   1    1.41    0.06
  -2   4   1    1.43    0.06
   2   4  -1    1.41    0.05
   1  -4  -1    1.33    0.06
  -1  -4   1    1.30    0.06
   1   4  -1    1.24    0.04
   1   4  -1    1.32    0.06
  -1   4   1    1.30    0.06
   0  -4   1    0.04    0.01
   0  -4   1    0.03    0.02
   0  -4  -1    0.02    0.02
   0   4  -1    0.01    0.02
   0   4   1    0.04    0.03
  -1  -4  -1    5.26    0.13
   1  -4   1    5.04    0.10
   1  -4   1    5.18    0.13
   1   4   1    5.24    0.11
  -1   4  -1    4.96    0.13
   1   4   1    5.13    0.13
   2  -4   1   28.83    0.53
   2  -4   1   30.14    0.52
  -2  -4  -1   28.92    0.52
  -2  -4  -1   29.95    0.53
   2   4   1   29.11    0.52
  -2   4  -1   30.74    0.53
   2   4   1   29.39    0.53
  -3  -4  -1    0.35    0.04
   3  -4   1    0.26    0.03
  -3  -4  -1    0.32    0.04
   3  -4   1    0.42    0.04
  -3   4  -1    0.36    0.04
   3   4   1    0.38    0.04
  -4  -4  -1   26.74    0.49
   4  -4   1   26.14    0.50
   4  -4   1   26.61    0.50
  -4  -4  -1   26.84    0.50
  -4   4  -1   27.59    0.50
   4   4   1   26.87    0.51
   5  -4   1   18.07    0.36
   5  -4   1   17.41    0.37
  -5  -4  -1   18.15    0.36
  -5  -4  -1   17.66    0.36
  -5   4  -1   17.89    0.36
   5   4   1   18.47    0.38
  -6  -4  -1   20.74    0.42
   6  -4   1   21.99    0.42
   6  -4   1   19.91    0.43
  -6  -4  -1   21.81    0.42
   6   4   1   20.56    0.44
  -6   4  -1   21.26    0.42
  -7  -4  -1    1.76    0.09
   7  -4   1    1.75    0.09
   7  -4   1    1.82    0.10
  -7  -4  -1    1.79    0.09
  -7   4  -1    1.76    0.09
   7   4   1    1.66    0.10
  -8  -4  -1    6.91    0.19
  -8  -4  -1    6.74    0.20
   8  -4   1    6.68    0.19
   8  -4   1    7.47    0.22
  -8   4  -1    6.48    0.20
   8   4   1    6.97    0.22
  -9  -4  -1    1.69    0.10
   9  -4   1    1.67    0.11
   9   4   1    1.62    0.11
  -9   4  -1    1.47    0.10
  -9   4  -1    1.52    0.10
 -10  -4  -1    0.16    0.06
  10  -4   1    0.13    0.06
 -10   4  -1    0.06    0.05
  10   4   1    0.09    0.06
 -11  -4  -1    0.18    0.06
  11  -4   1    0.30    0.09
  11   4   1    0.35    0.09
  12  -4   1    0.42    0.10
  12   4   1    0.47    0.10
  13  -4   1   -0.02    0.08
  13   4   1   -0.04    0.08
  14  -4   1   -0.05    0.08
  14   4   1   -0.08    0.08
  14  -5  -1    0.01    0.09
  14   5  -1   -0.02    0.08
 -13  -5   1    0.35    0.08
  13  -5  -1    0.27    0.09
  13   5  -1    0.29    0.10
 -13   5   1    0.24    0.08
  12  -5  -1   -0.05    0.07
 -12  -5   1    0.07    0.06
  12   5  -1    0.03    0.07
 -12   5   1    0.01    0.06
  11  -5  -1    0.25    0.08
 -11  -5   1    0.28    0.07
  11   5  -1    0.35    0.08
 -11   5   1    0.29    0.08
 -10  -5   1    0.09    0.05
  10  -5  -1   -0.05    0.06
  10   5  -1    0.07    0.06
 -10   5   1   -0.02    0.06
  -9  -5   1    0.47    0.07
   9  -5  -1    0.41    0.07
   9  -5  -1    0.49    0.07
  -9   5   1    0.39    0.08
   9   5  -1    0.45    0.08
  -8  -5   1    3.78    0.12
   8  -5  -1    3.58    0.13
   8  -5  -1    3.49    0.14
  -8  -5   1    3.63    0.14
   8   5  -1    3.93    0.16
  -8   5   1    3.60    0.15
   7  -5  -1    2.64    0.11
  -7  -5   1    2.73    0.10
   7  -5  -1    2.74    0.12
  -7  -5   1    2.99    0.12
   7   5  -1    2.89    0.13
  -7   5   1    2.86    0.12
   6  -5  -1    1.15    0.07
  -6  -5   1    1.00    0.06
   6  -5  -1    1.12    0.07
  -6  -5   1    1.21    0.08
   6   5  -1    1.14    0.08
  -6   5   1    1.24    0.08
   5  -5  -1    3.46    0.11
   5  -5  -1    3.39    0.11
  -5  -5   1    3.28    0.11
  -5  -5   1    3.44    0.12
   5   5  -1    3.26    0.11
  -5   5   1    3.18    0.12
   4  -5  -1    8.62    0.20
  -4  -5   1    8.29    0.20
   4  -5  -1    8.39    0.19
  -4  -5   1    8.54    0.19
  -4   5   1    8.33    0.21
   4   5  -1    8.27    0.20
   3  -5  -1   25.85    0.46
   3  -5  -1   25.52    0.48
  -3  -5   1   25.89    0.48
  -3  -5   1   25.56    0.48
   3   5  -1   25.80    0.47
  -3   5   1   26.60    0.49
  -2  -5   1    4.15    0.12
   2  -5  -1    4.36    0.09
  -2  -5   1    4.31    0.12
   2  -5  -1    4.35    0.12
   2   5  -1    4.33    0.10
  -2   5   1    4.29    0.12
  -1  -5   1   23.21    0.43
   1  -5  -1   23.40    0.44
  -1   5   1   23.24    0.43
   1   5  -1   22.92    0.40
   1   5  -1   22.83    0.44
   0  -5   1    0.26    0.03
   0  -5  -1    0.14    0.03
   0   5  -1    0.18    0.01
   0   5  -1    0.18    0.01
   0   5  -1    0.18    0.03
   0   5   1    0.17    0.03
   1  -5   1   12.83    0.27
   1  -5   1   12.99    0.23
  -1  -5  -1   13.20    0.27
   1   5   1   12.59    0.27
   1   5   1   12.91    0.23
  -1   5  -1   12.76    0.27
  -2  -5  -1  130.74    2.22
   2  -5   1  134.95    2.22
   2  -5   1  134.59    2.23
   2   5   1  134.00    2.20
  -2   5  -1  132.83    2.19
   2   5   1  134.01    2.23
   3  -5   1   22.43    0.44
  -3  -5  -1   22.56    0.43
   3  -5   1   22.91    0.42
  -3  -5  -1   22.84    0.44
  -3   5  -1   22.41    0.43
   3   5   1   22.55    0.43
   4  -5   1    6.47    0.16
  -4  -5  -1    6.43    0.17
   4  -5   1    6.05    0.17
  -4  -5  -1    6.47    0.17
  -4   5  -1    6.35    0.17
   4   5   1    6.43    0.17
   5  -5   1    5.14    0.15
  -5  -5  -1    5.03    0.15
   5  -5   1    5.13    0.15
  -5  -5  -1    5.09    0.15
  -5   5  -1    4.89    0.15
   5   5   1    4.90    0.15
   6  -5   1    1.23    0.08
  -6  -5  -1    1.20    0.08
  -6  -5  -1    1.33    0.08
   6  -5   1    1.38    0.08
  -6   5  -1    1.15    0.08
   6   5   1    1.35    0.09
   7  -5   1    0.92    0.07
   7  -5   1    1.03    0.08
  -7  -5  -1    1.02    0.07
  -7  -5  -1    0.95    0.08
  -7   5  -1    0.95    0.08
   7   5   1    1.08    0.10
  -8  -5  -1    6.32    0.19
   8  -5   1    6.43    0.19
  -8  -5  -1    6.61    0.20
   8  -5   1    6.20    0.21
   8   5   1    5.98    0.21
  -8   5  -1    6.72    0.20
   9  -5   1    0.01    0.05
  -9  -5  -1   -0.06    0.05
   9  -5   1   -0.04    0.05
   9   5   1   -0.05    0.06
  -9   5  -1    0.02    0.06
  10  -5   1    0.17    0.07
 -10  -5  -1    0.21    0.07
 -10   5  -1    0.25    0.07
  10   5   1    0.25    0.08
 -10   5  -1    0.24    0.07
  11  -5   1    0.01    0.07
 -11  -5  -1    0.03    0.06
  11   5   1    0.01    0.06
  12  -5   1    0.34    0.09
  12   5   1    0.39    0.10
  13  -5   1    0.07    0.08
  13   5   1    0.18    0.09
  14  -5   1    0.03    0.08
  14   5   1    0.05    0.10
  14  -6  -1    0.03    0.09
  14   6  -1   -0.08    0.09
 -13  -6   1    0.12    0.08
  13  -6  -1    0.08    0.07
  13   6  -1    0.00    0.08
 -12  -6   1   -0.11    0.06
  12  -6  -1   -0.06    0.07
 -12   6   1    0.04    0.07
  12   6  -1   -0.03    0.06
 -11  -6   1    0.61    0.09
  11  -6  -1    0.77    0.11
  11   6  -1    0.77    0.11
 -11   6   1    0.58    0.09
  10  -6  -1    0.02    0.06
 -10  -6   1    0.06    0.05
  10   6  -1    0.11    0.07
 -10   6   1    0.05    0.06
   9  -6  -1    1.48    0.11
  -9  -6   1    1.26    0.10
   9  -6  -1    1.47    0.10
   9   6  -1    1.36    0.11
  -9   6   1    1.38    0.11
   8  -6  -1    4.36    0.15
  -8  -6   1    4.39    0.14
  -8  -6   1    4.10    0.16
   8  -6  -1    4.47    0.16
   8   6  -1    4.60    0.17
  -8   6   1    4.44    0.17
   7  -6  -1    4.76    0.16
  -7  -6   1    4.61    0.16
   7  -6  -1    4.81    0.16
  -7  -6   1    4.63    0.15
  -7   6   1    4.76    0.17
   7   6  -1    4.82    0.17
  -6  -6   1    0.52    0.05
   6  -6  -1    0.64    0.06
  -6  -6   1    0.44    0.06
   6  -6  -1    0.54    0.06
  -6   6   1    0.54    0.07
   6   6  -1    0.48    0.07
  -5  -6   1   10.97    0.26
  -5  -6   1   10.62    0.24
   5  -6  -1   10.38    0.25
   5  -6  -1   10.43    0.23
  -5   6   1   10.70    0.26
   5   6  -1   10.56    0.25
  -4  -6   1   13.84    0.30
   4  -6  -1   14.32    0.28
   4  -6  -1   13.75    0.30
  -4  -6   1   13.84    0.31
  -4   6   1   13.97    0.31
   4   6  -1   13.44    0.29
  -3  -6   1    0.12    0.03
   3  -6  -1    0.14    0.02
   3  -6  -1    0.19    0.04
  -3  -6   1    0.13    0.04
   3   6  -1    0.17    0.03
  -3   6   1    0.17    0.04
   2  -6  -1   11.78    0.26
  -2  -6   1   11.77    0.26
   2   6  -1   11.21    0.26
   2   6  -1   11.62    0.23
  -2   6   1   11.64    0.26
   1  -6  -1    0.52    0.05
  -1  -6   1    0.50    0.05
  -1   6   1    0.56    0.06
   1   6  -1    0.42    0.02
   1   6  -1    0.57    0.06
   0  -6  -1    0.10    0.03
   0  -6   1    0.22    0.04
   0   6  -1    0.14    0.04
   0   6   1    0.16    0.04
  -1  -6  -1    2.03    0.09
   1  -6   1    2.05    0.09
   1  -6   1    2.05    0.05
   1   6   1    2.12    0.09
  -1   6  -1    2.15    0.09
   1   6   1    1.94    0.05
  -2  -6  -1    0.74    0.06
   2  -6   1    0.74    0.06
   2  -6   1    0.75    0.03
   2   6   1    0.79    0.07
  -2   6  -1    0.74    0.06
   2   6   1    0.70    0.04
  -3  -6  -1   10.94    0.25
   3  -6   1   10.76    0.25
   3  -6   1   10.78    0.22
   3   6   1   10.65    0.23
   3   6   1   10.92    0.25
  -3   6  -1   10.30    0.24
   4  -6   1   10.71    0.23
   4  -6   1   10.86    0.26
  -4  -6  -1   10.52    0.25
  -4  -6  -1   10.87    0.25
   4   6   1   11.02    0.25
  -4   6  -1   10.84    0.25
   5  -6   1    2.23    0.10
   5  -6   1    2.25    0.09
  -5  -6  -1    2.43    0.10
  -5  -6  -1    2.24    0.10
  -5   6  -1    2.33    0.11
   5   6   1    2.15    0.10
   6  -6   1    2.85    0.12
   6  -6   1    2.86    0.11
  -6  -6  -1    2.72    0.11
  -6  -6  -1    3.08    0.12
   6   6   1    2.97    0.12
  -6   6  -1    2.97    0.13
   7  -6   1    2.06    0.11
  -7  -6  -1    2.27    0.11
  -7  -6  -1    2.30    0.11
   7  -6   1    2.11    0.11
   7   6   1    2.29    0.12
  -7   6  -1    2.26    0.12
  -8  -6  -1    6.65    0.21
  -8  -6  -1    6.82    0.20
   8  -6   1    6.64    0.21
   8  -6   1    6.93    0.21
  -8   6  -1    6.46    0.21
   8   6   1    6.82    0.23
   9  -6   1   -0.02    0.05
  -9  -6  -1    0.05    0.05
   9  -6   1   -0.01    0.05
  -9   6  -1    0.00    0.06
   9   6   1   -0.08    0.05
  10  -6   1    0.22    0.08
 -10  -6  -1    0.36    0.07
 -10   6  -1    0.26    0.07
 -10   6  -1    0.27    0.07
  10   6   1    0.34    0.08
  11  -6   1   -0.06    0.07
  11   6   1   -0.01    0.06
  12  -6   1   -0.02    0.08
  12   6   1    0.00    0.08
  13  -6   1    0.06    0.10
  13   6   1    0.07    0.09
 -13  -7   1    0.05    0.08
  13   7  -1   -0.01    0.09
 -12  -7   1    0.16    0.08
  12   7  -1    0.25    0.09
 -12   7   1    0.05    0.08
 -11  -7   1    0.35    0.08
 -11   7   1    0.35    0.08
  11   7  -1    0.40    0.09
 -10  -7   1    1.15    0.11
  10   7  -1    1.09    0.11
 -10   7   1    1.01    0.12
   9  -7  -1    0.10    0.06
  -9  -7   1    0.04    0.05
   9  -7  -1    0.05    0.05
   9   7  -1    0.02    0.06
  -9   7   1   -0.02    0.05
  -8  -7   1   -0.05    0.04
   8  -7  -1   -0.09    0.04
  -8  -7   1   -0.03    0.04
   8  -7  -1   -0.14    0.04
  -8   7   1   -0.01    0.05
   8   7  -1    0.07    0.06
   7  -7  -1    7.46    0.21
   7  -7  -1    7.36    0.21
  -7  -7   1    7.23    0.22
  -7  -7   1    7.53    0.20
  -7   7   1    7.42    0.23
   7   7  -1    7.05    0.22
  -6  -7   1   11.97    0.30
   6  -7  -1   12.32    0.29
   6  -7  -1   12.04    0.27
  -6  -7   1   12.05    0.28
   6   7  -1   12.30    0.29
  -6   7   1   11.92    0.30
   5  -7  -1    0.64    0.07
   5  -7  -1    0.62    0.05
  -5  -7   1    0.78    0.08
  -5  -7   1    0.60    0.06
  -5   7   1    0.66    0.07
   5   7  -1    0.70    0.07
  -4  -7   1    2.33    0.10
  -4  -7   1    2.49    0.11
   4  -7  -1    2.49    0.11
   4  -7  -1    2.42    0.08
  -4   7   1    2.54    0.12
   4   7  -1    2.44    0.09
   3  -7  -1    0.62    0.03
   3  -7  -1    0.80    0.07
  -3  -7   1    0.61    0.06
  -3   7   1    0.74    0.07
   3   7  -1    0.57    0.04
   3   7  -1    0.69    0.07
   2  -7  -1   11.51    0.27
  -2  -7   1   11.11    0.26
   2   7  -1   11.17    0.27
  -2   7   1   11.67    0.27
   2   7  -1   11.14    0.22
   1  -7  -1   18.48    0.39
  -1  -7   1   19.10    0.39
  -1   7   1   19.07    0.39
   1   7  -1   18.41    0.39
   0  -7   1    0.97    0.06
   0  -7  -1    1.05    0.07
   0   7   1    0.90    0.07
   0   7  -1    0.99    0.07
  -1  -7  -1    5.64    0.17
   1  -7   1    5.47    0.16
  -1   7  -1    5.59    0.16
   1   7   1    5.24    0.16
   2  -7   1    0.93    0.07
  -2  -7  -1    0.79    0.07
   2  -7   1    0.74    0.03
   2   7   1    0.79    0.07
  -2   7  -1    0.84    0.07
   3  -7   1    2.06    0.10
   3  -7   1    1.99    0.07
  -3  -7  -1    2.03    0.10
   3   7   1    2.14    0.10
  -3   7  -1    2.06    0.10
   3   7   1    2.06    0.08
   4  -7   1    1.43    0.07
   4  -7   1    1.43    0.09
  -4  -7  -1    1.43    0.09
   4   7   1    1.50    0.07
  -4   7  -1    1.67    0.09
   4   7   1    1.47    0.09
   5  -7   1   10.44    0.24
  -5  -7  -1   10.59    0.26
  -5  -7  -1   10.84    0.27
   5  -7   1   10.51    0.27
   5   7   1   10.63    0.25
  -5   7  -1    9.96    0.26
   6  -7   1    1.50    0.10
  -6  -7  -1    1.40    0.09
  -6  -7  -1    1.36    0.09
   6  -7   1    1.31    0.08
   6   7   1    1.43    0.09
  -6   7  -1    1.42    0.10
   7  -7   1    1.70    0.10
   7  -7   1    1.93    0.11
  -7  -7  -1    1.85    0.11
  -7  -7  -1    1.89    0.10
   7   7   1    1.92    0.11
  -7   7  -1    1.98    0.12
  -8  -7  -1    2.47    0.13
  -8  -7  -1    2.29    0.12
   8  -7   1    2.30    0.12
   8  -7   1    2.45    0.13
  -8   7  -1    2.54    0.13
   8   7   1    2.35    0.13
  -9  -7  -1    6.69    0.22
   9  -7   1    7.06    0.23
   9  -7   1    6.99    0.23
   9   7   1    7.19    0.24
  -9   7  -1    7.38    0.24
 -10  -7  -1    0.20    0.07
  10  -7   1    0.27    0.08
  10   7   1    0.20    0.08
 -10   7  -1    0.26    0.08
  11   7   1    0.60    0.11
  12   7   1    0.11    0.09
  13   7   1    0.14    0.09
 -13  -8   1   -0.10    0.08
 -12  -8   1    0.13    0.08
 -12   8   1    0.24    0.09
 -11  -8   1    2.24    0.15
 -11   8   1    2.50    0.16
 -10  -8   1    1.02    0.12
 -10   8   1    1.01    0.11
   9  -8  -1   -0.09    0.05
  -9  -8   1   -0.04    0.06
  -9   8   1    0.04    0.06
   8  -8  -1    0.02    0.05
  -8  -8   1   -0.07    0.04
  -8  -8   1    0.01    0.05
  -8   8   1    0.02    0.06
  -7  -8   1    0.05    0.05
  -7  -8   1    0.04    0.06
   7  -8  -1    0.20    0.06
  -7   8   1    0.01    0.06
  -6  -8   1    2.16    0.11
   6  -8  -1    2.11    0.11
  -6  -8   1    2.09    0.10
  -6   8   1    2.07    0.12
  -5  -8   1    0.19    0.06
   5  -8  -1    0.15    0.05
  -5  -8   1    0.24    0.05
  -5   8   1    0.23    0.07
  -4  -8   1    0.58    0.07
   4  -8  -1    0.80    0.08
  -4   8   1    0.71    0.08
   4   8  -1    0.63    0.08
   3  -8  -1    0.09    0.04
  -3  -8   1    0.09    0.04
   3   8  -1    0.10    0.05
  -3   8   1    0.04    0.05
  -2  -8   1    0.04    0.04
   2  -8  -1   -0.01    0.03
   2   8  -1   -0.05    0.04
  -2   8   1    0.03    0.04
  -1  -8   1    2.40    0.11
   1  -8  -1    2.42    0.11
   1   8  -1    2.50    0.12
  -1   8   1    2.49    0.11
   0  -8  -1    0.00    0.03
   0  -8   1   -0.04    0.03
   0   8  -1    0.00    0.04
   0   8   1    0.06    0.04
   1  -8   1    5.44    0.17
  -1  -8  -1    5.11    0.17
  -1   8  -1    5.15    0.17
   1   8   1    5.52    0.17
   2  -8   1    0.10    0.04
  -2  -8  -1    0.04    0.04
   2   8   1    0.02    0.04
  -2   8  -1    0.00    0.04
   3  -8   1    3.57    0.14
  -3  -8  -1    3.64    0.14
   3   8   1    3.56    0.14
  -3   8  -1    3.61    0.14
   4  -8   1    0.24    0.05
  -4  -8  -1    0.30    0.05
  -4   8  -1    0.23    0.05
   4   8   1    0.33    0.06
   5  -8   1    2.45    0.12
  -5  -8  -1    2.26    0.11
  -5   8  -1    2.73    0.13
   5   8   1    2.36    0.12
   6  -8   1    7.15    0.22
  -6  -8  -1    7.16    0.22
  -6  -8  -1    7.42    0.22
   6   8   1    7.23    0.22
  -6   8  -1    7.21    0.23
  -7  -8  -1    0.11    0.06
   7  -8   1    0.23    0.06
  -7  -8  -1    0.11    0.06
  -7   8  -1    0.11    0.06
   8  -8   1    1.23    0.10
  -8  -8  -1    1.14    0.09
  -8  -8  -1    1.27    0.10
  -8   8  -1    1.30    0.12
   9  -8   1    0.01    0.06
  -9  -8  -1    0.10    0.07
  -9   8  -1    0.13    0.07
 -10  -8  -1   -0.06    0.06
 -10   8  -1    0.06    0.07
 -12  -9   1   -0.06    0.08
 -12   9   1   -0.01    0.08
 -11  -9   1    0.07    0.08
 -11   9   1   -0.02    0.08
 -10  -9   1   -0.10    0.06
 -10   9   1   -0.03    0.07
   9  -9  -1   -0.02    0.05
  -9  -9   1   -0.01    0.06
  -9   9   1    0.01    0.07
   8  -9  -1    0.09    0.06
  -8  -9   1    0.25    0.08
  -8   9   1    0.17    0.07
  -7  -9   1    0.08    0.05
   7  -9  -1    0.01    0.05
  -7  -9   1    0.05    0.06
  -7   9   1    0.04    0.06
  -6  -9   1    0.55    0.08
   6  -9  -1    0.50    0.07
  -6  -9   1    0.59    0.07
   6   9  -1    0.43    0.08
  -6   9   1    0.53    0.09
   5  -9  -1   -0.08    0.04
  -5  -9   1    0.04    0.05
   5   9  -1   -0.07    0.05
  -5   9   1   -0.05    0.05
   4  -9  -1    0.41    0.07
  -4  -9   1    0.62    0.07
  -4   9   1    0.52    0.08
   4   9  -1    0.46    0.08
   3  -9  -1    1.26    0.09
  -3  -9   1    1.22    0.09
   3   9  -1    1.24    0.10
  -3   9   1    1.43    0.10
   2  -9  -1    0.94    0.08
  -2  -9   1    1.00    0.08
   2   9  -1    1.17    0.10
  -2   9   1    1.14    0.10
   1  -9  -1    3.28    0.14
  -1  -9   1    3.20    0.13
  -1   9   1    3.11    0.13
   1   9  -1    3.43    0.14
   0  -9  -1    1.16    0.08
   0  -9   1    1.21    0.08
   0   9  -1    1.14    0.10
   0   9   1    1.14    0.09
   1  -9   1    0.95    0.08
  -1  -9  -1    1.01    0.08
   1   9   1    0.92    0.09
  -1   9  -1    1.01    0.09
  -2  -9  -1   22.19    0.47
   2  -9   1   20.49    0.46
   2   9   1   22.54    0.47
  -2   9  -1   21.10    0.46
   3  -9   1    1.02    0.09
  -3  -9  -1    1.15    0.10
  -3   9  -1    1.07    0.09
   3   9   1    1.13    0.10
  -4  -9  -1    1.76    0.10
   4  -9   1    1.54    0.10
   4   9   1    1.74    0.11
  -4   9  -1    1.76    0.11
   5  -9   1   -0.02    0.05
  -5  -9  -1    0.07    0.05
  -5   9  -1   -0.04    0.06
   5   9   1    0.07    0.06
  -6  -9  -1    0.65    0.08
   6  -9   1    0.62    0.08
   6   9   1    0.70    0.09
  -6   9  -1    0.68    0.09
   7  -9   1    0.06    0.06
  -7  -9  -1    0.00    0.05
   7   9   1    0.02    0.06
  -7   9  -1    0.14    0.07
   8  -9   1    0.21    0.07
  -8  -9  -1    0.02    0.06
  -8  -9  -1   -0.01    0.06
  -8   9  -1    0.08    0.07
   8   9   1    0.26    0.08
   9  -9   1    1.58    0.12
  -9  -9  -1    1.83    0.13
  -9   9  -1    1.72    0.13
 -10  -9  -1   -0.03    0.06
 -10   9  -1    0.01    0.07
 -12 -10   1    0.37    0.10
 -12  10   1    0.30    0.11
 -11 -10   1    0.24    0.09
 -11  10   1    0.13    0.09
 -10 -10   1    0.48    0.10
 -10  10   1    0.52    0.10
  -9 -10   1    0.07    0.07
   9 -10  -1    0.18    0.07
  -9  10   1    0.25    0.08
  -8 -10   1    0.60    0.09
   8 -10  -1    0.76    0.10
   8  10  -1    0.65    0.10
  -8  10   1    0.72    0.10
  -7 -10   1    1.84    0.11
   7 -10  -1    1.85    0.12
  -7  10   1    1.68    0.13
   7  10  -1    1.67    0.13
  -6 -10   1    3.74    0.15
   6 -10  -1    3.72    0.16
   6  10  -1    3.79    0.17
  -6  10   1    3.77    0.17
   5 -10  -1    2.47    0.13
  -5 -10   1    2.26    0.12
  -5  10   1    2.43    0.14
   5  10  -1    2.12    0.13
  -4 -10   1   12.40    0.32
   4 -10  -1   12.43    0.32
   4  10  -1   12.40    0.33
  -4  10   1   12.61    0.33
  -3 -10   1   11.48    0.30
   3 -10  -1   11.24    0.30
  -3  10   1   10.55    0.30
   3  10  -1   11.20    0.31
  -2 -10   1    1.82    0.11
   2 -10  -1    1.74    0.11
   2  10  -1    1.84    0.12
  -2  10   1    1.72    0.12
  -1 -10   1   11.60    0.30
   1 -10  -1   10.93    0.30
  -1  10   1   11.43    0.30
   1  10  -1   11.18    0.30
   0 -10   1   77.53    1.39
   0 -10  -1   79.28    1.39
   0  10  -1   77.69    1.38
   0  10   1   75.32    1.37
  -1 -10  -1    3.76    0.16
   1 -10   1    3.38    0.15
   1  10   1    3.65    0.16
  -1  10  -1    3.31    0.15
  -2 -10  -1    7.03    0.22
   2 -10   1    6.54    0.22
   2  10   1    6.80    0.22
  -2  10  -1    6.74    0.22
  -3 -10  -1    6.88    0.22
   3 -10   1    6.72    0.22
  -3  10  -1    6.58    0.22
   3  10   1    6.86    0.23
  -4 -10  -1    1.48    0.11
   4 -10   1    1.82    0.12
  -4  10  -1    1.71    0.11
   4  10   1    1.67    0.12
   5 -10   1    9.56    0.28
  -5 -10  -1    9.44    0.27
  -5  10  -1    9.97    0.29
   5  10   1    9.41    0.29
   6 -10   1    0.41    0.08
  -6 -10  -1    0.44    0.08
  -6  10  -1    0.56    0.09
   6  10   1    0.41    0.08
  -7 -10  -1    0.00    0.06
   7 -10   1    0.12    0.07
   7  10   1    0.17    0.08
  -7  10  -1    0.08    0.07
   8 -10   1    0.20    0.07
  -8 -10  -1    0.27    0.07
   8  10   1    0.25    0.08
  -8  10  -1    0.40    0.09
   9 -10   1    0.12    0.07
  -9  10  -1    0.08    0.08
   9  10   1   -0.02    0.07
  10  10   1    0.64    0.11
  11  10   1   -0.08    0.09
  11  11  -1    0.06    0.09
 -11  11   1    0.04    0.10
  10  11  -1    0.05    0.08
 -10  11   1    0.07    0.09
   9 -11  -1    0.04    0.07
  -9  11   1   -0.09    0.07
   9  11  -1   -0.01    0.07
   8 -11  -1   -0.05    0.06
   8  11  -1    0.01    0.07
  -8  11   1    0.00    0.07
   7 -11  -1    0.12    0.07
  -7 -11   1    0.01    0.06
   7  11  -1    0.00    0.07
  -7  11   1    0.21    0.08
  -6 -11   1    2.36    0.14
   6 -11  -1    2.66    0.15
   6  11  -1    2.76    0.16
  -6  11   1    2.34    0.15
   5 -11  -1    0.09    0.06
  -5 -11   1    0.12    0.06
  -5  11   1    0.10    0.07
   5  11  -1    0.04    0.06
  -4 -11   1    0.89    0.10
   4 -11  -1    0.74    0.09
  -4  11   1    1.09    0.11
   4  11  -1    0.84    0.10
  -3 -11   1    1.55    0.11
   3 -11  -1    1.61    0.11
   3  11  -1    1.65    0.12
  -3  11   1    1.71    0.12
   2 -11  -1    1.17    0.10
  -2 -11   1    1.21    0.10
   2  11  -1    1.44    0.12
  -2  11   1    1.34    0.11
   1 -11  -1   10.08    0.28
  -1 -11   1   10.35    0.29
   1  11  -1    9.76    0.29
  -1  11   1    9.83    0.29
   0 -11   1   18.54    0.44
   0 -11  -1   18.45    0.44
   0  11  -1   19.31    0.44
   0  11   1   18.35    0.44
   1 -11   1    0.95    0.10
  -1 -11  -1    0.96    0.10
   1  11   1    0.96    0.10
  -1  11  -1    0.97    0.10
   2 -11   1    2.56    0.14
  -2 -11  -1    2.75    0.14
   2  11   1    2.65    0.15
  -2  11  -1    2.86    0.14
  -3 -11  -1    0.01    0.06
   3 -11   1   -0.05    0.05
   3  11   1   -0.06    0.06
  -3  11  -1   -0.01    0.06
  -4 -11  -1   16.75    0.41
   4 -11   1   16.52    0.41
  -4  11  -1   16.58    0.41
   4  11   1   15.99    0.41
  -5 -11  -1    2.26    0.13
   5 -11   1    2.20    0.14
   5  11   1    1.94    0.14
  -5  11  -1    2.19    0.14
   6 -11   1    0.85    0.10
  -6 -11  -1    0.82    0.10
  -6  11  -1    1.01    0.12
   6  11   1    0.86    0.11
  -7 -11  -1    0.21    0.07
   7 -11   1    0.05    0.06
   7  11   1    0.06    0.08
  -7  11  -1    0.16    0.07
   8 -11   1    0.03    0.07
  -8  11  -1   -0.10    0.07
   8  11   1    0.09    0.08
   9 -11   1    2.04    0.15
  -9  11  -1    1.91    0.15
   9  11   1    2.28    0.16
  10  11   1    0.18    0.10
 -10  12   1    0.14    0.08
  10  12  -1    0.00    0.10
   9 -12  -1    0.07    0.08
   9  12  -1   -0.03    0.08
  -9  12   1    0.09    0.09
   8 -12  -1   -0.02    0.08
   8  12  -1    0.05    0.08
  -8  12   1    0.02    0.08
   7 -12  -1    0.25    0.08
  -7 -12   1    0.07    0.07
  -7  12   1    0.25    0.08
   7  12  -1    0.17    0.08
  -6 -12   1    0.40    0.08
   6 -12  -1    0.58    0.09
   6  12  -1    0.47    0.10
  -6  12   1    0.52    0.10
   5 -12  -1    1.63    0.13
  -5 -12   1    1.60    0.12
   5  12  -1    1.67    0.13
  -5  12   1    1.65    0.14
  -4 -12   1   -0.04    0.05
   4 -12  -1    0.08    0.07
   4  12  -1   -0.06    0.06
  -4  12   1   -0.04    0.07
  -3 -12   1    0.69    0.09
   3 -12  -1    0.54    0.08
  -3  12   1    0.83    0.10
   3  12  -1    0.71    0.11
  -2 -12   1    0.13    0.06
   2 -12  -1    0.15    0.06
  -2  12   1    0.14    0.07
   2  12  -1    0.02    0.06
  -1 -12   1    1.37    0.12
   1 -12  -1    1.32    0.12
   1  12  -1    1.43    0.13
  -1  12   1    1.42    0.12
   0 -12  -1    0.55    0.09
   0 -12   1    0.68    0.09
   0  12  -1    0.86    0.10
   0  12   1    0.73    0.10
   1 -12   1    0.15    0.06
  -1 -12  -1    0.07    0.06
   1  12   1    0.05    0.06
  -1  12  -1    0.09    0.06
   2 -12   1    0.03    0.06
  -2 -12  -1    0.07    0.06
  -2  12  -1    0.01    0.06
   2  12   1   -0.05    0.06
   3 -12   1    0.04    0.06
  -3 -12  -1   -0.02    0.05
   3  12   1   -0.12    0.06
  -3  12  -1    0.02    0.06
   4 -12   1    0.77    0.10
  -4 -12  -1    0.74    0.10
  -4  12  -1    0.74    0.10
   4  12   1    0.78    0.11
  -5 -12  -1   -0.04    0.06
   5 -12   1    0.03    0.06
   5  12   1   -0.09    0.06
  -5  12  -1    0.01    0.07
  -6 -12  -1    0.01    0.07
   6 -12   1    0.03    0.06
   6  12   1   -0.05    0.07
  -6  12  -1   -0.04    0.07
   7 -12   1   -0.14    0.07
  -7 -12  -1   -0.07    0.06
  -7  12  -1    0.01    0.08
   7  12   1   -0.09    0.07
   8 -12   1    0.01    0.07
   8  12   1    0.14    0.09
  -8  12  -1   -0.01    0.08
   9 -12   1    0.81    0.12
   9  12   1    0.54    0.12
  -9  12  -1    0.68    0.12
   8 -13  -1    0.08    0.09
   8  13  -1   -0.11    0.08
  -8  13   1    0.09    0.09
  -7 -13   1    0.06    0.07
   7 -13  -1    0.09    0.08
  -7  13   1    0.03    0.09
   7  13  -1    0.02    0.09
   6 -13  -1    0.59    0.10
  -6 -13   1    0.58    0.10
  -6  13   1    0.69    0.12
   6  13  -1    0.76    0.11
  -5 -13   1    1.01    0.11
   5 -13  -1    1.03    0.12
   5  13  -1    1.20    0.13
  -5  13   1    0.78    0.11
   4 -13  -1    0.11    0.07
  -4 -13   1    0.08    0.06
   4  13  -1    0.05    0.08
  -4  13   1    0.00    0.07
  -3 -13   1    0.07    0.06
   3 -13  -1    0.04    0.06
  -3  13   1   -0.02    0.07
   3  13  -1    0.09    0.07
   2 -13  -1    1.19    0.12
  -2 -13   1    1.22    0.12
  -2  13   1    1.03    0.12
   2  13  -1    1.23    0.13
   1 -13  -1    2.25    0.14
  -1 -13   1    2.38    0.14
  -1  13   1    2.16    0.15
   1  13  -1    2.28    0.14
   0 -13   1    1.55    0.12
   0 -13  -1    1.62    0.13
   0  13   1    1.78    0.13
   0  13  -1    1.59    0.13
   1 -13   1    0.03    0.07
  -1 -13  -1    0.03    0.06
  -1  13  -1    0.00    0.07
   1  13   1   -0.08    0.06
   2 -13   1    0.51    0.09
  -2 -13  -1    0.56    0.09
   2  13   1    0.55    0.09
  -2  13  -1    0.54    0.10
   3 -13   1    1.15    0.12
  -3 -13  -1    1.02    0.11
   3  13   1    1.00    0.12
  -3  13  -1    1.00    0.12
   4 -13   1    1.32    0.13
  -4 -13  -1    1.31    0.12
  -4  13  -1    1.36    0.14
   4  13   1    1.26    0.13
   5 -13   1    1.09    0.12
  -5 -13  -1    0.74    0.10
   5  13   1    0.95    0.12
  -5  13  -1    1.05    0.13
   6 -13   1    0.05    0.07
  -6 -13  -1    0.35    0.09
   6  13   1    0.14    0.09
  -6  13  -1    0.30    0.10
  -7 -13  -1   -0.07    0.07
   7 -13   1   -0.07    0.07
   7  13   1   -0.06    0.08
  -7  13  -1   -0.13    0.08
   8 -13   1    0.13    0.09
   8  13   1    0.02    0.09
  -8  13  -1    0.24    0.11
   7 -14  -1    0.44    0.10
  -7  14   1    0.52    0.12
  -6 -14   1    0.24    0.09
   6 -14  -1    0.30    0.10
  -6  14   1    0.16    0.10
   6  14  -1    0.01    0.10
   5 -14  -1    6.13    0.26
  -5 -14   1    5.96    0.24
   5  14  -1    6.11    0.26
  -5  14   1    6.17    0.26
  -4 -14   1    0.06    0.08
   4 -14  -1   -0.11    0.06
   4  14  -1   -0.04    0.07
  -4  14   1   -0.10    0.07
  -3 -14   1    0.61    0.10
   3 -14  -1    0.75    0.11
   3  14  -1    0.67    0.11
  -3  14   1    0.80    0.11
   2 -14  -1    0.74    0.10
  -2 -14   1    0.65    0.10
  -2  14   1    0.66    0.11
   2  14  -1    1.02    0.12
   1 -14  -1    0.26    0.08
  -1 -14   1    0.35    0.09
  -1  14   1    0.31    0.09
   1  14  -1    0.37    0.09
   0 -14   1    4.12    0.20
   0 -14  -1    4.07    0.20
   0  14   1    4.14    0.20
   0  14  -1    4.25    0.20
  -1 -14  -1    0.67    0.10
   1 -14   1    0.83    0.11
   1  14   1    0.72    0.12
  -1  14  -1    0.90    0.12
   2 -14   1    0.39    0.09
  -2 -14  -1    0.29    0.09
  -2  14  -1    0.23    0.09
   2  14   1    0.20    0.09
  -3 -14  -1    0.39    0.09
   3 -14   1    0.51    0.11
  -3  14  -1    0.24    0.08
   3  14   1    0.44    0.10
  -4 -14  -1    0.06    0.09
   4 -14   1    0.05    0.08
   4  14   1    0.10    0.09
  -4  14  -1    0.07    0.09
   5 -14   1    1.39    0.14
  -5 -14  -1    1.45    0.15
   5  14   1    1.32    0.15
  -5  14  -1    1.52    0.16
  -6 -14  -1   -0.11    0.08
   6 -14   1    0.04    0.08
  -6  14  -1   -0.03    0.09
   6  14   1    0.05    0.09
   4 -15  -1    0.34    0.09
  -4 -15   1    0.19    0.08
  -4  15   1    0.12    0.09
  -3 -15   1    0.61    0.12
   3 -15  -1    0.65    0.12
  -3  15   1    0.61    0.11
   3  15  -1    0.45    0.12
   2 -15  -1    0.32    0.09
  -2 -15   1    0.39    0.10
  -2  15   1    0.18    0.10
   2  15  -1    0.21    0.09
   1 -15  -1   -0.03    0.06
  -1 -15   1    0.09    0.09
  -1  15   1    0.05    0.09
   1  15  -1    0.12    0.09
   0 -15  -1    0.20    0.08
   0 -15   1    0.27    0.09
   0  15   1    0.19    0.10
   0  15  -1    0.30    0.11
   1 -15   1    0.55    0.11
  -1 -15  -1    0.37    0.10
  -1  15  -1    0.41    0.11
   1  15   1    0.43    0.11
   2 -15   1    2.99    0.18
  -2 -15  -1    2.94    0.18
   2  15   1    2.88    0.19
  -2  15  -1    2.79    0.19
  -3 -15  -1    0.00    0.08
   3 -15   1    0.01    0.08
  -3  15  -1    0.05    0.08
   3  15   1    0.10    0.10
  15   0  -2   -0.08    0.08
 -14   0   2    0.23    0.08
  14   0  -2    0.34    0.10
  13   0  -2    0.02    0.07
 -13   0   2   -0.08    0.05
 -12   0   2    1.24    0.11
  12   0  -2    1.38    0.13
 -11   0   2    0.08    0.06
  11   0  -2   -0.01    0.06
 -10   0   2    0.26    0.06
  10   0  -2    0.36    0.08
   9   0  -2    0.99    0.10
  -9   0   2    1.05    0.09
   8   0  -2    6.05    0.19
  -8   0   2    5.55    0.13
  -8   0   2    5.87    0.17
   7   0  -2   49.36    0.90
  -7   0   2   46.91    0.86
  -7   0   2   49.16    0.82
  -6   0   2   22.16    0.42
   6   0  -2   21.96    0.44
  -6   0   2   21.59    0.38
  -5   0   2   25.84    0.45
   5   0  -2   26.64    0.50
  -5   0   2   25.92    0.48
  -4   0   2   26.62    0.47
   4   0  -2   26.24    0.49
   3   0  -2    0.11    0.03
  -3   0   2    0.06    0.03
   2   0  -2   97.06    1.55
  -2   0   2   94.76    1.56
   2   0  -2   96.24    1.61
   1   0  -2   31.49    0.55
  -1   0   2   30.87    0.54
  -1   0   2   30.73    0.56
   0   0   2   15.88    0.29
   0   0  -2   16.40    0.29
   1   0   2  129.39    2.14
  -1   0  -2  127.14    2.11
   2   0   2   44.60    0.77
  -2   0  -2   44.89    0.76
  -2   0  -2   43.92    0.74
  -3   0  -2   58.48    0.97
   3   0   2   59.94    1.03
  -3   0  -2   58.93    1.00
  -4   0  -2   26.70    0.47
   4   0   2   26.91    0.51
  -4   0  -2   27.39    0.49
  -5   0  -2   45.44    0.78
   5   0   2   45.96    0.84
  -5   0  -2   46.78    0.81
  -6   0  -2    0.64    0.05
   6   0   2    0.68    0.07
  -6   0  -2    0.60    0.06
  -7   0  -2    2.08    0.09
   7   0   2    1.99    0.11
  -7   0  -2    1.84    0.08
  -8   0  -2    9.61    0.24
  -8   0  -2   10.01    0.23
   8   0   2   10.06    0.28
  -9   0  -2    3.00    0.12
  -9   0  -2    2.93    0.12
   9   0   2    3.08    0.15
  10   0   2    0.25    0.07
  11   0   2    0.41    0.09
  12   0   2    0.75    0.11
  13   0   2    0.25    0.09
  14   0   2   -0.09    0.08
  15  -1  -2    0.02    0.09
  15   1  -2    0.03    0.08
  14  -1  -2   -0.02    0.07
 -14  -1   2    0.07    0.07
 -14   1   2   -0.03    0.07
  14   1  -2   -0.03    0.07
  13  -1  -2    0.14    0.08
 -13  -1   2   -0.02    0.05
 -13   1   2   -0.08    0.06
  13   1  -2    0.00    0.07
  12  -1  -2   -0.05    0.06
 -12  -1   2   -0.02    0.06
 -12   1   2   -0.03    0.05
  12   1  -2   -0.04    0.07
  11  -1  -2    0.49    0.09
 -11  -1   2    0.48    0.08
  11   1  -2    0.58    0.09
 -11   1   2    0.49    0.07
 -10  -1   2    0.95    0.09
  10  -1  -2    0.85    0.10
 -10   1   2    0.89    0.09
  10   1  -2    1.10    0.11
   9  -1  -2    0.08    0.05
  -9  -1   2   -0.05    0.04
  -9   1   2    0.00    0.04
   9   1  -2    0.09    0.05
  -8  -1   2    0.26    0.03
   8  -1  -2    0.24    0.06
  -8  -1   2    0.25    0.05
  -8   1   2    0.28    0.04
  -8   1   2    0.24    0.05
   8   1  -2    0.36    0.06
   7  -1  -2   16.65    0.37
  -7  -1   2   16.50    0.30
  -7  -1   2   16.62    0.35
  -7   1   2   16.52    0.30
  -7   1   2   16.66    0.35
   7   1  -2   15.87    0.37
  -6  -1   2    1.44    0.05
  -6  -1   2    1.44    0.07
  -6   1   2    1.41    0.07
  -6   1   2    1.46    0.05
   5  -1  -2    2.25    0.06
   5  -1  -2    2.35    0.09
  -5  -1   2    2.14    0.05
  -5  -1   2    2.29    0.08
  -5   1   2    2.46    0.09
   5   1  -2    2.44    0.09
  -4  -1   2  114.51    1.90
   4  -1  -2  115.43    1.96
  -4  -1   2  116.62    1.96
   4  -1  -2  118.58    1.92
   4   1  -2  116.86    1.96
  -4   1   2  116.04    1.90
  -3  -1   2  643.48   10.64
   3  -1  -2  643.15   10.82
   3  -1  -2  687.03   10.98
  -3   1   2  649.20   10.66
   3   1  -2  653.28   10.91
   2  -1  -2    4.68    0.10
  -2  -1   2    4.56    0.10
  -2  -1   2    4.62    0.09
   2  -1  -2    4.66    0.10
   2  -1  -2    4.63    0.09
  -2   1   2    4.50    0.10
   2   1  -2    4.78    0.10
  -1  -1   2   28.40    0.50
   1  -1  -2   29.33    0.50
  -1  -1   2   29.20    0.49
  -1  -1   2   29.90    0.51
  -1   1   2   29.16    0.49
  -1   1   2   29.54    0.50
   0  -1   2  145.06    2.45
   0  -1   2  151.62    2.53
   0  -1   2  150.07    2.46
   0  -1  -2  145.46    2.45
   0   1   2  149.64    2.48
   0   1   2  155.04    2.52
  -1  -1  -2   48.37    0.80
   1  -1   2   49.66    0.83
   1   1   2   48.27    0.83
  -1   1  -2   48.00    0.80
   2  -1   2   79.81    1.34
  -2  -1  -2   77.58    1.32
  -2  -1  -2   79.68    1.29
  -2   1  -2   77.26    1.32
  -2   1  -2   81.93    1.30
   2   1   2   79.46    1.34
  -3  -1  -2   29.55    0.53
  -3  -1  -2   30.26    0.51
  -3   1  -2   29.24    0.51
  -3   1  -2   30.64    0.53
   3   1   2   30.07    0.55
  -4  -1  -2   41.14    0.71
  -4  -1  -2   42.46    0.73
   4  -1   2   41.43    0.76
  -4   1  -2   41.64    0.73
  -4   1  -2   42.07    0.71
   4   1   2   41.60    0.76
  -5  -1  -2    0.78    0.06
  -5  -1  -2    0.76    0.05
   5  -1   2    0.81    0.06
  -5   1  -2    0.88    0.05
   5   1   2    0.80    0.06
  -5   1  -2    0.87    0.06
  -6  -1  -2   29.73    0.54
  -6  -1  -2   29.13    0.52
   6  -1   2   28.30    0.57
  -6   1  -2   29.13    0.54
  -6   1  -2   29.07    0.52
   6   1   2   28.59    0.58
  -7  -1  -2    2.72    0.10
   7  -1   2    2.50    0.12
  -7  -1  -2    2.50    0.10
   7   1   2    2.37    0.12
  -7   1  -2    2.43    0.10
  -7   1  -2    2.34    0.09
  -8  -1  -2    0.65    0.06
   8  -1   2    0.72    0.09
  -8  -1  -2    0.58    0.06
  -8   1  -2    0.45    0.06
  -8   1  -2    0.64    0.06
   8   1   2    0.52    0.08
   9  -1   2    4.48    0.18
  -9  -1  -2    4.37    0.15
  -9  -1  -2    4.45    0.15
   9   1   2    4.19    0.18
  -9   1  -2    4.19    0.15
  -9   1  -2    4.60    0.15
  10  -1   2    0.45    0.09
  10   1   2    0.44    0.08
  11  -1   2   -0.05    0.05
  11   1   2   -0.04    0.06
  12  -1   2    0.17    0.09
  12   1   2    0.17    0.08
  13  -1   2    0.27    0.09
  13   1   2    0.27    0.10
  14  -1   2   -0.09    0.08
  14   1   2    0.00    0.08
  15  -2  -2    0.10    0.09
  15   2  -2    0.10    0.08
  14  -2  -2    0.10    0.09
 -14  -2   2   -0.01    0.07
 -14   2   2   -0.03    0.07
  14   2  -2   -0.02    0.08
 -13  -2   2    0.20    0.07
  13  -2  -2    0.07    0.09
 -13   2   2    0.14    0.07
  13   2  -2    0.23    0.09
 -12  -2   2    0.13    0.06
  12  -2  -2    0.13    0.08
  12   2  -2   -0.09    0.06
 -12   2   2   -0.01    0.05
  11  -2  -2    0.90    0.11
 -11  -2   2    0.89    0.10
  11   2  -2    0.71    0.10
 -11   2   2    0.76    0.09
 -10  -2   2    6.14    0.20
  10  -2  -2    6.40    0.23
  10   2  -2    6.17    0.22
 -10   2   2    6.28    0.20
  -9  -2   2    0.39    0.06
   9  -2  -2    0.44    0.08
   9   2  -2    0.37    0.08
  -9   2   2    0.42    0.07
   8  -2  -2    0.78    0.09
  -8  -2   2    0.68    0.07
  -8  -2   2    0.70    0.04
  -8   2   2    0.79    0.05
  -8   2   2    0.87    0.08
   8   2  -2    0.69    0.08
   7  -2  -2   14.82    0.34
   7  -2  -2   14.28    0.28
  -7  -2   2   14.76    0.27
  -7  -2   2   14.84    0.32
  -7   2   2   14.90    0.32
   7   2  -2   15.01    0.34
  -6  -2   2   10.64    0.20
   6  -2  -2   10.56    0.21
  -6  -2   2   10.47    0.24
   6  -2  -2   10.21    0.25
  -6   2   2   10.64    0.24
   6   2  -2   10.24    0.25
  -5  -2   2   15.90    0.33
   5  -2  -2   16.95    0.34
   5  -2  -2   16.38    0.30
  -5  -2   2   16.51    0.29
  -5   2   2   16.86    0.33
   5   2  -2   16.84    0.34
  -4  -2   2   36.40    0.60
  -4  -2   2   34.19    0.62
   4  -2  -2   35.81    0.64
   4  -2  -2   35.38    0.61
  -4   2   2   35.90    0.63
   4   2  -2   35.96    0.64
   3  -2  -2    3.35    0.09
  -3  -2   2    3.37    0.07
  -3  -2   2    3.31    0.09
   3  -2  -2    3.21    0.08
  -3   2   2    3.14    0.09
   3   2  -2    3.39    0.09
   2  -2  -2    6.60    0.13
   2  -2  -2    6.60    0.14
   2  -2  -2    7.04    0.14
  -2  -2   2    6.57    0.14
  -2  -2   2    6.90    0.13
   2   2  -2    6.66    0.14
   2   2  -2    6.70    0.14
  -2   2   2    6.66    0.14
  -1  -2   2    4.75    0.10
  -1  -2   2    4.77    0.10
   1  -2  -2    4.67    0.11
  -1  -2   2    4.81    0.10
  -1   2   2    4.64    0.10
  -1   2   2    4.66    0.10
   0  -2  -2    2.00    0.06
   0  -2   2    1.97    0.05
   0   2   2    1.91    0.05
   0   2  -2    2.02    0.06
   0   2   2    1.88    0.05
   1  -2   2   34.92    0.61
  -1  -2  -2   35.18    0.61
   1  -2   2   35.67    0.61
   1   2   2   35.55    0.59
   1   2   2   35.36    0.61
  -1   2  -2   34.83    0.59
  -2  -2  -2    0.58    0.04
   2  -2   2    0.57    0.04
   2  -2   2    0.57    0.04
  -2  -2  -2    0.64    0.03
   2   2   2    0.61    0.04
  -2   2  -2    0.59    0.03
   3  -2   2    0.16    0.03
   3  -2   2    0.18    0.03
  -3  -2  -2    0.14    0.03
  -3  -2  -2    0.16    0.03
  -3   2  -2    0.18    0.03
   3   2   2    0.14    0.03
  -4  -2  -2    9.65    0.20
  -4  -2  -2    9.50    0.21
   4  -2   2   10.07    0.23
   4  -2   2    9.76    0.21
   4   2   2   10.18    0.23
  -4   2  -2    9.65    0.20
   5  -2   2    0.16    0.04
  -5  -2  -2    0.20    0.04
  -5  -2  -2    0.23    0.03
  -5   2  -2    0.16    0.04
  -5   2  -2    0.21    0.03
   5   2   2    0.24    0.05
   6  -2   2    1.22    0.08
  -6  -2  -2    1.08    0.07
  -6  -2  -2    1.18    0.07
  -6   2  -2    1.40    0.07
  -6   2  -2    1.13    0.07
   6   2   2    1.21    0.08
  -7  -2  -2    0.19    0.05
   7  -2   2    0.11    0.05
  -7  -2  -2    0.40    0.05
  -7   2  -2    0.25    0.05
   7   2   2    0.11    0.05
  -8  -2  -2    0.95    0.07
   8  -2   2    0.93    0.09
  -8  -2  -2    0.97    0.08
  -8   2  -2    0.96    0.07
  -8   2  -2    0.90    0.07
   8   2   2    1.02    0.10
  -9  -2  -2    0.93    0.07
   9  -2   2    1.09    0.11
  -9  -2  -2    0.95    0.08
  -9   2  -2    1.07    0.08
  -9   2  -2    0.99    0.08
   9   2   2    1.05    0.11
  10  -2   2    1.16    0.12
  10   2   2    1.25    0.12
  11  -2   2    0.13    0.07
  11   2   2    0.08    0.07
  12  -2   2    0.46    0.11
  12   2   2    0.33    0.09
  13  -2   2    0.00    0.08
  13   2   2   -0.04    0.07
  14  -2   2   -0.12    0.09
  14   2   2   -0.12    0.09
  15  -3  -2   -0.05    0.09
  15   3  -2   -0.06    0.08
  14  -3  -2   -0.07    0.08
 -14  -3   2    0.04    0.07
 -14   3   2   -0.03    0.07
  14   3  -2    0.07    0.08
 -13  -3   2   -0.06    0.06
  13  -3  -2    0.01    0.08
 -13   3   2    0.02    0.06
  13   3  -2    0.02    0.08
  12  -3  -2    0.09    0.07
 -12  -3   2    0.07    0.06
  12   3  -2    0.03    0.07
 -12   3   2    0.12    0.07
  11  -3  -2    1.15    0.12
 -11  -3   2    1.11    0.10
 -11   3   2    1.35    0.11
  11   3  -2    1.03    0.12
 -10  -3   2    0.93    0.09
  10  -3  -2    0.89    0.10
 -10   3   2    0.84    0.09
  10   3  -2    0.92    0.11
   9  -3  -2    0.35    0.07
  -9  -3   2    0.37    0.06
  -9   3   2    0.30    0.06
   9   3  -2    0.38    0.07
  -8  -3   2    6.64    0.19
  -8  -3   2    6.66    0.15
   8  -3  -2    6.31    0.16
   8  -3  -2    6.35    0.20
   8   3  -2    6.35    0.20
  -8   3   2    6.39    0.19
   7  -3  -2   15.50    0.35
   7  -3  -2   15.12    0.30
  -7  -3   2   14.98    0.33
  -7  -3   2   15.37    0.29
   7   3  -2   15.24    0.35
  -7   3   2   15.34    0.33
   6  -3  -2   10.76    0.22
   6  -3  -2   10.26    0.25
  -6  -3   2   10.19    0.24
  -6  -3   2   10.79    0.21
  -6   3   2   10.37    0.24
   5  -3  -2   33.37    0.61
  -5  -3   2   33.02    0.57
   5  -3  -2   33.29    0.58
  -5  -3   2   32.85    0.60
  -5   3   2   32.98    0.60
   5   3  -2   33.92    0.62
  -4  -3   2    1.43    0.05
   4  -3  -2    1.48    0.06
   4  -3  -2    1.44    0.06
  -4  -3   2    1.40    0.07
  -4   3   2    1.56    0.07
   4   3  -2    1.89    0.07
   3  -3  -2    9.11    0.19
  -3  -3   2    8.76    0.19
  -3  -3   2    9.19    0.18
   3  -3  -2    9.05    0.18
   3   3  -2    9.05    0.19
  -3   3   2    8.73    0.20
   2  -3  -2   25.99    0.44
  -2  -3   2   24.72    0.45
   2  -3  -2   24.98    0.45
  -2  -3   2   25.64    0.44
   2   3  -2   25.68    0.45
   2   3  -2   24.83    0.43
  -2   3   2   25.27    0.45
  -1  -3   2   26.79    0.47
  -1  -3   2   26.76    0.47
   1  -3  -2   26.31    0.47
  -1  -3   2   26.83    0.47
  -1   3   2   27.26    0.46
  -1   3   2   26.30    0.47
   0  -3   2   28.84    0.51
   0  -3   2   29.11    0.52
   0  -3  -2   29.35    0.53
   0   3   2   29.76    0.52
   0   3  -2   30.86    0.52
   0   3   2   31.19    0.51
   1  -3   2    0.11    0.02
  -1  -3  -2    0.11    0.03
   1  -3   2    0.10    0.02
   1   3   2    0.11    0.02
  -1   3  -2    0.11    0.02
   1   3   2    0.11    0.02
   2  -3   2   75.08    1.25
   2  -3   2   72.05    1.25
  -2  -3  -2   73.25    1.22
  -2  -3  -2   75.07    1.25
   2   3   2   74.49    1.26
  -2   3  -2   73.06    1.22
   3  -3   2   10.53    0.23
   3  -3   2   10.59    0.23
  -3  -3  -2   10.81    0.22
  -3  -3  -2   10.44    0.23
   3   3   2   11.11    0.23
  -3   3  -2   10.90    0.22
  -4  -3  -2    9.78    0.21
   4  -3   2    9.49    0.22
  -4  -3  -2    9.49    0.22
   4  -3   2    9.73    0.22
  -4   3  -2    9.73    0.21
   4   3   2    9.88    0.23
  -5  -3  -2   20.65    0.40
  -5  -3  -2   21.30    0.39
   5  -3   2   20.10    0.42
   5  -3   2   20.49    0.41
  -5   3  -2   20.67    0.39
   5   3   2   20.23    0.42
   6  -3   2    0.08    0.04
  -6  -3  -2    0.10    0.04
  -6  -3  -2    0.01    0.03
   6  -3   2    0.02    0.04
  -6   3  -2    0.03    0.03
   6   3   2    0.05    0.04
  -6   3  -2    0.03    0.03
  -7  -3  -2    6.39    0.17
   7  -3   2    6.50    0.20
  -7  -3  -2    6.61    0.18
  -7   3  -2    6.52    0.18
  -7   3  -2    6.38    0.18
   7   3   2    6.41    0.20
  -8  -3  -2    0.20    0.05
  -8  -3  -2    0.12    0.05
   8  -3   2    0.28    0.07
  -8   3  -2    0.17    0.05
  -8   3  -2    0.14    0.05
   8   3   2    0.13    0.06
   9  -3   2    0.78    0.10
  -9  -3  -2    1.00    0.08
  -9  -3  -2    0.99    0.08
  -9   3  -2    0.98    0.09
   9   3   2    1.00    0.11
  -9   3  -2    1.05    0.09
  10  -3   2    1.36    0.12
  10   3   2    1.16    0.12
 -10   3  -2    1.07    0.09
  11  -3   2    1.57    0.13
  11   3   2    1.76    0.15
  12  -3   2    0.65    0.11
  12   3   2    0.71    0.12
  13  -3   2    0.21    0.09
  13   3   2    0.19    0.10
  14  -3   2    0.34    0.12
  14   3   2    0.45    0.12
  15  -4  -2   -0.17    0.09
  15   4  -2    0.01    0.09
 -14  -4   2    0.10    0.08
  14  -4  -2    0.02    0.08
  14   4  -2    0.04    0.08
 -14   4   2    0.03    0.07
  13  -4  -2    0.05    0.07
 -13  -4   2   -0.04    0.06
 -13   4   2    0.06    0.07
  13   4  -2    0.04    0.08
 -12  -4   2    0.27    0.07
  12  -4  -2    0.30    0.09
 -12   4   2    0.14    0.07
  12   4  -2    0.44    0.09
  11  -4  -2    1.13    0.12
 -11  -4   2    1.17    0.11
 -11   4   2    1.22    0.11
  11   4  -2    1.30    0.13
  10  -4  -2    0.77    0.09
 -10  -4   2    0.78    0.09
 -10   4   2    0.66    0.09
  10   4  -2    0.69    0.10
   9  -4  -2    1.24    0.10
  -9  -4   2    1.27    0.09
  -9   4   2    1.40    0.10
   9   4  -2    1.47    0.10
   8  -4  -2    0.11    0.05
  -8  -4   2    0.10    0.04
  -8  -4   2    0.08    0.05
   8  -4  -2    0.07    0.04
  -8   4   2    0.05    0.04
   8   4  -2    0.04    0.05
  -7  -4   2    4.70    0.12
   7  -4  -2    4.69    0.13
   7  -4  -2    4.70    0.16
  -7  -4   2    4.72    0.16
  -7   4   2    4.90    0.16
   7   4  -2    4.48    0.16
   6  -4  -2    0.89    0.07
  -6  -4   2    1.00    0.07
   6  -4  -2    0.95    0.06
  -6  -4   2    0.96    0.05
  -6   4   2    1.02    0.07
   6   4  -2    0.98    0.07
   5  -4  -2   25.79    0.48
   5  -4  -2   26.19    0.50
  -5  -4   2   26.57    0.47
  -5  -4   2   26.70    0.50
   5   4  -2   26.15    0.51
  -5   4   2   25.54    0.50
  -4  -4   2    4.82    0.12
   4  -4  -2    4.69    0.12
   4  -4  -2    5.00    0.13
  -4   4   2    4.59    0.14
   4   4  -2    4.49    0.13
   3  -4  -2   12.55    0.26
  -3  -4   2   13.07    0.26
  -3  -4   2   12.62    0.25
   3  -4  -2   12.64    0.25
  -3   4   2   12.64    0.27
   3   4  -2   12.55    0.26
  -2  -4   2   78.05    1.28
  -2  -4   2   75.22    1.28
   2  -4  -2   76.03    1.29
   2  -4  -2   75.38    1.29
   2   4  -2   77.90    1.29
  -2   4   2   76.66    1.28
  -1  -4   2    0.34    0.02
  -1  -4   2    0.32    0.03
   1  -4  -2    0.33    0.03
  -1   4   2    0.31    0.04
  -1   4   2    0.30    0.02
   1   4  -2    0.31    0.04
   0  -4  -2   47.49    0.84
   0  -4   2   49.48    0.82
   0   4   2   49.04    0.82
   0   4  -2   47.88    0.83
   0   4   2   48.34    0.83
   1  -4   2    0.15    0.03
   1  -4   2    0.18    0.02
  -1  -4  -2    0.13    0.03
   1   4   2    0.23    0.02
  -1   4  -2    0.22    0.03
   1   4   2    0.20    0.03
  -2  -4  -2    3.76    0.11
   2  -4   2    3.63    0.11
   2  -4   2    3.56    0.09
  -2   4  -2    3.77    0.10
   2   4   2    3.73    0.11
   2   4   2    3.71    0.10
   3  -4   2   19.19    0.38
   3  -4   2   19.56    0.37
  -3  -4  -2   19.77    0.38
  -3  -4  -2   18.87    0.36
   3   4   2   19.49    0.38
  -3   4  -2   19.25    0.37
   4  -4   2    8.99    0.21
  -4  -4  -2    8.92    0.21
  -4  -4  -2    8.46    0.20
   4  -4   2    8.60    0.21
   4   4   2    8.67    0.21
  -4   4  -2    8.82    0.20
  -5  -4  -2    9.19    0.22
   5  -4   2    9.70    0.23
   5  -4   2    9.29    0.23
  -5  -4  -2    9.45    0.22
   5   4   2    9.35    0.23
  -5   4  -2    9.61    0.22
  -6  -4  -2    9.12    0.22
   6  -4   2    9.08    0.23
  -6  -4  -2    8.99    0.22
   6  -4   2    8.95    0.24
  -6   4  -2    9.32    0.22
   6   4   2    9.25    0.24
   7  -4   2    3.26    0.14
  -7  -4  -2    3.41    0.13
  -7  -4  -2    3.32    0.12
   7  -4   2    3.60    0.13
  -7   4  -2    3.36    0.13
   7   4   2    3.34    0.14
   8  -4   2    0.00    0.05
  -8  -4  -2    0.00    0.05
  -8  -4  -2   -0.04    0.04
  -8   4  -2    0.03    0.05
   8   4   2   -0.05    0.05
  -8   4  -2    0.06    0.05
  -9  -4  -2    4.04    0.15
   9  -4   2    3.96    0.17
  -9  -4  -2    4.14    0.15
   9   4   2    4.03    0.18
  -9   4  -2    4.00    0.15
  -9   4  -2    4.07    0.15
  10  -4   2    0.08    0.06
 -10   4  -2    0.13    0.06
  10   4   2    0.17    0.07
  11  -4   2    0.02    0.06
  11   4   2    0.03    0.07
  12  -4   2    0.24    0.08
  12   4   2   -0.02    0.07
  13  -4   2    0.29    0.10
  13   4   2    0.30    0.10
  14  -4   2   -0.14    0.08
  14   4   2    0.10    0.09
  15  -5  -2   -0.07    0.08
  15   5  -2   -0.16    0.08
 -14  -5   2   -0.07    0.07
  14  -5  -2    0.10    0.09
 -14   5   2    0.00    0.08
  14   5  -2    0.02    0.09
  13  -5  -2    0.10    0.08
 -13  -5   2    0.12    0.07
 -13   5   2    0.14    0.08
  13   5  -2    0.15    0.08
 -12  -5   2    0.02    0.06
  12  -5  -2   -0.06    0.06
  12   5  -2   -0.05    0.07
 -12   5   2   -0.03    0.05
  11  -5  -2    0.45    0.09
 -11  -5   2    0.34    0.08
  11   5  -2    0.45    0.09
 -11   5   2    0.37    0.08
  10  -5  -2    0.44    0.08
 -10  -5   2    0.57    0.08
  10   5  -2    0.52    0.09
 -10   5   2    0.47    0.08
  -9  -5   2    0.51    0.08
   9  -5  -2    0.58    0.08
  -9   5   2    0.54    0.08
   9   5  -2    0.56    0.08
   8  -5  -2   -0.01    0.04
  -8  -5   2    0.00    0.04
   8  -5  -2    0.04    0.04
  -8  -5   2    0.04    0.03
   8   5  -2    0.06    0.05
  -8   5   2    0.09    0.06
   7  -5  -2    0.93    0.07
  -7  -5   2    0.87    0.06
   7  -5  -2    0.91    0.06
  -7  -5   2    0.89    0.08
   7   5  -2    0.96    0.09
  -7   5   2    0.90    0.08
   6  -5  -2    0.05    0.03
   6  -5  -2   -0.02    0.03
  -6  -5   2    0.08    0.03
  -6  -5   2    0.03    0.03
   6   5  -2    0.07    0.04
  -6   5   2    0.05    0.05
   5  -5  -2    0.60    0.05
   5  -5  -2    0.42    0.05
  -5  -5   2    0.46    0.06
  -5  -5   2    0.48    0.05
   5   5  -2    0.49    0.06
  -5   5   2    0.57    0.06
  -4  -5   2   33.37    0.61
   4  -5  -2   32.46    0.60
  -4  -5   2   33.10    0.60
   4  -5  -2   34.29    0.60
   4   5  -2   33.02    0.61
  -4   5   2   33.46    0.61
  -3  -5   2   83.76    1.40
   3  -5  -2   84.13    1.40
   3  -5  -2   83.18    1.41
  -3  -5   2   81.48    1.39
  -3   5   2   81.33    1.39
   3   5  -2   83.48    1.41
   2  -5  -2    1.86    0.05
  -2  -5   2    1.95    0.08
   2  -5  -2    1.96    0.08
  -2  -5   2    1.94    0.08
   2   5  -2    1.97    0.06
  -2   5   2    1.97    0.08
   1  -5  -2   56.88    0.96
  -1  -5   2   56.21    0.97
   1  -5  -2   55.88    0.98
  -1   5   2   55.83    0.96
   1   5  -2   56.47    0.95
   1   5  -2   56.51    0.92
   1   5  -2   56.12    0.97
   0  -5   2   17.41    0.34
   0  -5  -2   17.18    0.35
   0  -5   2   17.48    0.31
   0   5   2   17.74    0.31
   0   5  -2   16.82    0.34
   0   5   2   17.95    0.34
  -1  -5  -2  100.99    1.71
   1  -5   2  102.12    1.71
   1  -5   2  101.00    1.69
  -1   5  -2  101.19    1.68
   1   5   2   99.74    1.69
   1   5   2  103.44    1.68
   2  -5   2  184.21    3.02
   2  -5   2  180.23    3.01
  -2  -5  -2  180.84    3.01
   2   5   2  184.65    2.96
   2   5   2  180.60    3.02
  -2   5  -2  179.68    2.96
   3  -5   2   20.34    0.39
  -3  -5  -2   20.96    0.41
   3  -5   2   20.14    0.41
   3   5   2   21.20    0.40
  -3   5  -2   20.50    0.39
   3   5   2   19.71    0.40
  -4  -5  -2    2.77    0.11
   4  -5   2    2.71    0.10
   4  -5   2    2.67    0.11
  -4  -5  -2    2.49    0.10
   4   5   2    2.80    0.10
  -4   5  -2    2.78    0.10
  -5  -5  -2    7.33    0.20
   5  -5   2    7.80    0.20
   5  -5   2    7.39    0.20
  -5  -5  -2    7.48    0.19
  -5   5  -2    7.75    0.20
   5   5   2    7.49    0.20
   6  -5   2    0.83    0.08
   6  -5   2    0.89    0.07
  -6  -5  -2    0.80    0.07
  -6  -5  -2    0.83    0.07
   6   5   2    0.88    0.07
  -6   5  -2    0.92    0.08
   7  -5   2    1.60    0.10
  -7  -5  -2    1.58    0.09
  -7  -5  -2    1.53    0.09
   7  -5   2    1.57    0.10
   7   5   2    1.50    0.10
  -7   5  -2    1.50    0.10
  -8  -5  -2    0.47    0.07
  -8  -5  -2    0.43    0.07
   8  -5   2    0.48    0.08
   8  -5   2    0.49    0.07
   8   5   2    0.50    0.08
  -8   5  -2    0.54    0.08
  -9  -5  -2    0.08    0.05
   9  -5   2   -0.01    0.06
  -9  -5  -2    0.04    0.05
   9   5   2    0.03    0.05
  -9   5  -2    0.02    0.05
  -9   5  -2    0.01    0.05
  10  -5   2   -0.08    0.06
  10   5   2    0.06    0.06
 -10   5  -2   -0.06    0.05
  11  -5   2   -0.02    0.07
  11   5   2    0.20    0.08
  12  -5   2   -0.03    0.08
  12   5   2   -0.02    0.08
  13  -5   2    0.15    0.10
  13   5   2   -0.06    0.07
  14  -6  -2    0.11    0.09
 -14  -6   2    0.11    0.09
 -14   6   2    0.08    0.09
  14   6  -2    0.28    0.10
  13  -6  -2    0.16    0.09
 -13  -6   2    0.26    0.08
 -13   6   2    0.11    0.08
  13   6  -2    0.10    0.09
 -12  -6   2    0.06    0.07
  12  -6  -2    0.05    0.08
  12   6  -2    0.06    0.07
 -12   6   2   -0.10    0.06
  11  -6  -2    0.42    0.08
 -11  -6   2    0.39    0.08
 -11   6   2    0.49    0.09
  11   6  -2    0.39    0.09
  10  -6  -2    3.00    0.15
 -10  -6   2    3.26    0.15
 -10   6   2    2.96    0.15
  10   6  -2    3.02    0.16
   9  -6  -2    0.65    0.09
  -9  -6   2    0.71    0.09
  -9   6   2    0.53    0.08
   9   6  -2    0.55    0.09
  -8  -6   2    3.91    0.15
   8  -6  -2    3.88    0.15
   8  -6  -2    3.92    0.14
  -8   6   2    3.89    0.16
   8   6  -2    3.75    0.16
  -7  -6   2    0.13    0.05
   7  -6  -2    0.11    0.05
  -7  -6   2    0.12    0.04
   7  -6  -2    0.10    0.04
   7   6  -2    0.20    0.05
  -7   6   2    0.18    0.06
   6  -6  -2    0.90    0.06
  -6  -6   2    0.92    0.08
   6  -6  -2    0.95    0.07
  -6  -6   2    0.79    0.06
   6   6  -2    0.86    0.07
  -6   6   2    0.95    0.08
  -5  -6   2    4.86    0.14
   5  -6  -2    4.86    0.15
  -5  -6   2    4.91    0.16
   5  -6  -2    4.96    0.14
  -5   6   2    4.90    0.16
   5   6  -2    4.87    0.15
   4  -6  -2   18.79    0.35
   4  -6  -2   19.84    0.38
  -4  -6   2   17.77    0.37
  -4  -6   2   18.96    0.39
  -4   6   2   18.11    0.39
   4   6  -2   18.16    0.37
  -3  -6   2    0.89    0.06
   3  -6  -2    0.83    0.06
  -3  -6   2    0.84    0.06
   3  -6  -2    0.85    0.04
  -3   6   2    0.87    0.07
   3   6  -2    0.81    0.05
   2  -6  -2    0.07    0.02
  -2  -6   2   -0.01    0.03
   2  -6  -2    0.03    0.03
  -2   6   2    0.13    0.04
   2   6  -2    0.04    0.03
   2   6  -2    0.02    0.02
   1  -6  -2    0.99    0.06
  -1  -6   2    1.08    0.06
  -1   6   2    1.25    0.07
   1   6  -2    1.01    0.06
   1   6  -2    1.06    0.04
   0  -6  -2    0.03    0.03
   0  -6   2    0.04    0.02
   0  -6   2    0.05    0.03
   0   6  -2    0.05    0.03
   0   6   2    0.06    0.01
   0   6   2    0.04    0.03
  -1  -6  -2    0.07    0.03
   1  -6   2    0.12    0.03
   1  -6   2    0.05    0.02
  -1   6  -2    0.08    0.03
   1   6   2    0.05    0.03
   1   6   2    0.06    0.02
   2  -6   2   31.14    0.58
  -2  -6  -2   30.61    0.58
   2  -6   2   30.61    0.54
  -2   6  -2   30.86    0.57
   2   6   2   31.02    0.58
   2   6   2   31.30    0.55
   3  -6   2    1.88    0.07
   3  -6   2    1.93    0.09
  -3  -6  -2    1.95    0.09
   3   6   2    1.94    0.08
   3   6   2    1.89    0.09
  -3   6  -2    2.07    0.09
   4  -6   2   32.22    0.59
   4  -6   2   31.81    0.61
  -4  -6  -2   31.35    0.60
   4   6   2   32.08    0.60
  -4   6  -2   31.71    0.60
   4   6   2   31.53    0.60
  -5  -6  -2    6.88    0.19
   5  -6   2    6.66    0.18
  -5  -6  -2    6.79    0.19
   5  -6   2    6.62    0.19
   5   6   2    6.24    0.19
  -5   6  -2    6.68    0.19
  -6  -6  -2    8.75    0.23
  -6  -6  -2    9.07    0.24
   6  -6   2    8.93    0.24
   6  -6   2    8.76    0.23
  -6   6  -2    8.34    0.23
   6   6   2    8.96    0.24
   7  -6   2   -0.08    0.04
  -7  -6  -2   -0.02    0.05
   7  -6   2    0.06    0.05
  -7  -6  -2    0.00    0.05
   7   6   2    0.04    0.05
  -7   6  -2    0.06    0.06
  -8  -6  -2   10.36    0.27
   8  -6   2   10.58    0.28
   8  -6   2    9.86    0.28
  -8  -6  -2   10.16    0.27
   8   6   2   10.69    0.30
  -8   6  -2   10.45    0.28
   9  -6   2    0.06    0.06
  -9  -6  -2    0.08    0.06
   9  -6   2    0.11    0.06
  -9  -6  -2    0.10    0.06
  -9   6  -2    0.30    0.07
   9   6   2    0.08    0.06
  10  -6   2   -0.02    0.06
 -10   6  -2   -0.02    0.06
  10   6   2   -0.14    0.05
  11  -6   2   -0.02    0.07
  11   6   2    0.03    0.08
  12  -6   2    0.62    0.11
  12   6   2    0.54    0.11
  13  -6   2    0.24    0.11
  13   6   2    0.10    0.09
 -14  -7   2    0.10    0.08
  14   7  -2   -0.04    0.10
 -13  -7   2    0.05    0.07
  13   7  -2   -0.07    0.09
 -13   7   2   -0.04    0.08
 -12  -7   2    0.36    0.09
  12   7  -2    0.33    0.10
 -12   7   2    0.31    0.09
 -11  -7   2    2.00    0.13
 -11   7   2    1.83    0.13
  11   7  -2    1.93    0.14
 -10  -7   2    0.55    0.09
  10   7  -2    0.56    0.10
 -10   7   2    0.60    0.09
  -9  -7   2    0.94    0.10
   9  -7  -2    1.06    0.10
  -9   7   2    1.04    0.11
   9   7  -2    0.99    0.10
  -8  -7   2    0.12    0.05
   8  -7  -2    0.07    0.05
   8  -7  -2    0.12    0.06
  -8   7   2    0.18    0.07
   8   7  -2    0.06    0.06
  -7  -7   2    0.02    0.04
  -7  -7   2    0.06    0.06
   7  -7  -2    0.04    0.05
   7  -7  -2    0.01    0.05
  -7   7   2    0.02    0.06
   7   7  -2    0.03    0.05
   6  -7  -2    1.44    0.08
  -6  -7   2    1.45    0.09
   6  -7  -2    1.37    0.09
  -6  -7   2    1.42    0.08
   6   7  -2    1.55    0.09
  -6   7   2    1.37    0.09
  -5  -7   2    1.48    0.08
   5  -7  -2    1.56    0.08
  -5  -7   2    1.65    0.09
   5  -7  -2    1.52    0.07
   5   7  -2    1.41    0.08
  -5   7   2    1.43    0.10
  -4  -7   2    0.44    0.06
   4  -7  -2    0.42    0.05
  -4  -7   2    0.47    0.06
   4  -7  -2    0.48    0.04
   4   7  -2    0.52    0.05
  -4   7   2    0.44    0.06
   3  -7  -2    0.16    0.04
  -3  -7   2    0.16    0.04
   3   7  -2    0.24    0.03
  -3   7   2    0.19    0.05
   3   7  -2    0.16    0.05
  -2  -7   2    4.13    0.13
   2  -7  -2    4.06    0.14
  -2   7   2    4.15    0.14
   2   7  -2    4.25    0.14
   2   7  -2    4.14    0.10
   1  -7  -2   12.26    0.28
  -1  -7   2   12.28    0.28
  -1   7   2   12.50    0.28
   1   7  -2   12.98    0.29
   0  -7   2    0.74    0.06
   0  -7  -2    0.81    0.07
   0   7   2    0.87    0.07
   0   7  -2    0.86    0.07
   1  -7   2   -0.02    0.02
   1  -7   2   -0.02    0.03
  -1  -7  -2   -0.04    0.03
   1   7   2    0.00    0.03
  -1   7  -2   -0.01    0.04
  -2  -7  -2    1.90    0.10
   2  -7   2    1.94    0.10
   2  -7   2    1.81    0.06
  -2   7  -2    1.91    0.09
   2   7   2    1.83    0.09
   2   7   2    1.81    0.06
   3  -7   2    0.12    0.04
  -3  -7  -2    0.21    0.05
   3  -7   2    0.27    0.03
  -3   7  -2    0.17    0.05
   3   7   2    0.21    0.05
   3   7   2    0.20    0.04
  -4  -7  -2    6.14    0.18
   4  -7   2    6.06    0.19
   4  -7   2    6.18    0.16
   4   7   2    5.96    0.18
  -4   7  -2    5.75    0.18
   4   7   2    6.09    0.17
   5  -7   2    0.04    0.04
   5  -7   2    0.05    0.04
  -5  -7  -2    0.04    0.05
   5   7   2    0.14    0.05
   5   7   2    0.03    0.04
  -5   7  -2    0.00    0.05
  -6  -7  -2    0.05    0.05
   6  -7   2    0.03    0.05
  -6  -7  -2   -0.02    0.05
   6  -7   2   -0.01    0.04
   6   7   2   -0.03    0.04
  -6   7  -2    0.04    0.05
   7  -7   2    0.46    0.07
  -7  -7  -2    0.42    0.07
  -7  -7  -2    0.44    0.07
   7  -7   2    0.46    0.07
  -7   7  -2    0.41    0.07
   7   7   2    0.49    0.08
   8  -7   2    1.42    0.10
  -8  -7  -2    1.41    0.10
   8  -7   2    1.58    0.11
  -8  -7  -2    1.44    0.10
  -8   7  -2    1.51    0.11
   8   7   2    1.59    0.11
  -9  -7  -2    2.78    0.14
   9  -7   2    2.61    0.14
   9  -7   2    2.70    0.14
  -9   7  -2    2.85    0.14
   9   7   2    2.51    0.14
  10  -7   2   -0.04    0.06
  10   7   2   -0.09    0.07
 -10   7  -2    0.00    0.06
  11   7   2   -0.01    0.08
  12   7   2    0.33    0.09
  13   7   2    0.09    0.10
 -13  -8   2    0.46    0.10
 -13   8   2    0.51    0.11
 -12  -8   2    0.05    0.08
 -12   8   2    0.01    0.07
 -11  -8   2    0.08    0.08
 -11   8   2   -0.04    0.07
 -10  -8   2    0.29    0.08
 -10   8   2    0.39    0.09
  -9  -8   2    3.14    0.16
   9  -8  -2    3.36    0.15
  -9   8   2    3.16    0.16
  -8  -8   2    1.38    0.12
   8  -8  -2    1.09    0.09
  -8   8   2    1.20    0.11
  -7  -8   2    0.17    0.05
  -7  -8   2    0.11    0.06
   7  -8  -2    0.37    0.07
  -7   8   2    0.16    0.06
   6  -8  -2    0.04    0.04
  -6  -8   2    0.16    0.05
  -6  -8   2    0.09    0.04
  -6   8   2    0.12    0.06
  -5  -8   2    1.37    0.09
  -5  -8   2    1.31    0.08
   5  -8  -2    1.25    0.08
  -5   8   2    1.27    0.10
  -4  -8   2    6.45    0.19
   4  -8  -2    6.22    0.19
   4   8  -2    6.52    0.20
  -4   8   2    6.40    0.20
  -3  -8   2   13.92    0.31
   3  -8  -2   14.16    0.32
  -3   8   2   13.58    0.32
   3   8  -2   13.34    0.33
   2  -8  -2    0.17    0.05
  -2  -8   2    0.11    0.04
   2   8  -2    0.11    0.05
  -2   8   2    0.08    0.05
  -1  -8   2   10.93    0.27
   1  -8  -2   11.48    0.28
   1   8  -2   11.18    0.28
  -1   8   2   10.85    0.27
   0  -8  -2    9.69    0.25
   0  -8   2    9.78    0.25
   0   8  -2    9.41    0.25
   0   8   2    9.86    0.25
   1  -8   2   14.65    0.34
  -1  -8  -2   14.55    0.34
  -1   8  -2   14.67    0.33
   1   8   2   14.92    0.34
  -2  -8  -2    8.57    0.24
   2  -8   2    8.66    0.23
  -2   8  -2    8.78    0.23
   2   8   2    8.74    0.24
   3  -8   2    1.47    0.09
  -3  -8  -2    1.52    0.09
   3   8   2    1.70    0.10
  -3   8  -2    1.51    0.09
   4  -8   2    1.43    0.09
  -4  -8  -2    1.35    0.09
   4   8   2    1.37    0.10
  -4   8  -2    1.30    0.09
  -5  -8  -2    0.72    0.08
   5  -8   2    1.13    0.09
   5   8   2    0.63    0.08
  -5   8  -2    0.83    0.08
  -6  -8  -2    1.61    0.10
   6  -8   2    1.72    0.11
  -6   8  -2    1.74    0.11
   6   8   2    1.70    0.11
   7  -8   2    2.45    0.13
  -7  -8  -2    2.28    0.12
  -7  -8  -2    2.32    0.12
  -7   8  -2    2.43    0.13
   7   8   2    2.33    0.13
  -8  -8  -2   -0.02    0.06
  -8  -8  -2    0.00    0.06
   8  -8   2   -0.07    0.05
  -8   8  -2    0.08    0.06
  -9  -8  -2   -0.01    0.06
   9  -8   2   -0.01    0.06
 -13  -9   2    0.03    0.09
 -13   9   2    0.13    0.10
 -12  -9   2    0.01    0.08
 -12   9   2   -0.04    0.08
 -11  -9   2    0.22    0.09
 -11   9   2    0.15    0.08
 -10  -9   2    1.50    0.13
 -10   9   2    1.54    0.14
   9  -9  -2    0.07    0.06
  -9  -9   2    0.09    0.07
  -9   9   2    0.07    0.07
   8  -9  -2    0.18    0.06
  -8  -9   2    0.09    0.06
  -8   9   2    0.09    0.06
  -7  -9   2    6.50    0.22
  -7  -9   2    6.52    0.20
   7  -9  -2    6.55    0.21
  -7   9   2    6.30    0.22
  -6  -9   2    4.11    0.15
  -6  -9   2    4.26    0.17
   6  -9  -2    4.17    0.16
  -6   9   2    4.15    0.17
  -5  -9   2    6.52    0.20
   5  -9  -2    6.43    0.21
   5   9  -2    6.67    0.22
  -5   9   2    6.33    0.21
  -4  -9   2    6.72    0.20
   4  -9  -2    6.78    0.21
  -4   9   2    6.94    0.22
   4   9  -2    6.55    0.22
   3  -9  -2   26.56    0.55
  -3  -9   2   27.09    0.55
  -3   9   2   28.09    0.56
   3   9  -2   27.05    0.56
  -2  -9   2    2.82    0.13
   2  -9  -2    2.76    0.13
  -2   9   2    2.85    0.13
   2   9  -2    3.10    0.14
   1  -9  -2   -0.06    0.04
  -1  -9   2   -0.03    0.04
   1   9  -2    0.00    0.05
  -1   9   2    0.00    0.05
   0  -9  -2    3.99    0.15
   0  -9   2    4.21    0.16
   0   9  -2    4.29    0.16
   0   9   2    4.36    0.16
   1  -9   2   11.21    0.29
  -1  -9  -2   11.43    0.29
  -1   9  -2   11.27    0.29
   1   9   2   11.05    0.29
  -2  -9  -2    7.38    0.22
   2  -9   2    7.28    0.22
   2   9   2    7.13    0.22
  -2   9  -2    7.22    0.22
  -3  -9  -2   -0.03    0.04
   3  -9   2   -0.02    0.04
   3   9   2   -0.05    0.05
  -3   9  -2   -0.05    0.05
   4  -9   2    0.24    0.06
  -4  -9  -2    0.15    0.06
  -4   9  -2    0.22    0.06
   4   9   2    0.26    0.06
   5  -9   2    5.57    0.20
  -5  -9  -2    5.86    0.20
  -5   9  -2    5.35    0.20
   5   9   2    5.52    0.20
  -6  -9  -2    0.04    0.05
   6  -9   2    0.06    0.05
   6   9   2    0.10    0.06
  -6   9  -2    0.11    0.06
   7  -9   2    0.30    0.07
  -7  -9  -2    0.54    0.08
  -7   9  -2    0.49    0.08
   7   9   2    0.45    0.09
  -8  -9  -2   -0.03    0.06
   8  -9   2   -0.02    0.06
   8   9   2   -0.01    0.06
  -8   9  -2   -0.03    0.06
   9  -9   2    0.08    0.07
   9   9   2    0.13    0.08
 -12 -10   2    0.14    0.09
 -12  10   2   -0.04    0.08
 -11 -10   2    0.07    0.07
 -11  10   2   -0.07    0.08
 -10 -10   2    0.13    0.07
 -10  10   2    0.15    0.08
  -9 -10   2    0.06    0.06
   9 -10  -2    0.24    0.07
  -9  10   2    0.11    0.08
   8 -10  -2   -0.01    0.06
  -8 -10   2   -0.03    0.05
  -8  10   2    0.02    0.06
   7 -10  -2    0.50    0.08
  -7 -10   2    0.50    0.08
   7  10  -2    0.60    0.10
  -7  10   2    0.43    0.09
  -6 -10   2    2.22    0.12
   6 -10  -2    2.28    0.13
  -6  10   2    2.44    0.14
   6  10  -2    2.18    0.14
  -5 -10   2    0.76    0.09
   5 -10  -2    0.71    0.09
   5  10  -2    0.69    0.10
  -5  10   2    0.74    0.10
  -4 -10   2   -0.05    0.05
   4 -10  -2    0.00    0.05
   4  10  -2   -0.01    0.06
  -4  10   2    0.01    0.06
  -3 -10   2   16.98    0.40
   3 -10  -2   17.56    0.41
   3  10  -2   16.62    0.41
  -3  10   2   17.96    0.41
   2 -10  -2    3.25    0.15
  -2 -10   2    3.19    0.14
   2  10  -2    3.28    0.15
  -2  10   2    3.05    0.15
  -1 -10   2    2.54    0.14
   1 -10  -2    2.55    0.14
  -1  10   2    2.72    0.15
   1  10  -2    2.53    0.14
   0 -10  -2    0.41    0.08
   0 -10   2    0.35    0.08
   0  10   2    0.41    0.08
   0  10  -2    0.44    0.09
   1 -10   2   19.45    0.44
  -1 -10  -2   19.59    0.44
   1  10   2   19.29    0.44
  -1  10  -2   19.53    0.44
  -2 -10  -2    1.16    0.10
   2 -10   2    1.25    0.11
   2  10   2    1.27    0.11
  -2  10  -2    1.10    0.10
   3 -10   2    1.83    0.12
  -3 -10  -2    1.99    0.12
  -3  10  -2    1.90    0.12
   3  10   2    1.84    0.12
   4 -10   2    1.01    0.10
  -4 -10  -2    1.07    0.10
   4  10   2    1.06    0.11
  -4  10  -2    1.11    0.11
   5 -10   2    0.66    0.09
  -5 -10  -2    0.68    0.08
   5  10   2    0.57    0.09
  -5  10  -2    0.61    0.09
   6 -10   2   -0.06    0.05
  -6 -10  -2    0.03    0.05
  -6  10  -2   -0.05    0.06
   6  10   2   -0.03    0.05
  -7 -10  -2    0.90    0.10
   7 -10   2    0.86    0.10
  -7  10  -2    1.24    0.12
   7  10   2    0.95    0.11
  -8 -10  -2    1.03    0.11
   8 -10   2    1.12    0.12
   8  10   2    0.99    0.12
  -8  10  -2    0.95    0.11
   9 -10   2   -0.01    0.07
   9  10   2    0.08    0.08
  10  10   2    0.09    0.08
 -11 -11   2    0.01    0.09
 -11  11   2    0.00    0.08
 -10 -11   2   -0.10    0.07
 -10  11   2   -0.03    0.08
  10  11  -2   -0.03    0.08
   9 -11  -2    0.26    0.08
  -9  11   2    0.24    0.09
   9  11  -2    0.24    0.09
   8 -11  -2    0.13    0.07
  -8  11   2    0.17    0.09
   8  11  -2    0.25    0.09
   7 -11  -2    0.41    0.08
  -7 -11   2    0.71    0.09
  -7  11   2    0.82    0.11
   7  11  -2    0.66    0.11
  -6 -11   2    0.70    0.09
   6 -11  -2    0.75    0.10
   6  11  -2    0.75    0.10
  -6  11   2    0.98    0.12
   5 -11  -2    1.63    0.11
  -5 -11   2    1.61    0.11
   5  11  -2    1.68    0.12
  -5  11   2    1.75    0.13
   4 -11  -2    2.04    0.13
  -4 -11   2    2.23    0.13
   4  11  -2    2.31    0.14
  -4  11   2    2.11    0.13
   3 -11  -2   -0.02    0.05
  -3 -11   2    0.03    0.05
  -3  11   2   -0.05    0.05
   3  11  -2    0.03    0.07
   2 -11  -2    0.61    0.09
  -2 -11   2    0.52    0.08
  -2  11   2    0.41    0.08
   2  11  -2    0.44    0.08
  -1 -11   2    0.81    0.10
   1 -11  -2    0.92    0.10
  -1  11   2    0.70    0.10
   1  11  -2    0.89    0.10
   0 -11  -2    0.64    0.08
   0 -11   2    0.46    0.08
   0  11   2    0.63    0.09
   0  11  -2    0.61    0.08
  -1 -11  -2    0.09    0.06
   1 -11   2    0.08    0.06
   1  11   2   -0.01    0.06
  -1  11  -2    0.01    0.05
  -2 -11  -2    1.78    0.12
   2 -11   2    1.67    0.12
  -2  11  -2    1.79    0.12
   2  11   2    1.76    0.12
  -3 -11  -2    0.27    0.07
   3 -11   2    0.16    0.07
  -3  11  -2    0.24    0.08
   3  11   2    0.09    0.07
  -4 -11  -2    2.18    0.13
   4 -11   2    2.05    0.13
   4  11   2    2.33    0.14
  -4  11  -2    2.28    0.13
   5 -11   2    0.41    0.09
  -5 -11  -2    0.33    0.07
   5  11   2    0.32    0.08
  -5  11  -2    0.33    0.09
   6 -11   2    0.08    0.06
  -6 -11  -2   -0.01    0.06
  -6  11  -2   -0.07    0.05
   6  11   2    0.05    0.07
   7 -11   2    0.02    0.07
  -7 -11  -2   -0.13    0.05
  -7  11  -2   -0.03    0.07
   7  11   2   -0.12    0.06
  -8 -11  -2   -0.05    0.07
   8 -11   2    0.17    0.08
   8  11   2    0.02    0.08
  -8  11  -2    0.09    0.08
   9 -11   2   -0.08    0.07
   9  11   2    0.09    0.09
 -10  12   2    0.03    0.09
  10  12  -2   -0.07    0.09
   9 -12  -2    1.73    0.14
  -9  12   2    1.87    0.17
   9  12  -2    1.94    0.17
   8 -12  -2    3.87    0.19
  -8  12   2    3.86    0.20
   8  12  -2    4.45    0.22
   7 -12  -2    1.14    0.12
  -7 -12   2    1.27    0.12
   7  12  -2    1.12    0.13
  -7  12   2    1.29    0.14
   6 -12  -2    0.03    0.06
  -6 -12   2    0.02    0.06
   6  12  -2    0.01    0.07
  -6  12   2    0.08    0.08
  -5 -12   2    1.91    0.12
   5 -12  -2    2.01    0.14
  -5  12   2    2.01    0.14
   5  12  -2    1.96    0.15
  -4 -12   2   17.16    0.43
   4 -12  -2   17.29    0.44
  -4  12   2   17.25    0.44
   4  12  -2   17.54    0.45
   3 -12  -2    6.15    0.23
  -3 -12   2    6.21    0.22
   3  12  -2    5.93    0.23
  -3  12   2    6.48    0.24
   2 -12  -2   -0.04    0.05
  -2 -12   2   -0.07    0.05
   2  12  -2   -0.01    0.06
  -2  12   2   -0.12    0.05
  -1 -12   2    0.10    0.06
   1 -12  -2    0.12    0.06
  -1  12   2    0.13    0.07
   1  12  -2    0.18    0.07
   0 -12  -2    0.03    0.05
   0 -12   2   -0.05    0.05
   0  12   2    0.05    0.06
   0  12  -2   -0.08    0.06
  -1 -12  -2    1.83    0.12
   1 -12   2    1.70    0.12
  -1  12  -2    1.57    0.12
   1  12   2    1.71    0.12
   2 -12   2    4.27    0.19
  -2 -12  -2    4.43    0.19
   2  12   2    4.38    0.19
  -2  12  -2    4.52    0.19
  -3 -12  -2    0.52    0.08
   3 -12   2    0.52    0.09
  -3  12  -2    0.39    0.08
   3  12   2    0.35    0.08
   4 -12   2   -0.04    0.06
  -4 -12  -2   -0.10    0.05
   4  12   2   -0.12    0.06
  -4  12  -2   -0.04    0.06
  -5 -12  -2    0.00    0.06
   5 -12   2   -0.02    0.06
   5  12   2    0.09    0.07
  -5  12  -2    0.01    0.07
  -6 -12  -2    1.30    0.12
   6 -12   2    1.19    0.12
   6  12   2    1.15    0.13
  -6  12  -2    1.44    0.14
  -7 -12  -2    0.33    0.09
   7 -12   2    0.26    0.08
   7  12   2    0.16    0.09
  -7  12  -2    0.38    0.10
   8 -12   2   -0.02    0.08
   8  12   2    0.06    0.08
  -8  12  -2    0.05    0.08
   9 -12   2    0.59    0.11
   9  12   2    0.43    0.12
   8 -13  -2    3.47    0.19
  -8  13   2    3.36    0.20
   8  13  -2    3.61    0.21
   7 -13  -2    0.01    0.07
   7  13  -2    0.03    0.09
  -7  13   2    0.00    0.07
   6 -13  -2    0.23    0.08
  -6 -13   2    0.15    0.07
  -6  13   2    0.30    0.10
   6  13  -2    0.19    0.08
   5 -13  -2    0.22    0.09
  -5 -13   2    0.31    0.07
  -5  13   2    0.20    0.08
   5  13  -2    0.17    0.08
   4 -13  -2    0.04    0.06
  -4 -13   2    0.12    0.07
   4  13  -2    0.08    0.07
  -4  13   2   -0.03    0.07
  -3 -13   2    0.05    0.06
   3 -13  -2    0.10    0.07
   3  13  -2    0.04    0.07
  -3  13   2    0.03    0.07
  -2 -13   2    0.04    0.06
   2 -13  -2    0.01    0.06
   2  13  -2    0.02    0.06
  -2  13   2    0.01    0.07
  -1 -13   2    0.37    0.08
   1 -13  -2    0.36    0.08
  -1  13   2    0.22    0.09
   1  13  -2    0.41    0.09
   0 -13   2    0.45    0.09
   0 -13  -2    0.43    0.09
   0  13   2    0.58    0.10
   0  13  -2    0.53    0.10
  -1 -13  -2    0.02    0.07
   1 -13   2   -0.15    0.05
   1  13   2    0.01    0.07
  -1  13  -2    0.04    0.07
  -2 -13  -2    0.29    0.08
   2 -13   2    0.35    0.09
  -2  13  -2    0.48    0.09
   2  13   2    0.39    0.09
   3 -13   2    0.43    0.09
  -3 -13  -2    0.47    0.09
   3  13   2    0.47    0.10
  -3  13  -2    0.68    0.11
   4 -13   2    0.58    0.10
  -4 -13  -2    0.57    0.10
   4  13   2    0.66    0.11
  -4  13  -2    0.49    0.10
   5 -13   2   -0.03    0.07
  -5 -13  -2   -0.05    0.07
   5  13   2    0.06    0.08
  -5  13  -2   -0.14    0.07
  -6 -13  -2    0.81    0.11
   6 -13   2    1.01    0.13
  -6  13  -2    0.98    0.13
   6  13   2    0.67    0.12
   7 -13   2    0.47    0.11
  -7 -13  -2    0.48    0.09
   7  13   2    0.46    0.11
  -7  13  -2    0.60    0.12
   7 -14  -2    0.26    0.10
  -7  14   2    0.41    0.12
  -6 -14   2   -0.01    0.07
   6 -14  -2    0.15    0.08
  -6  14   2    0.03    0.10
   6  14  -2    0.08    0.10
  -5 -14   2    0.45    0.10
   5 -14  -2    0.62    0.10
   5  14  -2    0.47    0.11
  -5  14   2    0.70    0.13
   4 -14  -2    0.05    0.08
  -4 -14   2    0.16    0.08
   4  14  -2    0.04    0.08
  -4  14   2    0.00    0.08
   3 -14  -2    0.34    0.09
  -3 -14   2    0.40    0.09
   3  14  -2    0.25    0.08
  -3  14   2    0.43    0.10
   2 -14  -2    1.06    0.13
  -2 -14   2    1.03    0.12
  -2  14   2    1.25    0.14
   2  14  -2    0.97    0.12
   1 -14  -2    0.02    0.06
  -1 -14   2   -0.02    0.06
  -1  14   2   -0.02    0.07
   1  14  -2   -0.08    0.07
   0 -14  -2    0.03    0.06
   0 -14   2    0.17    0.07
   0  14   2    0.31    0.08
   0  14  -2    0.13    0.07
   1 -14   2    0.48    0.09
  -1 -14  -2    0.46    0.09
  -1  14  -2    0.56    0.11
   1  14   2    0.48    0.10
   2 -14   2    0.54    0.09
  -2 -14  -2    0.51    0.10
  -2  14  -2    0.46    0.11
   2  14   2    0.30    0.09
  -3 -14  -2    0.18    0.09
   3 -14   2    0.33    0.09
   3  14   2    0.13    0.09
  -3  14  -2    0.20    0.09
   4 -14   2    0.80    0.12
  -4 -14  -2    0.97    0.12
   4  14   2    1.00    0.13
  -4  14  -2    0.94    0.13
   5 -14   2    0.13    0.08
  -5 -14  -2    0.07    0.08
   5  14   2    0.22    0.10
  -5  14  -2    0.21    0.10
   6 -14   2    0.04    0.08
  -6 -14  -2   -0.05    0.08
  -6  14  -2   -0.01    0.09
   6  14   2   -0.11    0.09
  -4 -15   2    0.19    0.08
   4 -15  -2   -0.04    0.07
   3 -15  -2    0.35    0.10
  -3 -15   2    0.28    0.10
  -3  15   2    0.31    0.10
   3  15  -2    0.49    0.11
  -2 -15   2    0.05    0.08
   2 -15  -2   -0.05    0.07
   2  15  -2   -0.06    0.08
  -2  15   2    0.03    0.08
  -1 -15   2    0.28    0.10
   1 -15  -2    0.33    0.09
   1  15  -2    0.40    0.11
  -1  15   2    0.28    0.10
   0 -15   2   -0.09    0.06
   0 -15  -2    0.02    0.07
   0  15   2   -0.02    0.07
   0  15  -2    0.04    0.09
   1 -15   2    1.22    0.13
  -1 -15  -2    1.15    0.14
  -1  15  -2    1.05    0.14
   1  15   2    1.08    0.14
   2 -15   2    0.07    0.08
  -2 -15  -2   -0.03    0.07
   2  15   2   -0.01    0.09
  -2  15  -2   -0.02    0.09
  -3 -15  -2    0.15    0.09
  -3  15  -2   -0.05    0.09
   3  15   2    0.01    0.07
  15   0  -3   -0.17    0.08
 -15   0   3   -0.10    0.07
 -14   0   3   -0.06    0.06
  14   0  -3    0.07    0.08
 -13   0   3   -0.09    0.06
  13   0  -3   -0.05    0.07
 -12   0   3   -0.02    0.05
  12   0  -3   -0.13    0.06
  11   0  -3   -0.07    0.05
 -11   0   3    0.01    0.05
 -10   0   3   -0.02    0.05
  10   0  -3   -0.05    0.05
  -9   0   3   -0.07    0.04
   9   0  -3    0.05    0.05
  -8   0   3   -0.02    0.04
   8   0  -3   -0.03    0.04
  -7   0   3   -0.04    0.04
   7   0  -3    0.02    0.04
   6   0  -3    0.01    0.03
  -6   0   3   -0.02    0.03
  -5   0   3    0.01    0.02
   5   0  -3    0.02    0.03
  -4   0   3    0.02    0.02
   4   0  -3    0.01    0.03
   3   0  -3    0.03    0.01
  -3   0   3    0.00    0.02
   3   0  -3    0.00    0.02
   3   0  -3    0.00    0.02
  -2   0   3   -0.04    0.02
   2   0  -3    0.01    0.02
  -2   0   3    0.01    0.02
  -1   0   3    0.01    0.01
  -1   0   3   -0.01    0.01
   1   0  -3    0.02    0.01
   0   0   3   -0.01    0.02
   0   0  -3   -0.05    0.02
   1   0   3    0.01    0.02
  -1   0  -3   -0.01    0.02
   2   0   3   -0.02    0.02
  -2   0  -3    0.03    0.02
  -2   0  -3    0.01    0.01
  -3   0  -3    0.02    0.02
   3   0   3   -0.02    0.02
  -3   0  -3   -0.03    0.02
  -4   0  -3   -0.01    0.03
  -4   0  -3    0.03    0.02
   4   0   3   -0.01    0.03
  -5   0  -3   -0.04    0.03
   5   0   3   -0.01    0.03
  -5   0  -3   -0.01    0.02
   6   0   3   -0.01    0.04
  -6   0  -3   -0.04    0.03
  -6   0  -3    0.12    0.03
   7   0   3    0.04    0.05
  -7   0  -3    0.01    0.04
  -7   0  -3    0.03    0.03
  -8   0  -3    0.01    0.04
  -8   0  -3   -0.05    0.04
   8   0   3   -0.09    0.04
  -9   0  -3   -0.03    0.05
   9   0   3   -0.04    0.05
  10   0   3   -0.06    0.05
  11   0   3   -0.05    0.06
  12   0   3    0.04    0.07
  13   0   3   -0.06    0.08
  14   0   3   -0.07    0.08
  15  -1  -3    0.23    0.10
 -15  -1   3    0.12    0.08
 -15   1   3    0.34    0.09
  15   1  -3    0.22    0.10
  14  -1  -3    0.00    0.07
 -14  -1   3    0.00    0.07
 -14   1   3   -0.04    0.07
  14   1  -3   -0.04    0.07
  13  -1  -3   -0.07    0.06
 -13  -1   3    0.02    0.07
 -13   1   3   -0.01    0.06
  13   1  -3   -0.07    0.06
 -12  -1   3   -0.08    0.05
  12  -1  -3   -0.02    0.07
  12   1  -3    0.00    0.06
 -12   1   3   -0.06    0.05
  11  -1  -3    0.01    0.06
 -11  -1   3   -0.09    0.05
  11   1  -3   -0.01    0.06
 -11   1   3   -0.04    0.05
  10  -1  -3    2.42    0.14
 -10  -1   3    2.35    0.12
  10   1  -3    2.17    0.13
 -10   1   3    2.23    0.12
   9  -1  -3   -0.04    0.04
  -9  -1   3   -0.04    0.04
   9   1  -3   -0.07    0.05
  -9   1   3   -0.06    0.04
   8  -1  -3    1.87    0.10
  -8  -1   3    1.87    0.10
  -8   1   3    1.68    0.10
   8   1  -3    2.01    0.11
  -8   1   3    1.77    0.06
  -7  -1   3    7.33    0.14
  -7  -1   3    7.42    0.19
   7   1  -3    7.32    0.21
  -7   1   3    7.38    0.20
  -7   1   3    7.35    0.15
   6  -1  -3    6.18    0.17
  -6  -1   3    5.89    0.16
   6  -1  -3    5.90    0.12
   6   1  -3    6.23    0.18
  -6   1   3    5.88    0.16
   5  -1  -3   19.21    0.33
  -5  -1   3   18.64    0.37
   5  -1  -3   18.39    0.38
  -5   1   3   19.42    0.37
   5   1  -3   19.03    0.38
  -4  -1   3   20.76    0.39
   4  -1  -3   20.49    0.40
   4  -1  -3   21.50    0.36
  -4   1   3   21.06    0.39
   4   1  -3   20.98    0.40
   3  -1  -3  129.65    2.14
   3  -1  -3  129.60    2.06
  -3  -1   3  130.68    2.14
   3  -1  -3  128.71    2.11
  -3  -1   3  126.66    2.08
  -3   1   3  124.35    2.08
   3   1  -3  126.53    2.14
   3   1  -3  127.92    2.07
  -2  -1   3   29.37    0.51
  -2  -1   3   27.69    0.49
  -2  -1   3   29.20    0.49
   2  -1  -3   28.48    0.49
  -2   1   3   28.66    0.49
  -2   1   3   29.17    0.51
  -1  -1   3    2.68    0.07
  -1  -1   3    2.65    0.06
   1  -1  -3    2.67    0.07
  -1  -1   3    2.76    0.07
  -1   1   3    2.60    0.07
  -1   1   3    2.64    0.07
   0  -1   3    2.53    0.07
   0  -1  -3    2.64    0.07
   0  -1   3    2.45    0.05
   0   1   3    2.45    0.07
   0   1   3    2.55    0.06
  -1  -1  -3  153.83    2.56
   1  -1   3  157.00    2.59
   1   1   3  157.55    2.59
   1   1   3  158.71    2.56
  -1   1  -3  153.70    2.56
  -1   1  -3  152.99    2.58
  -2  -1  -3   17.38    0.30
   2  -1   3   17.52    0.33
  -2  -1  -3   17.01    0.33
  -2   1  -3   17.35    0.30
  -2   1  -3   17.27    0.33
   2   1   3   16.70    0.33
  -3  -1  -3    7.97    0.15
   3  -1   3    8.07    0.19
  -3  -1  -3    8.06    0.18
  -3   1  -3    7.93    0.15
   3   1   3    7.91    0.19
  -3   1  -3    8.05    0.18
   4  -1   3   20.37    0.41
  -4  -1  -3   20.05    0.36
  -4  -1  -3   19.74    0.39
  -4   1  -3   19.77    0.36
  -4   1  -3   20.73    0.39
   4   1   3   20.01    0.41
   5  -1   3   23.52    0.48
  -5  -1  -3   24.22    0.46
  -5  -1  -3   23.85    0.43
   5   1   3   24.22    0.48
  -5   1  -3   23.74    0.46
  -5   1  -3   23.58    0.43
   6  -1   3    0.14    0.05
  -6  -1  -3    0.17    0.04
  -6  -1  -3    0.10    0.03
  -6   1  -3    0.12    0.03
   6   1   3    0.11    0.04
  -6   1  -3    0.11    0.04
  -7  -1  -3    0.09    0.04
   7  -1   3    0.10    0.05
  -7  -1  -3    0.10    0.05
  -7   1  -3    0.14    0.05
  -7   1  -3    0.09    0.04
   7   1   3    0.15    0.06
   8  -1   3    1.14    0.10
  -8  -1  -3    1.16    0.07
  -8  -1  -3    0.95    0.08
   8   1   3    1.12    0.09
  -8   1  -3    0.96    0.08
  -8   1  -3    1.14    0.07
  -9  -1  -3    1.61    0.10
   9  -1   3    1.82    0.12
  -9   1  -3    1.76    0.10
   9   1   3    1.71    0.12
  10  -1   3    0.06    0.06
 -10   1  -3   -0.04    0.06
  10   1   3    0.06    0.06
  11  -1   3    0.01    0.07
  11   1   3   -0.02    0.07
  12  -1   3   -0.03    0.07
  12   1   3   -0.05    0.07
  13  -1   3    0.15    0.10
  13   1   3    0.27    0.10
  14  -1   3    0.17    0.09
  14   1   3    0.11    0.09
  15  -2  -3    0.02    0.08
 -15  -2   3   -0.07    0.08
 -15   2   3    0.01    0.07
  15   2  -3    0.07    0.09
 -14  -2   3    0.66    0.10
  14  -2  -3    0.81    0.13
  14   2  -3    0.67    0.12
 -14   2   3    0.80    0.11
 -13  -2   3    0.52    0.09
  13  -2  -3    0.47    0.10
 -13   2   3    0.53    0.09
  13   2  -3    0.45    0.10
 -12  -2   3    1.52    0.11
  12  -2  -3    1.63    0.13
  12   2  -3    1.80    0.14
 -12   2   3    1.82    0.12
 -11  -2   3    2.18    0.12
  11  -2  -3    2.47    0.14
 -11   2   3    2.16    0.12
  11   2  -3    2.34    0.14
 -10  -2   3    0.53    0.08
  10  -2  -3    0.45    0.08
 -10   2   3    0.53    0.08
  10   2  -3    0.40    0.08
  -9  -2   3   10.88    0.28
   9  -2  -3   10.85    0.29
   9   2  -3   10.29    0.29
  -9   2   3   10.74    0.28
   8  -2  -3   21.26    0.46
  -8  -2   3   20.58    0.44
  -8   2   3   21.76    0.44
   7  -2  -3   45.24    0.84
  -7  -2   3   46.12    0.76
  -7  -2   3   45.86    0.82
   7  -2  -3   45.05    0.77
  -7   2   3   43.82    0.81
   7   2  -3   46.28    0.85
  -6  -2   3   75.85    1.28
   6  -2  -3   75.78    1.26
  -6  -2   3   76.79    1.25
   6  -2  -3   74.83    1.32
   6   2  -3   75.37    1.33
  -6   2   3   74.44    1.28
  -5  -2   3    0.01    0.01
  -5  -2   3   -0.02    0.03
   5  -2  -3    0.05    0.03
   5  -2  -3    0.01    0.02
  -5   2   3   -0.01    0.03
   5   2  -3    0.04    0.03
  -4  -2   3   97.53    1.62
   4  -2  -3   97.19    1.62
   4  -2  -3  100.04    1.66
  -4  -2   3  100.75    1.62
   4   2  -3   99.75    1.67
  -4   2   3   92.78    1.62
   3  -2  -3  122.83    2.06
   3  -2  -3  123.37    1.98
   3  -2  -3  122.15    2.02
  -3  -2   3  126.42    2.03
  -3  -2   3  122.58    2.01
   3   2  -3  123.64    1.99
   3   2  -3  123.87    2.06
  -3   2   3  119.90    2.01
  -2  -2   3    1.80    0.05
   2  -2  -3    1.78    0.06
  -2  -2   3    1.76    0.06
  -2  -2   3    1.87    0.06
  -2   2   3    1.75    0.06
  -2   2   3    1.81    0.06
  -1  -2   3   11.64    0.22
  -1  -2   3   11.41    0.22
  -1  -2   3   11.47    0.22
   1  -2  -3   11.80    0.23
  -1   2   3   11.77    0.22
  -1   2   3   11.43    0.22
   0  -2   3    2.56    0.07
   0  -2  -3    2.42    0.08
   0  -2   3    2.46    0.07
   0   2  -3    2.57    0.07
   0   2   3    2.67    0.07
   0   2   3    2.60    0.07
   1  -2   3   44.58    0.78
   1  -2   3   46.34    0.78
  -1  -2  -3   44.31    0.78
   1   2   3   45.17    0.78
   1   2   3   44.81    0.75
  -1   2  -3   44.98    0.75
   2  -2   3   89.24    1.50
  -2  -2  -3   88.72    1.50
  -2  -2  -3   88.33    1.45
   2  -2   3   90.03    1.51
   2   2   3   91.35    1.51
  -2   2  -3   87.09    1.45
  -3  -2  -3    0.53    0.05
   3  -2   3    0.55    0.05
  -3  -2  -3    0.55    0.03
   3  -2   3    0.57    0.05
  -3   2  -3    0.54    0.04
   3   2   3    0.53    0.05
  -3   2  -3    0.52    0.03
  -4  -2  -3   12.52    0.27
  -4  -2  -3   12.48    0.24
   4  -2   3   12.86    0.28
  -4   2  -3   12.56    0.27
   4   2   3   12.74    0.28
  -4   2  -3   12.75    0.25
  -5  -2  -3    9.79    0.23
  -5  -2  -3    9.80    0.21
   5  -2   3    9.38    0.24
  -5   2  -3    9.65    0.23
  -5   2  -3    9.51    0.20
   5   2   3    9.78    0.25
  -6  -2  -3    7.03    0.19
  -6  -2  -3    6.86    0.17
   6  -2   3    6.90    0.20
   6   2   3    7.01    0.21
  -6   2  -3    6.95    0.19
  -6   2  -3    7.05    0.17
   7  -2   3    7.39    0.22
  -7  -2  -3    7.70    0.20
  -7  -2  -3    7.32    0.18
  -7   2  -3    7.64    0.19
   7   2   3    7.29    0.23
  -7   2  -3    7.48    0.20
  -8  -2  -3    0.12    0.05
   8  -2   3    0.12    0.05
  -8  -2  -3    0.04    0.04
  -8   2  -3    0.07    0.05
  -8   2  -3    0.08    0.04
   8   2   3    0.14    0.05
  -9  -2  -3    0.97    0.09
   9  -2   3    1.10    0.11
  -9   2  -3    1.05    0.09
   9   2   3    1.10    0.11
  10  -2   3    2.99    0.16
 -10   2  -3    3.28    0.15
  10   2   3    3.20    0.17
  11  -2   3    1.07    0.12
  11   2   3    1.07    0.12
  12  -2   3    0.03    0.07
  12   2   3    0.07    0.07
  13  -2   3   -0.17    0.07
  13   2   3    0.08    0.08
  14  -2   3    0.28    0.11
  14   2   3    0.35    0.11
 -15  -3   3    0.03    0.08
  15  -3  -3    0.17    0.10
 -15   3   3   -0.01    0.08
  15   3  -3    0.06    0.08
 -14  -3   3    0.05    0.07
  14  -3  -3    0.03    0.09
  14   3  -3   -0.10    0.08
 -14   3   3    0.01    0.07
  13  -3  -3    0.12    0.08
 -13  -3   3    0.16    0.07
 -13   3   3    0.20    0.07
  13   3  -3    0.04    0.08
  12  -3  -3    0.40    0.09
 -12  -3   3    0.31    0.08
  12   3  -3    0.20    0.09
 -12   3   3    0.50    0.09
 -11  -3   3    0.14    0.07
  11  -3  -3    0.04    0.07
  11   3  -3    0.02    0.07
 -11   3   3    0.08    0.06
 -10  -3   3    4.39    0.17
  10  -3  -3    4.49    0.18
 -10   3   3    4.73    0.17
  10   3  -3    4.64    0.19
  -9  -3   3    0.08    0.05
   9  -3  -3    0.02    0.05
   9   3  -3    0.09    0.06
  -9   3   3    0.22    0.06
  -8  -3   3    2.95    0.13
   8  -3  -3    2.82    0.13
   8  -3  -3    2.78    0.09
   8   3  -3    2.89    0.13
  -8   3   3    2.86    0.12
   7  -3  -3    0.34    0.06
  -7  -3   3    0.46    0.06
   7  -3  -3    0.45    0.04
  -7  -3   3    0.44    0.04
   7   3  -3    0.39    0.06
  -7   3   3    0.48    0.06
  -6  -3   3    4.90    0.11
   6  -3  -3    4.82    0.12
  -6  -3   3    4.87    0.15
   6  -3  -3    4.53    0.15
   6   3  -3    4.86    0.15
  -6   3   3    4.83    0.15
   5  -3  -3    1.70    0.06
   5  -3  -3    1.67    0.07
  -5  -3   3    1.72    0.06
  -5  -3   3    1.78    0.08
  -5   3   3    1.68    0.08
   5   3  -3    1.81    0.08
  -4  -3   3    1.83    0.08
   4  -3  -3    1.71    0.07
  -4  -3   3    1.75    0.06
   4  -3  -3    1.68    0.06
   4   3  -3    1.84    0.08
  -4   3   3    1.79    0.08
   3  -3  -3    1.68    0.06
   3  -3  -3    1.73    0.06
  -3  -3   3    1.76    0.06
  -3  -3   3    1.72    0.07
   3   3  -3    1.69    0.06
  -3   3   3    1.73    0.07
   3   3  -3    1.74    0.07
  -2  -3   3   36.08    0.63
  -2  -3   3   36.22    0.63
   2  -3  -3   35.43    0.63
  -2  -3   3   36.55    0.63
  -2   3   3   36.83    0.63
  -2   3   3   36.58    0.63
  -1  -3   3   48.03    0.81
  -1  -3   3   48.74    0.83
  -1  -3   3   48.60    0.83
   1  -3  -3   47.30    0.83
  -1   3   3   49.19    0.82
  -1   3   3   48.59    0.82
   0  -3   3   11.98    0.23
   0  -3   3   11.53    0.22
   0  -3  -3   10.79    0.23
   0   3   3   11.11    0.21
   0   3  -3   10.78    0.22
   0   3   3   11.13    0.22
   1  -3   3   31.26    0.56
   1  -3   3   31.02    0.55
  -1  -3  -3   30.29    0.56
   1   3   3   30.91    0.55
  -1   3  -3   31.63    0.53
   1   3   3   30.50    0.53
  -2  -3  -3    1.93    0.08
   2  -3   3    1.81    0.07
   2  -3   3    1.79    0.07
  -2   3  -3    1.98    0.06
   2   3   3    1.82    0.07
   2   3   3    1.94    0.07
  -3  -3  -3    6.20    0.14
  -3  -3  -3    6.03    0.16
   3  -3   3    6.16    0.16
   3  -3   3    6.22    0.16
  -3   3  -3    6.19    0.14
   3   3   3    6.18    0.16
   4  -3   3    1.22    0.07
  -4  -3  -3    1.27    0.07
   4  -3   3    1.21    0.07
  -4  -3  -3    1.32    0.06
   4   3   3    1.21    0.07
  -4   3  -3    1.38    0.06
  -5  -3  -3    0.05    0.04
   5  -3   3    0.07    0.04
  -5  -3  -3    0.01    0.03
   5  -3   3    0.24    0.05
  -5   3  -3    0.16    0.04
   5   3   3    0.04    0.03
  -5   3  -3    0.04    0.03
  -6  -3  -3    5.16    0.16
   6  -3   3    5.16    0.17
  -6  -3  -3    5.11    0.14
  -6   3  -3    5.32    0.16
   6   3   3    5.08    0.17
  -6   3  -3    5.29    0.14
  -7  -3  -3   -0.02    0.04
   7  -3   3    0.04    0.05
  -7  -3  -3   -0.02    0.03
  -7   3  -3   -0.05    0.04
  -7   3  -3   -0.14    0.03
   7   3   3   -0.04    0.05
  -8  -3  -3    3.00    0.12
  -8  -3  -3    2.96    0.13
   8  -3   3    2.84    0.14
   8   3   3    2.94    0.15
  -8   3  -3    2.79    0.13
  -9  -3  -3    2.56    0.13
   9  -3   3    2.51    0.14
  -9   3  -3    2.71    0.13
   9   3   3    2.53    0.14
  10  -3   3    0.99    0.11
  10   3   3    1.07    0.12
 -10   3  -3    1.15    0.10
  11  -3   3    0.22    0.08
  11   3   3    0.18    0.07
  12  -3   3    1.64    0.14
  12   3   3    1.86    0.16
  13  -3   3    0.12    0.09
  13   3   3    0.05    0.08
  14  -3   3    0.01    0.09
 -15  -4   3    0.01    0.08
  15  -4  -3   -0.01    0.09
 -15   4   3    0.09    0.08
  15   4  -3    0.05    0.09
  14  -4  -3   -0.02    0.09
 -14  -4   3    0.04    0.07
 -14   4   3    0.00    0.07
  14   4  -3    0.00    0.09
 -13  -4   3   -0.01    0.07
  13  -4  -3   -0.12    0.06
  13   4  -3    0.01    0.07
 -13   4   3   -0.13    0.06
 -12  -4   3    0.03    0.06
  12  -4  -3    0.09    0.07
 -12   4   3   -0.08    0.06
  12   4  -3   -0.04    0.07
  11  -4  -3    1.43    0.13
 -11  -4   3    1.36    0.11
  11   4  -3    1.40    0.13
 -11   4   3    1.54    0.11
  10  -4  -3    0.41    0.08
 -10  -4   3    0.45    0.08
  10   4  -3    0.51    0.08
 -10   4   3    0.61    0.09
  -9  -4   3    0.92    0.09
   9  -4  -3    0.90    0.09
  -9   4   3    1.17    0.10
   9   4  -3    1.00    0.10
   8  -4  -3    0.13    0.04
  -8  -4   3    0.14    0.05
   8  -4  -3    0.10    0.05
  -8   4   3    0.17    0.05
   8   4  -3    0.18    0.06
  -7  -4   3    0.94    0.08
  -7  -4   3    0.82    0.05
   7  -4  -3    0.79    0.08
   7  -4  -3    0.82    0.05
   7   4  -3    0.83    0.08
  -7   4   3    0.83    0.08
   6  -4  -3    7.64    0.20
  -6  -4   3    7.45    0.20
  -6  -4   3    7.53    0.16
   6  -4  -3    7.73    0.18
  -6   4   3    7.31    0.20
   6   4  -3    7.41    0.20
   5  -4  -3    9.17    0.20
  -5  -4   3    9.08    0.22
   5  -4  -3    9.10    0.21
  -5  -4   3    9.31    0.19
  -5   4   3    8.77    0.22
   5   4  -3    9.14    0.22
   4  -4  -3    3.02    0.09
  -4  -4   3    3.22    0.11
  -4  -4   3    3.16    0.09
   4  -4  -3    3.09    0.09
   4   4  -3    3.08    0.10
  -4   4   3    3.18    0.11
  -3  -4   3    7.45    0.17
  -3  -4   3    7.21    0.16
   3  -4  -3    7.19    0.16
   3  -4  -3    7.17    0.17
   3   4  -3    7.29    0.17
  -3   4   3    6.95    0.17
  -2  -4   3   44.68    0.76
  -2  -4   3   43.30    0.76
   2  -4  -3   44.14    0.72
   2  -4  -3   42.27    0.76
   2  -4  -3   43.79    0.75
  -2   4   3   42.75    0.76
   2   4  -3   44.61    0.76
   2   4  -3   44.85    0.73
  -1  -4   3   12.23    0.25
  -1  -4   3   12.51    0.23
  -1  -4   3   12.36    0.25
   1  -4  -3   11.79    0.25
  -1   4   3   12.03    0.25
  -1   4   3   12.01    0.23
   0  -4   3   11.42    0.24
   0  -4   3   11.66    0.22
   0  -4  -3   11.34    0.25
   0   4   3   12.21    0.22
   0   4   3   11.11    0.23
   0   4  -3   11.62    0.24
   1  -4   3    1.58    0.07
  -1  -4  -3    1.63    0.07
   1  -4   3    1.64    0.06
  -1   4  -3    1.78    0.07
   1   4   3    1.54    0.06
   1   4   3    1.57    0.07
   2  -4   3    6.49    0.17
  -2  -4  -3    6.69    0.17
   2  -4   3    6.59    0.15
  -2   4  -3    6.39    0.15
   2   4   3    6.60    0.16
   2   4   3    6.49    0.15
  -3  -4  -3    1.74    0.08
   3  -4   3    1.67    0.07
   3  -4   3    1.76    0.08
   3   4   3    1.65    0.08
  -3   4  -3    1.84    0.07
   3   4   3    1.80    0.07
   4  -4   3   14.89    0.32
  -4  -4  -3   14.68    0.32
  -4  -4  -3   15.02    0.30
   4  -4   3   15.23    0.32
  -4   4  -3   15.69    0.31
   4   4   3   15.24    0.33
  -5  -4  -3    6.45    0.17
  -5  -4  -3    6.64    0.18
   5  -4   3    6.50    0.18
   5  -4   3    6.68    0.19
  -5   4  -3    6.67    0.17
   5   4   3    6.45    0.19
   6  -4   3    0.06    0.04
  -6  -4  -3    0.10    0.04
  -6  -4  -3    0.08    0.05
   6  -4   3    0.15    0.05
   6   4   3    0.15    0.05
  -6   4  -3    0.08    0.04
  -7  -4  -3   -0.01    0.05
   7  -4   3   -0.05    0.05
  -7  -4  -3   -0.03    0.04
   7   4   3    0.03    0.05
  -7   4  -3   -0.02    0.04
  -7   4  -3    0.02    0.04
  -8  -4  -3    7.85    0.21
  -8  -4  -3    8.09    0.23
   8  -4   3    8.31    0.25
   8   4   3    7.53    0.25
  -8   4  -3    7.98    0.23
   9  -4   3    2.46    0.14
  -9  -4  -3    2.36    0.12
   9   4   3    2.47    0.14
  -9   4  -3    2.44    0.13
  10  -4   3    1.01    0.11
 -10   4  -3    1.02    0.10
  10   4   3    0.94    0.11
  11  -4   3    0.17    0.08
  11   4   3    0.13    0.08
  12  -4   3    0.04    0.07
  12   4   3    0.15    0.08
  13  -4   3    0.29    0.10
  13   4   3    0.34    0.11
  15  -5  -3   -0.10    0.08
 -15  -5   3    0.00    0.08
  15   5  -3   -0.15    0.09
 -15   5   3    0.03    0.09
  14  -5  -3   -0.03    0.09
 -14  -5   3    0.11    0.08
 -14   5   3    0.10    0.09
  14   5  -3    0.12    0.09
  13  -5  -3   -0.05    0.08
 -13  -5   3   -0.04    0.06
  13   5  -3   -0.06    0.08
 -13   5   3   -0.07    0.07
 -12  -5   3    0.06    0.06
  12  -5  -3    0.07    0.08
  12   5  -3   -0.15    0.06
 -12   5   3    0.02    0.07
  11  -5  -3    0.11    0.07
 -11  -5   3    0.03    0.06
  11   5  -3   -0.01    0.06
 -11   5   3    0.10    0.07
 -10  -5   3    2.19    0.13
  10  -5  -3    2.14    0.13
 -10   5   3    2.09    0.13
  10   5  -3    2.19    0.13
   9  -5  -3   -0.06    0.04
  -9  -5   3   -0.01    0.05
  -9   5   3   -0.04    0.05
   9   5  -3   -0.04    0.05
  -8  -5   3    0.10    0.05
   8  -5  -3    0.11    0.04
   8  -5  -3    0.02    0.04
   8   5  -3    0.05    0.05
  -8   5   3    0.02    0.05
  -7  -5   3    0.07    0.03
   7  -5  -3    0.10    0.03
  -7  -5   3    0.10    0.05
   7  -5  -3    0.06    0.04
  -7   5   3    0.07    0.04
   7   5  -3    0.06    0.05
   6  -5  -3    1.49    0.07
   6  -5  -3    1.58    0.08
  -6  -5   3    1.57    0.07
  -6  -5   3    1.38    0.08
  -6   5   3    1.45    0.09
   6   5  -3    1.59    0.09
   5  -5  -3    4.83    0.14
   5  -5  -3    5.03    0.14
  -5  -5   3    4.68    0.15
  -5  -5   3    4.95    0.13
  -5   5   3    4.71    0.15
   5   5  -3    4.99    0.15
  -4  -5   3   23.31    0.46
   4  -5  -3   23.60    0.45
  -4  -5   3   24.24    0.44
   4  -5  -3   23.56    0.44
   4   5  -3   24.59    0.46
  -4   5   3   24.00    0.47
  -3  -5   3    6.71    0.16
   3  -5  -3    6.54    0.17
   3  -5  -3    6.85    0.15
  -3  -5   3    6.69    0.17
   3   5  -3    6.80    0.16
  -3   5   3    6.93    0.18
   2  -5  -3    2.29    0.06
   2  -5  -3    2.28    0.06
  -2  -5   3    2.28    0.08
  -2  -5   3    2.54    0.09
   2  -5  -3    2.28    0.09
   2   5  -3    2.22    0.07
   2   5  -3    2.19    0.07
  -2   5   3    2.29    0.09
  -1  -5   3   16.51    0.33
   1  -5  -3   16.21    0.33
  -1  -5   3   16.56    0.30
   1   5  -3   15.73    0.33
  -1   5   3   16.48    0.29
  -1   5   3   16.53    0.33
   0  -5   3   23.92    0.45
   0  -5   3   22.75    0.42
   0  -5  -3   23.19    0.45
   0   5   3   23.17    0.44
   0   5   3   23.66    0.41
   0   5  -3   23.25    0.44
   1  -5   3   75.56    1.31
   1  -5   3   77.63    1.29
  -1  -5  -3   75.66    1.31
   1   5   3   76.03    1.29
   1   5   3   75.77    1.28
  -1   5  -3   77.97    1.28
  -2  -5  -3    0.50    0.05
   2  -5   3    0.40    0.05
   2  -5   3    0.39    0.04
   2   5   3    0.50    0.04
   2   5   3    0.52    0.05
  -2   5  -3    0.54    0.05
   3  -5   3    0.63    0.06
  -3  -5  -3    0.62    0.06
   3  -5   3    0.60    0.05
  -3   5  -3    0.64    0.05
   3   5   3    0.62    0.05
   3   5   3    0.59    0.06
   4  -5   3    0.76    0.06
   4  -5   3    0.73    0.07
  -4  -5  -3    0.75    0.06
  -4  -5  -3    0.70    0.06
  -4   5  -3    0.77    0.06
   4   5   3    0.71    0.06
   4   5   3    0.70    0.06
   5  -5   3   11.64    0.28
  -5  -5  -3   11.86    0.26
  -5  -5  -3   11.82    0.28
   5  -5   3   11.68    0.28
   5   5   3   12.05    0.28
  -5   5  -3   12.04    0.27
  -6  -5  -3    9.78    0.24
   6  -5   3   10.52    0.27
  -6  -5  -3    9.92    0.26
   6  -5   3   10.10    0.26
   6   5   3   10.51    0.27
  -6   5  -3   10.75    0.25
   7  -5   3    0.03    0.04
  -7  -5  -3   -0.01    0.04
  -7  -5  -3    0.02    0.05
   7  -5   3    0.02    0.05
   7   5   3    0.00    0.05
  -7   5  -3   -0.03    0.05
  -8  -5  -3    0.17    0.06
   8  -5   3    0.24    0.06
  -8  -5  -3    0.20    0.06
  -8   5  -3    0.13    0.06
   8   5   3    0.14    0.06
   9  -5   3    0.17    0.07
  -9  -5  -3    0.19    0.06
  -9   5  -3    0.03    0.05
   9   5   3    0.20    0.07
  10  -5   3    1.03    0.12
  10   5   3    1.06    0.12
 -10   5  -3    0.99    0.10
  11  -5   3    1.19    0.13
  11   5   3    1.01    0.12
  12  -5   3    0.13    0.08
  12   5   3    0.13    0.09
  13  -5   3   -0.05    0.09
  13   5   3    0.17    0.09
  14  -6  -3    0.04    0.09
 -14  -6   3   -0.11    0.07
  14   6  -3   -0.07    0.08
 -14   6   3   -0.08    0.08
  13  -6  -3    0.01    0.08
 -13  -6   3    0.03    0.08
  13   6  -3   -0.03    0.08
 -13   6   3   -0.06    0.07
 -12  -6   3   -0.09    0.06
  12  -6  -3    0.03    0.07
  12   6  -3   -0.07    0.06
 -12   6   3    0.04    0.07
  11  -6  -3    0.02    0.07
 -11  -6   3   -0.08    0.06
 -11   6   3   -0.05    0.07
  11   6  -3   -0.09    0.05
 -10  -6   3    0.73    0.09
  10  -6  -3    0.81    0.10
 -10   6   3    0.95    0.10
  10   6  -3    1.13    0.11
   9  -6  -3    3.66    0.15
  -9  -6   3    3.47    0.15
  -9   6   3    3.45    0.15
   9   6  -3    3.28    0.15
  -8  -6   3    2.17    0.12
   8  -6  -3    2.12    0.10
   8  -6  -3    2.09    0.11
  -8   6   3    2.03    0.12
   8   6  -3    2.27    0.12
  -7  -6   3    1.09    0.08
   7  -6  -3    1.02    0.07
  -7  -6   3    0.95    0.06
   7  -6  -3    0.89    0.07
  -7   6   3    1.18    0.09
   7   6  -3    0.93    0.08
  -6  -6   3    3.87    0.12
   6  -6  -3    4.29    0.13
   6  -6  -3    4.05    0.13
  -6  -6   3    4.08    0.15
   6   6  -3    3.85    0.14
  -6   6   3    4.13    0.15
  -5  -6   3    0.05    0.03
  -5  -6   3    0.04    0.04
   5  -6  -3    0.02    0.03
   5  -6  -3   -0.03    0.03
   5   6  -3   -0.01    0.03
  -5   6   3    0.00    0.04
   4  -6  -3    0.19    0.03
  -4  -6   3    0.21    0.05
  -4  -6   3    0.24    0.04
   4  -6  -3    0.23    0.04
  -4   6   3    0.19    0.05
   4   6  -3    0.24    0.04
   3  -6  -3    0.63    0.04
   3  -6  -3    0.67    0.05
  -3  -6   3    0.56    0.05
  -3  -6   3    0.67    0.06
   3   6  -3    0.55    0.04
  -3   6   3    0.74    0.07
   2  -6  -3    0.12    0.02
   2  -6  -3    0.11    0.04
  -2  -6   3    0.09    0.03
  -2   6   3    0.08    0.04
   2   6  -3    0.09    0.03
   2   6  -3    0.13    0.04
   2   6  -3    0.11    0.03
  -1  -6   3   10.09    0.20
   1  -6  -3    9.64    0.23
  -1  -6   3    9.58    0.23
  -1   6   3    9.82    0.18
  -1   6   3    9.91    0.23
   1   6  -3    9.40    0.23
   0  -6   3   22.28    0.44
   0  -6  -3   21.75    0.44
   0  -6   3   22.53    0.40
   0   6   3   22.84    0.39
   0   6  -3   21.40    0.43
   0   6   3   22.56    0.43
   1  -6   3    0.06    0.03
   1  -6   3    0.01    0.02
  -1  -6  -3    0.03    0.03
   1   6   3    0.01    0.02
  -1   6  -3    0.01    0.03
   1   6   3   -0.04    0.03
   2  -6   3   16.14    0.31
  -2  -6  -3   15.99    0.35
   2  -6   3   15.73    0.34
   2   6   3   15.62    0.33
   2   6   3   16.44    0.31
  -2   6  -3   16.04    0.33
   3  -6   3    0.03    0.03
   3  -6   3    0.02    0.03
  -3  -6  -3    0.00    0.04
   3   6   3   -0.05    0.03
   3   6   3    0.00    0.04
  -3   6  -3   -0.01    0.03
  -4  -6  -3    7.48    0.21
   4  -6   3    7.18    0.19
   4  -6   3    7.59    0.21
   4   6   3    7.37    0.19
  -4   6  -3    7.50    0.20
   4   6   3    7.69    0.20
  -5  -6  -3   16.33    0.35
  -5  -6  -3   15.96    0.36
   5  -6   3   17.09    0.36
   5  -6   3   16.01    0.37
   5   6   3   16.40    0.36
   5   6   3   16.36    0.35
  -5   6  -3   16.14    0.35
  -6  -6  -3   17.59    0.38
  -6  -6  -3   17.66    0.40
   6  -6   3   18.30    0.40
   6  -6   3   18.16    0.39
   6   6   3   17.62    0.40
  -6   6  -3   18.01    0.38
  -7  -6  -3    0.04    0.05
   7  -6   3    0.00    0.05
   7  -6   3    0.04    0.05
  -7  -6  -3    0.11    0.05
   7   6   3    0.10    0.06
  -7   6  -3    0.08    0.05
   8  -6   3    2.14    0.12
  -8  -6  -3    2.11    0.11
   8  -6   3    2.02    0.12
  -8  -6  -3    2.08    0.12
   8   6   3    2.17    0.13
   9  -6   3    0.12    0.06
  -9  -6  -3    0.06    0.06
   9   6   3    0.00    0.06
  -9   6  -3    0.05    0.06
  10  -6   3    0.04    0.06
 -10   6  -3   -0.04    0.06
  10   6   3   -0.09    0.06
  11  -6   3    0.04    0.08
  11   6   3   -0.08    0.06
  12  -6   3    0.38    0.10
  12   6   3    0.26    0.09
  13  -6   3   -0.16    0.08
  13   6   3   -0.12    0.09
 -14  -7   3    0.06    0.09
 -14   7   3    0.08    0.09
  14   7  -3    0.09    0.10
 -13  -7   3    0.00    0.08
 -13   7   3    0.00    0.08
  13   7  -3   -0.11    0.08
 -12  -7   3    0.02    0.07
 -12   7   3    0.05    0.08
  12   7  -3   -0.01    0.08
 -11  -7   3    3.47    0.17
 -11   7   3    3.47    0.18
  11   7  -3    3.18    0.17
 -10  -7   3    0.24    0.07
 -10   7   3    0.17    0.08
  10   7  -3    0.26    0.08
  -9  -7   3    0.93    0.10
  -9   7   3    0.79    0.09
   9   7  -3    0.93    0.10
  -8  -7   3    4.67    0.18
   8  -7  -3    4.37    0.16
   8  -7  -3    4.34    0.16
  -8   7   3    4.65    0.18
   8   7  -3    4.34    0.17
  -7  -7   3    6.90    0.18
  -7  -7   3    6.74    0.21
   7  -7  -3    7.12    0.20
   7  -7  -3    5.94    0.19
  -7   7   3    6.91    0.22
   7   7  -3    6.91    0.21
  -6  -7   3    1.05    0.09
   6  -7  -3    0.97    0.07
  -6  -7   3    1.04    0.07
   6  -7  -3    1.02    0.08
   6   7  -3    1.00    0.08
  -6   7   3    1.14    0.10
   5  -7  -3    2.21    0.10
   5  -7  -3    2.17    0.08
  -5  -7   3    2.25    0.11
  -5  -7   3    2.13    0.09
   5   7  -3    1.83    0.09
  -5   7   3    2.09    0.11
  -4  -7   3    5.55    0.17
  -4  -7   3    5.59    0.16
   4  -7  -3    5.53    0.17
   4  -7  -3    5.69    0.14
   4   7  -3    5.60    0.15
  -4   7   3    5.65    0.18
  -3  -7   3    2.03    0.09
   3  -7  -3    2.05    0.10
  -3  -7   3    2.17    0.10
   3   7  -3    2.14    0.10
   3   7  -3    1.87    0.07
  -3   7   3    2.06    0.10
   2  -7  -3    1.09    0.07
  -2  -7   3    1.24    0.07
   2   7  -3    1.09    0.05
  -2   7   3    1.25    0.08
   2   7  -3    1.16    0.08
  -1  -7   3    6.19    0.17
   1  -7  -3    5.82    0.17
   1   7  -3    5.85    0.13
   1   7  -3    5.96    0.13
   1   7  -3    5.99    0.18
  -1   7   3    5.89    0.17
   0  -7   3    1.37    0.08
   0  -7  -3    1.31    0.08
   0  -7   3    1.35    0.05
   0   7   3    1.43    0.08
   0   7  -3    1.34    0.08
   1  -7   3    0.91    0.04
   1  -7   3    0.84    0.07
  -1  -7  -3    1.13    0.08
   1   7   3    1.01    0.07
  -1   7  -3    1.08    0.07
   2  -7   3   22.27    0.41
  -2  -7  -3   22.58    0.46
   2  -7   3   22.45    0.46
  -2   7  -3   22.32    0.45
   2   7   3   21.93    0.41
   2   7   3   23.04    0.45
  -3  -7  -3    2.14    0.10
   3  -7   3    2.02    0.08
   3  -7   3    2.13    0.10
  -3   7  -3    2.14    0.10
   3   7   3    1.91    0.08
   3   7   3    1.89    0.10
   4  -7   3    3.40    0.14
  -4  -7  -3    3.35    0.14
   4  -7   3    3.25    0.11
   4   7   3    3.24    0.12
   4   7   3    3.34    0.13
  -4   7  -3    3.22    0.13
   5  -7   3    0.09    0.04
  -5  -7  -3    0.02    0.05
   5  -7   3    0.03    0.05
   5   7   3    0.05    0.05
   5   7   3    0.05    0.04
  -5   7  -3    0.12    0.05
   6  -7   3    0.20    0.06
  -6  -7  -3    0.12    0.06
   6  -7   3    0.11    0.05
   6   7   3    0.15    0.06
   6   7   3    0.16    0.06
  -6   7  -3    0.17    0.06
  -7  -7  -3    3.30    0.14
   7  -7   3    3.03    0.14
   7  -7   3    3.00    0.13
  -7  -7  -3    3.04    0.14
   7   7   3    3.01    0.14
  -7   7  -3    3.24    0.14
  -8  -7  -3   -0.05    0.05
   8  -7   3   -0.05    0.05
   8  -7   3   -0.01    0.05
  -8  -7  -3    0.03    0.05
   8   7   3   -0.03    0.06
   9  -7   3    0.03    0.06
   9  -7   3    0.02    0.06
  -9  -7  -3   -0.07    0.05
   9   7   3    0.01    0.07
  10  -7   3   -0.01    0.07
  10   7   3    0.04    0.07
 -10   7  -3    0.03    0.07
  11   7   3    0.03    0.07
  12   7   3   -0.07    0.09
 -13  -8   3    0.06    0.08
 -13   8   3    0.01    0.08
 -12  -8   3    0.01    0.08
 -12   8   3    0.02    0.08
 -11  -8   3    0.22    0.08
 -11   8   3    0.26    0.09
 -10  -8   3    0.47    0.09
 -10   8   3    0.33    0.08
  -9  -8   3    0.22    0.07
  -9   8   3    0.15    0.07
  -8  -8   3    1.26    0.11
   8  -8  -3    1.07    0.10
  -8   8   3    1.09    0.11
  -7  -8   3    0.20    0.06
  -7  -8   3    0.26    0.05
   7  -8  -3    0.19    0.06
  -7   8   3    0.34    0.08
  -6  -8   3    0.75    0.07
   6  -8  -3    0.83    0.08
  -6  -8   3    0.81    0.09
  -6   8   3    0.82    0.10
  -5  -8   3    0.32    0.05
  -5  -8   3    0.34    0.06
   5  -8  -3    0.36    0.06
  -5   8   3    0.27    0.07
   4  -8  -3    2.95    0.13
  -4  -8   3    3.05    0.13
  -4  -8   3    2.95    0.12
  -4   8   3    2.76    0.13
   4   8  -3    3.16    0.14
  -3  -8   3    4.96    0.16
   3  -8  -3    5.23    0.17
  -3   8   3    5.05    0.17
   3   8  -3    4.86    0.17
  -2  -8   3    1.71    0.09
   2  -8  -3    1.84    0.10
  -2   8   3    1.84    0.10
   2   8  -3    1.64    0.10
   1  -8  -3   13.04    0.31
  -1  -8   3   13.11    0.31
  -1   8   3   13.38    0.31
   1   8  -3   13.19    0.31
   0  -8  -3    2.59    0.12
   0  -8   3    2.56    0.11
   0   8   3    2.51    0.11
   0   8  -3    2.52    0.11
  -1  -8  -3    0.30    0.05
   1  -8   3    0.42    0.06
  -1   8  -3    0.64    0.07
   1   8   3    0.36    0.06
  -2  -8  -3    1.02    0.08
   2  -8   3    1.00    0.08
  -2   8  -3    1.08    0.08
   2   8   3    1.06    0.09
  -3  -8  -3    1.16    0.09
   3  -8   3    1.04    0.08
  -3   8  -3    1.05    0.09
   3   8   3    0.96    0.09
  -4  -8  -3    5.63    0.19
   4  -8   3    5.30    0.19
  -4   8  -3    5.45    0.18
   4   8   3    5.16    0.18
   5  -8   3    0.07    0.05
  -5  -8  -3    0.10    0.05
   5   8   3    0.10    0.06
  -5   8  -3    0.04    0.06
   6  -8   3    0.26    0.07
  -6  -8  -3    0.38    0.07
   6   8   3    0.25    0.07
  -6   8  -3    0.34    0.07
   7  -8   3    0.11    0.06
  -7  -8  -3    0.02    0.06
   7   8   3    0.02    0.06
  -7   8  -3    0.09    0.06
  -8  -8  -3    0.27    0.07
   8  -8   3    0.37    0.08
   8   8   3    0.29    0.07
   9  -8   3    0.55    0.09
  10  -8   3    0.13    0.08
 -10   8  -3    0.18    0.08
 -13  -9   3   -0.03    0.08
 -13   9   3   -0.09    0.08
 -12  -9   3    0.01    0.08
 -12   9   3   -0.05    0.08
 -11  -9   3   -0.01    0.07
 -11   9   3   -0.06    0.07
 -10  -9   3    1.10    0.12
 -10   9   3    0.88    0.11
  -9  -9   3    0.01    0.06
  -9   9   3    0.14    0.07
  -8  -9   3    0.14    0.07
   8  -9  -3    0.08    0.05
  -8   9   3    0.08    0.07
  -7  -9   3    4.98    0.17
   7  -9  -3    4.77    0.18
  -7  -9   3    4.49    0.18
  -7   9   3    4.87    0.20
  -6  -9   3    3.81    0.15
  -6  -9   3    4.17    0.17
   6  -9  -3    4.02    0.16
  -6   9   3    4.18    0.18
  -5  -9   3    1.32    0.09
   5  -9  -3    1.27    0.10
   5   9  -3    1.42    0.12
  -5   9   3    1.34    0.11
  -4  -9   3    1.66    0.10
   4  -9  -3    1.67    0.11
   4   9  -3    1.58    0.12
  -4   9   3    1.63    0.11
   3  -9  -3   48.75    0.90
  -3  -9   3   47.69    0.89
   3   9  -3   47.43    0.90
  -3   9   3   48.18    0.90
   2  -9  -3    4.61    0.17
  -2  -9   3    5.08    0.17
   2   9  -3    5.00    0.18
  -2   9   3    4.96    0.18
  -1  -9   3    0.51    0.07
   1  -9  -3    0.47    0.07
  -1   9   3    0.45    0.07
   1   9  -3    0.44    0.07
   0  -9  -3    4.35    0.16
   0  -9   3    4.25    0.16
   0   9   3    3.96    0.15
   0   9  -3    4.28    0.16
  -1  -9  -3    2.69    0.13
   1  -9   3    2.88    0.13
  -1   9  -3    2.87    0.13
   1   9   3    2.79    0.13
  -2  -9  -3    0.77    0.08
   2  -9   3    0.62    0.08
   2   9   3    0.75    0.08
  -2   9  -3    0.59    0.07
   3  -9   3    0.01    0.05
  -3  -9  -3    0.10    0.05
   3   9   3    0.05    0.05
  -3   9  -3    0.10    0.06
   4  -9   3    0.10    0.05
  -4  -9  -3    0.03    0.06
  -4   9  -3    0.10    0.06
   4   9   3    0.09    0.06
   5  -9   3    0.32    0.07
  -5  -9  -3    0.36    0.07
   5   9   3    0.33    0.07
  -5   9  -3    0.39    0.07
  -6  -9  -3    0.03    0.06
   6  -9   3    0.00    0.05
   6   9   3   -0.03    0.06
  -6   9  -3   -0.03    0.05
  -7  -9  -3    0.55    0.08
   7  -9   3    0.42    0.08
   7   9   3    0.58    0.09
  -7   9  -3    0.49    0.08
   8  -9   3    0.15    0.07
  -8  -9  -3    0.21    0.07
   8   9   3    0.18    0.08
   9  -9   3    0.40    0.08
   9   9   3    0.17    0.09
  10  -9   3    0.18    0.09
 -12 -10   3    0.38    0.11
 -12  10   3    0.34    0.10
 -11 -10   3    0.06    0.08
 -11  10   3   -0.10    0.08
 -10 -10   3   -0.09    0.07
 -10  10   3   -0.04    0.06
  -9 -10   3   -0.02    0.07
  -9  10   3    0.07    0.08
   8 -10  -3    0.76    0.09
  -8 -10   3    0.54    0.09
  -8  10   3    0.70    0.10
  -7 -10   3    4.53    0.17
   7 -10  -3    4.65    0.18
  -7 -10   3    4.18    0.19
  -7  10   3    4.34    0.19
  -6 -10   3    0.08    0.05
   6 -10  -3    0.10    0.06
  -6  10   3    0.03    0.07
   6  10  -3    0.11    0.07
  -5 -10   3    0.35    0.07
   5 -10  -3    0.56    0.08
  -5  10   3    0.54    0.08
   5  10  -3    0.47    0.08
  -4 -10   3    0.77    0.08
   4 -10  -3    0.92    0.09
  -4  10   3    1.19    0.11
   4  10  -3    1.02    0.10
   3 -10  -3    5.37    0.20
  -3 -10   3    5.62    0.19
   3  10  -3    5.55    0.20
  -3  10   3    5.57    0.20
  -2 -10   3   16.91    0.40
   2 -10  -3   17.77    0.41
  -2  10   3   17.45    0.41
   2  10  -3   17.24    0.41
  -1 -10   3   17.10    0.40
   1 -10  -3   16.56    0.40
   1  10  -3   16.86    0.40
  -1  10   3   17.91    0.41
   0 -10  -3    7.76    0.24
   0 -10   3    7.83    0.24
   0  10   3    8.08    0.24
   0  10  -3    7.72    0.24
  -1 -10  -3    9.57    0.28
   1 -10   3    9.74    0.27
   1  10   3    9.55    0.27
  -1  10  -3    9.21    0.27
  -2 -10  -3    0.10    0.06
   2 -10   3    0.06    0.06
   2  10   3    0.10    0.06
  -2  10  -3    0.12    0.06
   3 -10   3    0.35    0.07
  -3 -10  -3    0.40    0.07
   3  10   3    0.42    0.07
  -3  10  -3    0.42    0.08
  -4 -10  -3    6.89    0.23
   4 -10   3    7.25    0.24
  -4  10  -3    6.85    0.23
   4  10   3    7.40    0.24
  -5 -10  -3    0.50    0.08
   5 -10   3    0.56    0.09
  -5  10  -3    0.63    0.09
   5  10   3    0.52    0.09
  -6 -10  -3    1.75    0.12
   6 -10   3    1.78    0.12
  -6  10  -3    2.03    0.13
   6  10   3    1.94    0.13
  -7 -10  -3   -0.05    0.06
   7 -10   3    0.02    0.07
  -7  10  -3    0.01    0.06
   7  10   3   -0.02    0.07
  -8 -10  -3    1.48    0.12
   8 -10   3    1.52    0.13
   8  10   3    1.54    0.13
   9 -10   3    0.72    0.11
  10 -10   3   -0.03    0.08
 -11 -11   3    0.77    0.12
 -11  11   3    0.63    0.13
 -10 -11   3    0.06    0.08
 -10  11   3   -0.08    0.08
  -9 -11   3    1.17    0.12
  -9  11   3    1.15    0.13
   8 -11  -3   -0.05    0.06
  -8  11   3   -0.10    0.06
   8  11  -3    0.00    0.07
   7 -11  -3   -0.08    0.06
  -7 -11   3    0.00    0.06
  -7  11   3    0.12    0.07
   7  11  -3   -0.04    0.07
   6 -11  -3    2.15    0.13
  -6 -11   3    2.16    0.13
  -6  11   3    2.29    0.15
   6  11  -3    2.40    0.15
  -5 -11   3    0.01    0.06
   5 -11  -3    0.07    0.05
  -5  11   3    0.08    0.07
   5  11  -3    0.09    0.07
   4 -11  -3    0.85    0.10
  -4 -11   3    0.85    0.09
  -4  11   3    0.80    0.10
   4  11  -3    0.81    0.10
   3 -11  -3   13.85    0.36
  -3 -11   3   14.11    0.36
   3  11  -3   14.26    0.37
  -3  11   3   14.11    0.37
  -2 -11   3    0.74    0.09
   2 -11  -3    1.00    0.10
  -2  11   3    0.84    0.10
   2  11  -3    0.83    0.10
  -1 -11   3   -0.03    0.04
   1 -11  -3    0.01    0.05
  -1  11   3    0.13    0.07
   1  11  -3    0.05    0.05
   0 -11  -3   -0.02    0.05
   0 -11   3   -0.08    0.05
   0  11   3   -0.02    0.05
   0  11  -3   -0.04    0.05
   1 -11   3    1.30    0.10
  -1 -11  -3    1.17    0.11
  -1  11  -3    1.46    0.11
   1  11   3    1.21    0.11
  -2 -11  -3    4.10    0.18
   2 -11   3    3.99    0.17
   2  11   3    3.89    0.17
  -2  11  -3    3.66    0.17
  -3 -11  -3    1.28    0.11
   3 -11   3    1.32    0.11
   3  11   3    1.38    0.12
  -3  11  -3    1.51    0.12
  -4 -11  -3    1.79    0.12
   4 -11   3    1.52    0.12
  -4  11  -3    1.55    0.12
   4  11   3    1.44    0.12
   5 -11   3    0.02    0.06
  -5 -11  -3    0.02    0.05
   5  11   3    0.13    0.08
  -5  11  -3    0.04    0.07
   6 -11   3    0.23    0.08
  -6 -11  -3    0.40    0.08
  -6  11  -3    0.36    0.09
   6  11   3    0.37    0.09
  -7 -11  -3    1.65    0.13
   7 -11   3    1.60    0.13
  -7  11  -3    1.69    0.14
   7  11   3    1.74    0.13
  -8 -11  -3    0.60    0.10
   8 -11   3    0.43    0.10
   8  11   3    0.59    0.11
   9 -11   3    0.00    0.08
 -10  12   3    0.21    0.10
  10  12  -3    0.26    0.11
  -9  12   3    0.04    0.09
   9  12  -3   -0.09    0.08
   8 -12  -3   -0.02    0.07
  -8  12   3   -0.02    0.07
   8  12  -3    0.05    0.08
   7 -12  -3   -0.05    0.06
   7  12  -3    0.09    0.07
  -7  12   3   -0.05    0.08
   6 -12  -3    0.03    0.07
  -6 -12   3    0.09    0.06
   6  12  -3    0.09    0.08
  -6  12   3    0.07    0.08
  -5 -12   3    0.69    0.10
   5 -12  -3    0.97    0.11
  -5  12   3    0.81    0.12
   5  12  -3    0.59    0.10
  -4 -12   3   -0.01    0.07
   4 -12  -3    0.18    0.07
  -4  12   3    0.30    0.08
   4  12  -3    0.13    0.07
   3 -12  -3    0.39    0.08
  -3 -12   3    0.32    0.07
   3  12  -3    0.30    0.08
  -3  12   3    0.43    0.09
   2 -12  -3    0.03    0.06
  -2 -12   3    0.00    0.06
   2  12  -3    0.01    0.06
  -2  12   3    0.01    0.06
  -1 -12   3   -0.02    0.05
   1 -12  -3   -0.07    0.05
  -1  12   3   -0.07    0.06
   1  12  -3   -0.03    0.05
   0 -12   3   -0.03    0.05
   0 -12  -3    0.00    0.06
   0  12  -3    0.03    0.06
   0  12   3    0.04    0.06
   1 -12   3    0.04    0.06
  -1 -12  -3   -0.02    0.06
  -1  12  -3    0.13    0.06
   1  12   3    0.01    0.06
  -2 -12  -3    0.88    0.10
   2 -12   3    1.00    0.11
  -2  12  -3    1.04    0.11
   2  12   3    1.03    0.11
  -3 -12  -3   -0.12    0.05
   3 -12   3   -0.06    0.05
  -3  12  -3   -0.04    0.06
   3  12   3    0.00    0.06
   4 -12   3    0.09    0.06
  -4 -12  -3    0.18    0.07
  -4  12  -3    0.09    0.07
   4  12   3    0.17    0.07
   5 -12   3    0.09    0.07
  -5 -12  -3    0.11    0.07
  -5  12  -3    0.06    0.08
   5  12   3    0.18    0.08
  -6 -12  -3    0.08    0.07
   6 -12   3    0.25    0.08
   6  12   3    0.14    0.08
  -6  12  -3    0.04    0.08
  -7 -12  -3    0.36    0.09
   7 -12   3    0.46    0.10
   7  12   3    0.31    0.10
   8 -12   3   -0.05    0.06
  -8 -12  -3   -0.23    0.07
   8  12   3   -0.02    0.09
  -9  13   3   -0.06    0.09
   8 -13  -3    0.22    0.09
  -8  13   3    0.29    0.11
   8  13  -3    0.42    0.11
   7 -13  -3    0.69    0.11
   7  13  -3    0.82    0.13
  -7  13   3    0.89    0.13
  -6 -13   3    0.25    0.08
   6 -13  -3    0.17    0.08
   6  13  -3    0.20    0.09
  -6  13   3    0.33    0.09
   5 -13  -3    0.03    0.07
  -5 -13   3    0.22    0.08
  -5  13   3    0.22    0.09
   5  13  -3    0.12    0.08
  -4 -13   3   -0.08    0.06
   4 -13  -3   -0.02    0.06
  -4  13   3   -0.07    0.07
   4  13  -3    0.01    0.07
  -3 -13   3    1.73    0.12
   3 -13  -3    1.70    0.13
  -3  13   3    1.59    0.14
   3  13  -3    1.66    0.15
   2 -13  -3   -0.08    0.06
  -2 -13   3   -0.02    0.06
  -2  13   3   -0.05    0.07
   2  13  -3   -0.06    0.07
   1 -13  -3    0.27    0.09
  -1 -13   3    0.07    0.06
  -1  13   3    0.22    0.09
   1  13  -3    0.34    0.08
   0 -13   3    0.53    0.10
   0 -13  -3    0.70    0.10
   0  13  -3    0.71    0.10
   0  13   3    0.64    0.10
   1 -13   3    0.59    0.10
  -1 -13  -3    0.55    0.09
  -1  13  -3    0.63    0.10
   1  13   3    0.58    0.10
  -2 -13  -3    2.48    0.15
   2 -13   3    2.45    0.15
   2  13   3    2.36    0.15
  -2  13  -3    2.55    0.16
   3 -13   3    0.16    0.08
  -3 -13  -3   -0.02    0.06
   3  13   3   -0.02    0.06
  -3  13  -3    0.01    0.08
  -4 -13  -3    0.45    0.09
   4 -13   3    0.45    0.09
   4  13   3    0.51    0.11
  -4  13  -3    0.37    0.10
  -5 -13  -3    0.55    0.10
   5 -13   3    0.42    0.09
  -5  13  -3    0.31    0.10
   5  13   3    0.37    0.10
   6 -13   3    2.07    0.16
  -6 -13  -3    2.04    0.15
  -6  13  -3    1.99    0.17
   6  13   3    2.00    0.16
   7 -13   3    1.96    0.16
  -7 -13  -3    1.73    0.16
   7  13   3    1.94    0.16
   7 -14  -3    0.55    0.11
   6 -14  -3    0.18    0.09
  -6 -14   3    0.17    0.09
  -6  14   3    0.10    0.09
   6  14  -3    0.12    0.09
  -5 -14   3    0.07    0.08
   5 -14  -3    0.08    0.08
   5  14  -3   -0.01    0.08
  -5  14   3    0.08    0.09
  -4 -14   3    0.25    0.09
   4 -14  -3    0.31    0.08
  -4  14   3    0.24    0.10
   4  14  -3    0.46    0.10
  -3 -14   3   -0.01    0.07
   3 -14  -3    0.26    0.08
  -3  14   3    0.01    0.08
   3  14  -3    0.06    0.08
  -2 -14   3    1.46    0.13
   2 -14  -3    1.57    0.14
   2  14  -3    1.76    0.15
  -2  14   3    1.48    0.15
  -1 -14   3   -0.01    0.07
   1 -14  -3    0.00    0.07
   1  14  -3   -0.04    0.07
  -1  14   3   -0.03    0.07
   0 -14  -3    0.01    0.06
   0 -14   3    0.04    0.07
   0  14  -3   -0.03    0.08
   0  14   3    0.07    0.08
   1 -14   3   -0.02    0.07
  -1 -14  -3   -0.05    0.06
   1  14   3    0.02    0.08
  -1  14  -3   -0.03    0.08
  -2 -14  -3    0.01    0.07
   2 -14   3   -0.16    0.06
  -2  14  -3    0.04    0.08
   2  14   3   -0.08    0.08
   3 -14   3    3.53    0.19
  -3 -14  -3    3.62    0.19
   3  14   3    3.77    0.20
  -3  14  -3    3.80    0.20
   4 -14   3   -0.03    0.08
  -4 -14  -3    0.01    0.08
  -4  14  -3   -0.06    0.08
   4  14   3    0.05    0.08
  -5 -14  -3    0.18    0.09
   5 -14   3    0.13    0.08
   5  14   3    0.14    0.09
  -5  14  -3    0.22    0.10
   4 -15  -3    0.13    0.08
  -4 -15   3    0.30    0.10
  -3 -15   3    1.56    0.15
   3 -15  -3    1.75    0.16
  -3  15   3    1.82    0.17
   3  15  -3    1.79    0.17
  -2 -15   3    0.00    0.07
   2 -15  -3    0.01    0.08
   2  15  -3    0.06    0.09
  -2  15   3    0.05    0.09
   1 -15  -3   -0.01    0.07
  -1 -15   3    0.04    0.07
  -1  15   3   -0.11    0.07
   1  15  -3    0.11    0.09
   0 -15  -3   -0.04    0.08
   0 -15   3    0.03    0.08
   0  15   3    0.09    0.09
   0  15  -3    0.07    0.09
   1 -15   3    1.03    0.14
  -1 -15  -3    0.86    0.12
  -1  15  -3    0.93    0.14
   1  15   3    1.10    0.13
  -2  15  -3    0.66    0.12
   2  15   3    0.56    0.12
 -16   0   4   -0.04    0.08
 -15   0   4    0.22    0.08
  15   0  -4    0.19    0.10
  14   0  -4   -0.05    0.07
 -14   0   4   -0.10    0.06
 -13   0   4    0.33    0.08
  13   0  -4    0.32    0.09
  12   0  -4    2.11    0.15
 -12   0   4    2.24    0.13
  11   0  -4    0.95    0.11
 -11   0   4    0.94    0.10
 -10   0   4    1.78    0.11
  10   0  -4    2.20    0.13
   9   0  -4    0.01    0.04
  -9   0   4   -0.07    0.04
  -8   0   4    0.68    0.07
   8   0  -4    0.74    0.08
  -7   0   4    0.76    0.07
  -6   0   4    7.92    0.20
   6   0  -4    8.11    0.21
  -5   0   4    0.65    0.05
   5   0  -4    0.71    0.05
   4   0  -4    1.42    0.07
   4   0  -4    1.55    0.07
  -4   0   4    1.44    0.07
   4   0  -4    1.46    0.04
  -3   0   4  492.21    8.10
  -3   0   4  475.49    7.80
   3   0  -4  491.13    8.02
  -2   0   4 1000.00   16.47
  -2   0   4  995.70   16.01
   2   0  -4  979.95   16.26
   1   0  -4  784.72   13.20
  -1   0   4  819.11   13.38
  -1   0   4  809.41   13.03
   0   0   4   18.01    0.34
   0   0  -4   18.19    0.34
   0   0   4   17.95    0.31
   1   0   4  198.24    3.26
  -1   0  -4  194.43    3.22
   2   0   4    7.31    0.17
  -2   0  -4    7.14    0.17
  -3   0  -4   20.57    0.35
  -3   0  -4   20.32    0.40
   3   0   4   20.45    0.41
   4   0   4    5.92    0.17
  -4   0  -4    5.77    0.12
  -4   0  -4    6.05    0.16
  -5   0  -4   24.24    0.48
   5   0   4   25.37    0.51
  -5   0  -4   25.15    0.44
  -6   0  -4   24.61    0.45
   6   0   4   24.28    0.52
  -6   0  -4   24.87    0.49
   7   0   4    5.20    0.19
  -7   0  -4    5.14    0.17
  -8   0  -4    2.09    0.11
   8   0   4    2.19    0.13
  -9   0  -4    0.23    0.06
   9   0   4    0.40    0.08
  10   0   4    0.13    0.07
 -10   0  -4    0.10    0.06
  11   0   4    0.01    0.07
  12   0   4    0.12    0.09
  13   0   4    0.02    0.08
 -16  -1   4    0.00    0.09
  16  -1  -4    0.02    0.10
 -16   1   4    0.02    0.09
 -15  -1   4    0.00    0.07
  15  -1  -4   -0.20    0.08
 -15   1   4   -0.06    0.07
  15   1  -4   -0.02    0.08
  14  -1  -4    0.06    0.08
 -14  -1   4   -0.06    0.07
  14   1  -4   -0.02    0.07
 -14   1   4   -0.09    0.07
 -13  -1   4    0.02    0.07
  13  -1  -4    0.04    0.07
 -13   1   4    0.08    0.06
  13   1  -4    0.07    0.07
 -12  -1   4   -0.05    0.06
  12  -1  -4   -0.03    0.06
 -12   1   4   -0.05    0.06
  12   1  -4    0.04    0.07
 -11  -1   4    0.12    0.06
  11  -1  -4   -0.05    0.06
 -11   1   4    0.09    0.06
  11   1  -4    0.09    0.07
 -10  -1   4    1.22    0.10
  10  -1  -4    1.10    0.11
  10   1  -4    1.08    0.11
 -10   1   4    1.14    0.10
  -9  -1   4    3.44    0.14
  -9   1   4    3.52    0.14
   9   1  -4    3.60    0.15
  -8  -1   4    1.07    0.08
   8  -1  -4    1.09    0.08
  -8   1   4    0.98    0.08
   8   1  -4    0.97    0.08
  -7  -1   4    7.81    0.20
  -7   1   4    7.39    0.14
   7   1  -4    7.90    0.22
  -7   1   4    7.94    0.21
   6  -1  -4    0.22    0.05
   6  -1  -4    0.26    0.02
  -6  -1   4    0.25    0.04
   6   1  -4    0.25    0.05
  -6   1   4    0.24    0.05
  -5  -1   4    2.57    0.09
   5  -1  -4    2.46    0.09
  -5   1   4    2.58    0.09
   5   1  -4    2.68    0.10
   4  -1  -4  102.92    1.75
  -4  -1   4  102.73    1.70
   4  -1  -4  102.08    1.68
   4  -1  -4  101.42    1.70
   4   1  -4  104.90    1.72
   4   1  -4  103.08    1.75
   4   1  -4  103.62    1.68
  -4   1   4  103.46    1.70
  -3  -1   4   63.63    1.11
  -3  -1   4   64.36    1.08
   3  -1  -4   65.12    1.08
   3   1  -4   64.76    1.07
  -3   1   4   65.16    1.08
  -3   1   4   64.42    1.10
   2  -1  -4   13.85    0.26
  -2  -1   4   14.22    0.26
  -2  -1   4   13.63    0.27
  -2   1   4   13.43    0.25
   2   1  -4   13.37    0.25
  -2   1   4   13.39    0.26
  -1  -1   4    1.54    0.06
  -1  -1   4    1.47    0.05
   1  -1  -4    1.36    0.06
   1   1  -4    1.51    0.06
  -1   1   4    1.48    0.05
  -1   1   4    1.50    0.06
   0  -1   4   80.62    1.31
   0  -1  -4   78.93    1.34
   0  -1   4   79.53    1.35
   0   1   4   79.14    1.35
   0   1  -4   78.12    1.33
   0   1   4   82.38    1.31
   1  -1   4   11.92    0.24
  -1  -1  -4   11.75    0.24
  -1   1  -4   11.81    0.21
   1   1   4   11.86    0.21
   1   1   4   11.82    0.24
  -1   1  -4   12.02    0.24
  -2  -1  -4   69.85    1.22
   2  -1   4   72.16    1.23
   2   1   4   72.92    1.17
  -2   1  -4   71.53    1.18
  -2   1  -4   69.99    1.22
   2   1   4   73.06    1.23
   3  -1   4    5.31    0.15
  -3  -1  -4    5.02    0.10
  -3  -1  -4    5.14    0.14
   3   1   4    5.11    0.14
  -3   1  -4    5.11    0.14
  -3   1  -4    5.05    0.10
  -4  -1  -4    5.34    0.15
  -4  -1  -4    5.38    0.12
   4  -1   4    5.22    0.16
   4   1   4    5.61    0.16
  -4   1  -4    5.28    0.12
  -4   1  -4    5.30    0.15
  -5  -1  -4    0.97    0.07
  -5  -1  -4    0.86    0.05
   5  -1   4    0.95    0.07
  -5   1  -4    0.90    0.05
   5   1   4    0.96    0.07
  -5   1  -4    0.91    0.07
  -6  -1  -4    6.89    0.20
   6  -1   4    6.85    0.21
  -6  -1  -4    6.93    0.16
  -6   1  -4    6.99    0.16
  -6   1  -4    7.21    0.20
  -7  -1  -4    0.63    0.07
   7  -1   4    0.59    0.08
  -7   1  -4    0.61    0.07
   7   1   4    0.74    0.08
   8  -1   4    0.10    0.06
  -8  -1  -4    0.03    0.05
   8   1   4    0.01    0.05
  -8   1  -4   -0.01    0.05
  -9  -1  -4    1.47    0.10
   9  -1   4    1.37    0.11
  -9   1  -4    1.42    0.10
   9   1   4    1.63    0.12
 -10  -1  -4    0.03    0.06
  10  -1   4   -0.03    0.06
 -10   1  -4    0.02    0.06
  10   1   4    0.01    0.06
  11  -1   4    0.17    0.08
  11   1   4    0.11    0.07
  12  -1   4    0.41    0.10
  12   1   4    0.18    0.09
  13  -1   4   -0.12    0.07
  13   1   4    0.08    0.08
  16  -2  -4   -0.05    0.09
 -16  -2   4   -0.14    0.08
 -16   2   4   -0.06    0.08
 -15  -2   4    0.01    0.07
  15  -2  -4   -0.01    0.09
  15   2  -4    0.02    0.08
 -15   2   4   -0.12    0.07
 -14  -2   4    0.13    0.08
  14  -2  -4    0.00    0.08
  14   2  -4    0.12    0.09
 -14   2   4    0.01    0.07
 -13  -2   4   -0.01    0.06
  13  -2  -4    0.01    0.07
  13   2  -4    0.03    0.08
 -13   2   4    0.09    0.07
  12  -2  -4    0.33    0.09
 -12  -2   4    0.15    0.07
 -12   2   4    0.29    0.07
  12   2  -4    0.19    0.08
 -11  -2   4    1.66    0.12
  11  -2  -4    1.53    0.12
 -11   2   4    1.72    0.11
  11   2  -4    1.55    0.12
 -10  -2   4    1.64    0.11
  10  -2  -4    1.70    0.12
 -10   2   4    1.54    0.10
  10   2  -4    1.57    0.12
  -9  -2   4    2.35    0.12
   9  -2  -4    2.30    0.12
  -9   2   4    2.25    0.12
   8  -2  -4    2.39    0.12
  -8  -2   4    2.55    0.12
  -8   2   4    2.31    0.11
   8   2  -4    2.46    0.12
   7  -2  -4   14.81    0.34
  -7  -2   4   14.48    0.32
   7  -2  -4   14.75    0.27
  -7   2   4   14.75    0.32
   7   2  -4   14.65    0.34
  -6  -2   4   48.37    0.81
   6  -2  -4   48.01    0.81
   6  -2  -4   47.80    0.87
  -6  -2   4   46.93    0.84
  -6   2   4   48.20    0.85
   6   2  -4   47.59    0.87
   5  -2  -4    1.45    0.05
  -5  -2   4    1.50    0.04
   5  -2  -4    1.73    0.08
  -5  -2   4    1.43    0.07
   5   2  -4    1.68    0.08
  -5   2   4    1.52    0.07
  -4  -2   4    0.91    0.06
  -4  -2   4    0.90    0.03
   4  -2  -4    1.06    0.06
   4  -2  -4    1.04    0.05
   4  -2  -4    0.95    0.04
   4   2  -4    1.01    0.05
  -4   2   4    0.84    0.05
   4   2  -4    0.88    0.05
  -3  -2   4   65.25    1.09
   3  -2  -4   64.18    1.09
   3  -2  -4   66.29    1.08
  -3  -2   4   64.60    1.12
   3  -2  -4   66.79    1.12
  -3  -2   4   63.58    1.09
  -3   2   4   67.86    1.12
  -3   2   4   64.90    1.09
   3   2  -4   65.59    1.08
   3   2  -4   64.21    1.12
   2  -2  -4    0.46    0.04
  -2  -2   4    0.39    0.03
  -2  -2   4    0.46    0.03
  -2  -2   4    0.48    0.03
  -2   2   4    0.47    0.04
  -2   2   4    0.40    0.03
  -1  -2   4   43.57    0.76
  -1  -2   4   44.26    0.74
  -1  -2   4   45.04    0.76
   1  -2  -4   43.84    0.76
  -1   2   4   43.45    0.74
  -1   2   4   44.06    0.76
   0  -2   4    2.05    0.07
   0  -2   4    2.15    0.07
   0  -2  -4    2.05    0.08
   0  -2   4    2.08    0.06
   0   2   4    2.13    0.07
   0   2   4    2.06    0.06
   1  -2   4   16.38    0.31
   1  -2   4   15.88    0.32
  -1  -2  -4   15.61    0.32
   1   2   4   16.68    0.31
   1   2   4   16.44    0.29
  -1   2  -4   16.41    0.28
  -2  -2  -4    3.28    0.11
   2  -2   4    3.41    0.10
   2   2   4    3.30    0.08
  -2   2  -4    3.29    0.11
   2   2   4    3.26    0.10
  -2   2  -4    3.37    0.08
  -3  -2  -4    0.02    0.02
  -3  -2  -4    0.01    0.03
   3  -2   4    0.01    0.03
  -3   2  -4   -0.03    0.02
  -3   2  -4   -0.01    0.03
   3   2   4    0.01    0.02
   4  -2   4    2.82    0.11
  -4  -2  -4    2.70    0.11
  -4  -2  -4    2.65    0.08
   4   2   4    2.81    0.11
  -4   2  -4    2.90    0.11
  -4   2  -4    2.74    0.08
   5  -2   4    0.05    0.04
  -5  -2  -4    0.09    0.03
  -5  -2  -4    0.17    0.05
  -5   2  -4    0.07    0.04
   5   2   4    0.10    0.04
  -5   2  -4    0.08    0.03
  -6  -2  -4    2.12    0.10
  -6  -2  -4    2.26    0.08
   6  -2   4    2.19    0.11
  -6   2  -4    2.20    0.10
  -6   2  -4    2.09    0.08
   6   2   4    2.30    0.11
   7  -2   4   -0.02    0.04
  -7  -2  -4    0.02    0.04
   7   2   4   -0.04    0.04
  -7   2  -4   -0.02    0.04
  -8  -2  -4    0.52    0.07
   8  -2   4    0.64    0.08
   8   2   4    0.56    0.08
  -8   2  -4    0.53    0.07
  -9  -2  -4    1.78    0.11
   9  -2   4    1.93    0.13
   9   2   4    1.94    0.13
  -9   2  -4    1.89    0.12
  10  -2   4    1.42    0.14
  10   2   4    1.41    0.13
 -10   2  -4    1.23    0.11
  11  -2   4    1.45    0.14
  11   2   4    1.08    0.13
  12  -2   4   -0.12    0.08
  12   2   4   -0.18    0.06
  13  -2   4    0.33    0.10
  13   2   4   -0.01    0.09
 -15  -3   4    0.13    0.08
  15  -3  -4    0.15    0.09
 -15   3   4    0.09    0.08
  15   3  -4    0.14    0.11
  14  -3  -4    1.43    0.15
 -14  -3   4    1.30    0.12
  14   3  -4    1.27    0.15
 -14   3   4    1.49    0.14
 -13  -3   4    0.09    0.07
  13  -3  -4    0.08    0.09
  13   3  -4    0.04    0.08
 -13   3   4    0.26    0.07
  12  -3  -4    0.52    0.11
 -12  -3   4    0.57    0.09
  12   3  -4    0.70    0.11
 -12   3   4    0.78    0.10
 -11  -3   4    7.13    0.23
  11  -3  -4    7.11    0.25
 -11   3   4    7.41    0.24
  11   3  -4    6.77    0.25
 -10  -3   4    2.19    0.12
  10  -3  -4    2.03    0.13
  10   3  -4    1.90    0.13
 -10   3   4    2.03    0.12
   9  -3  -4    0.35    0.08
  -9  -3   4    0.42    0.07
   9   3  -4    0.40    0.08
  -9   3   4    0.36    0.07
   8  -3  -4    2.69    0.13
  -8  -3   4    2.63    0.12
   8   3  -4    2.80    0.13
  -8   3   4    2.77    0.12
   7  -3  -4   15.54    0.29
  -7  -3   4   15.11    0.28
  -7  -3   4   15.28    0.34
   7  -3  -4   14.79    0.34
  -7   3   4   15.76    0.34
   7   3  -4   15.36    0.35
  -6  -3   4    3.33    0.08
  -6  -3   4    3.17    0.12
   6  -3  -4    3.42    0.12
   6  -3  -4    3.20    0.09
  -6   3   4    3.19    0.12
   6   3  -4    3.40    0.13
   5  -3  -4    0.63    0.04
  -5  -3   4    0.73    0.06
  -5  -3   4    0.70    0.04
   5   3  -4    0.72    0.06
  -5   3   4    0.66    0.06
  -4  -3   4    5.44    0.12
   4  -3  -4    5.43    0.13
  -4  -3   4    5.35    0.14
   4  -3  -4    5.53    0.14
   4   3  -4    5.19    0.14
  -4   3   4    5.34    0.15
   3  -3  -4   18.66    0.36
  -3  -3   4   19.20    0.35
  -3  -3   4   19.29    0.36
   3  -3  -4   19.33    0.35
   3  -3  -4   19.16    0.36
   3   3  -4   19.42    0.37
  -3   3   4   19.35    0.37
   3   3  -4   19.09    0.35
   2  -3  -4    4.96    0.13
  -2  -3   4    4.82    0.12
  -2  -3   4    5.13    0.12
  -2  -3   4    4.98    0.12
  -2   3   4    5.16    0.12
  -2   3   4    4.91    0.13
  -1  -3   4   17.73    0.33
  -1  -3   4   17.54    0.32
   1  -3  -4   17.38    0.34
  -1  -3   4   17.69    0.33
  -1   3   4   17.64    0.33
  -1   3   4   17.70    0.33
   0  -3   4    0.04    0.02
   0  -3  -4    0.03    0.03
   0  -3   4    0.07    0.02
   0   3   4    0.05    0.02
   0   3   4    0.01    0.02
   0   3  -4    0.04    0.02
  -1  -3  -4   17.79    0.34
   1  -3   4   17.08    0.33
   1  -3   4   17.37    0.34
   1   3   4   16.90    0.33
   1   3   4   17.14    0.31
  -1   3  -4   16.67    0.31
  -2  -3  -4   23.77    0.46
   2  -3   4   22.85    0.45
   2  -3   4   24.24    0.45
   2   3   4   24.15    0.42
   2   3   4   23.74    0.45
  -2   3  -4   23.29    0.42
   3  -3   4    6.76    0.18
  -3  -3  -4    6.75    0.18
   3  -3   4    6.70    0.17
   3   3   4    6.75    0.18
  -3   3  -4    6.84    0.15
   3   3   4    6.99    0.15
   4  -3   4    5.89    0.17
   4  -3   4    5.94    0.17
  -4  -3  -4    6.23    0.14
  -4  -3  -4    6.05    0.17
  -4   3  -4    6.10    0.17
   4   3   4    6.18    0.17
  -4   3  -4    5.75    0.14
  -5  -3  -4    0.77    0.06
  -5  -3  -4    0.77    0.05
   5  -3   4    0.89    0.07
  -5   3  -4    0.80    0.06
  -5   3  -4    0.88    0.05
   5   3   4    0.88    0.07
  -6  -3  -4    2.10    0.09
  -6  -3  -4    2.17    0.11
   6  -3   4    2.26    0.11
   6   3   4    2.01    0.11
  -6   3  -4    2.17    0.11
  -6   3  -4    2.20    0.09
   7  -3   4   17.51    0.40
  -7  -3  -4   16.69    0.38
   7   3   4   17.10    0.41
  -7   3  -4   17.24    0.38
  -8  -3  -4    1.76    0.11
   8  -3   4    1.82    0.12
   8   3   4    1.85    0.12
  -8   3  -4    1.75    0.11
   9  -3   4   -0.02    0.06
  -9  -3  -4    0.10    0.06
  -9   3  -4    0.00    0.05
   9   3   4    0.09    0.07
  10  -3   4    0.39    0.09
  10   3   4    0.36    0.08
 -10   3  -4    0.39    0.08
  11  -3   4   -0.11    0.06
  11   3   4   -0.04    0.07
  12  -3   4    0.42    0.11
  12   3   4    0.53    0.11
  13  -3   4    0.03    0.09
  13   3   4   -0.07    0.08
 -15  -4   4    0.00    0.08
  15  -4  -4   -0.08    0.09
  15   4  -4   -0.01    0.08
 -15   4   4   -0.18    0.07
  14  -4  -4   -0.02    0.08
 -14  -4   4    0.04    0.08
  14   4  -4    0.04    0.09
 -14   4   4    0.05    0.08
 -13  -4   4    0.26    0.08
  13  -4  -4    0.09    0.09
 -13   4   4    0.22    0.09
  13   4  -4    0.32    0.10
 -12  -4   4    0.01    0.06
  12  -4  -4    0.02    0.07
 -12   4   4    0.03    0.06
  12   4  -4   -0.03    0.06
 -11  -4   4    0.72    0.09
  11  -4  -4    0.49    0.09
  11   4  -4    0.59    0.09
 -11   4   4    0.57    0.08
  10  -4  -4    0.91    0.10
 -10  -4   4    1.07    0.10
 -10   4   4    0.93    0.10
  10   4  -4    1.29    0.12
   9  -4  -4    3.87    0.16
  -9  -4   4    3.56    0.15
  -9   4   4    3.74    0.16
   9   4  -4    3.57    0.16
   8  -4  -4    0.41    0.07
  -8  -4   4    0.59    0.07
   8  -4  -4    0.28    0.04
   8   4  -4    0.28    0.06
  -8   4   4    0.27    0.06
   7  -4  -4   18.18    0.35
  -7  -4   4   17.66    0.38
  -7  -4   4   17.49    0.33
   7  -4  -4   17.08    0.38
   7   4  -4   17.62    0.39
  -7   4   4   18.41    0.39
   6  -4  -4    6.51    0.18
  -6  -4   4    6.48    0.18
   6  -4  -4    6.78    0.16
  -6  -4   4    6.53    0.15
   6   4  -4    6.77    0.19
  -6   4   4    6.20    0.18
  -5  -4   4    2.03    0.09
  -5  -4   4    2.07    0.07
   5  -4  -4    2.13    0.08
   5  -4  -4    2.01    0.08
   5   4  -4    1.92    0.09
  -5   4   4    2.04    0.09
  -4  -4   4   -0.02    0.03
   4  -4  -4    0.01    0.03
  -4  -4   4    0.02    0.02
   4  -4  -4    0.09    0.03
  -4   4   4    0.05    0.03
   4   4  -4   -0.02    0.03
   3  -4  -4   31.03    0.52
  -3  -4   4   29.88    0.55
  -3  -4   4   30.79    0.54
   3  -4  -4   29.98    0.54
   3  -4  -4   31.05    0.55
   3   4  -4   30.40    0.53
   3   4  -4   30.14    0.55
  -3   4   4   29.96    0.55
  -2  -4   4    4.47    0.11
  -2  -4   4    4.52    0.12
  -2  -4   4    4.29    0.12
   2  -4  -4    4.43    0.12
  -2   4   4    4.19    0.10
  -2   4   4    4.34    0.12
  -1  -4   4   33.16    0.58
  -1  -4   4   32.81    0.60
  -1  -4   4   32.80    0.59
   1  -4  -4   33.38    0.60
  -1   4   4   33.88    0.59
  -1   4   4   33.56    0.58
   0  -4  -4   20.13    0.40
   0  -4   4   20.28    0.39
   0  -4   4   20.79    0.38
   0   4   4   20.61    0.38
   0   4   4   20.62    0.38
   0   4  -4   20.41    0.38
   1  -4   4    0.00    0.02
   1  -4   4   -0.04    0.02
  -1  -4  -4   -0.02    0.03
  -1   4  -4    0.01    0.02
   1   4   4    0.00    0.02
   1   4   4   -0.01    0.02
   2  -4   4    3.61    0.11
   2  -4   4    3.69    0.12
  -2  -4  -4    3.82    0.12
   2   4   4    3.68    0.11
  -2   4  -4    3.41    0.10
   2   4   4    3.58    0.11
  -3  -4  -4   21.75    0.43
   3  -4   4   21.48    0.42
   3  -4   4   21.71    0.43
  -3   4  -4   21.19    0.40
   3   4   4   22.11    0.43
   3   4   4   21.07    0.40
  -4  -4  -4    1.76    0.07
  -4  -4  -4    1.73    0.09
   4  -4   4    1.63    0.08
   4  -4   4    1.73    0.09
  -4   4  -4    1.58    0.07
   4   4   4    1.89    0.09
   5  -4   4   11.21    0.27
   5  -4   4   11.14    0.27
  -5  -4  -4   11.06    0.24
  -5  -4  -4   11.06    0.27
  -5   4  -4   11.12    0.24
   5   4   4   11.29    0.28
  -6  -4  -4   13.18    0.32
   6  -4   4   13.75    0.33
  -6  -4  -4   13.61    0.29
  -6   4  -4   13.52    0.29
   6   4   4   13.94    0.33
  -6   4  -4   13.27    0.32
  -7  -4  -4    1.90    0.11
   7  -4   4    1.89    0.11
   7   4   4    2.01    0.12
  -7   4  -4    1.76    0.11
  -8  -4  -4    2.26    0.12
   8  -4   4    2.00    0.12
  -8   4  -4    2.26    0.12
   8   4   4    1.93    0.12
  -9  -4  -4    0.65    0.09
   9  -4   4    0.57    0.10
   9   4   4    0.73    0.10
  -9   4  -4    0.57    0.08
  10  -4   4    0.03    0.07
  10   4   4    0.08    0.07
 -10   4  -4    0.13    0.07
  11  -4   4    0.37    0.10
  11   4   4    0.53    0.11
  12  -4   4    0.19    0.09
  12   4   4    0.24    0.10
  13  -4   4    0.07    0.10
  13   4   4    0.05    0.08
 -15  -5   4    0.06    0.08
  15  -5  -4   -0.06    0.10
  15   5  -4    0.05    0.09
 -15   5   4    0.02    0.08
 -14  -5   4   -0.01    0.07
  14  -5  -4    0.06    0.08
 -14   5   4    0.02    0.08
  14   5  -4   -0.03    0.08
  13  -5  -4    0.40    0.10
 -13  -5   4    0.47    0.09
  13   5  -4    0.41    0.11
 -13   5   4    0.41    0.09
  12  -5  -4    0.06    0.07
 -12  -5   4    0.00    0.06
  12   5  -4    0.03    0.07
 -12   5   4   -0.09    0.05
 -11  -5   4    0.40    0.08
  11  -5  -4    0.60    0.10
  11   5  -4    0.34    0.09
 -11   5   4    0.48    0.09
 -10  -5   4    1.79    0.12
  10  -5  -4    2.05    0.13
  10   5  -4    1.95    0.13
 -10   5   4    1.85    0.12
   9  -5  -4    0.00    0.05
  -9  -5   4   -0.04    0.05
   9   5  -4   -0.04    0.05
  -9   5   4   -0.08    0.05
   8  -5  -4    0.18    0.04
   8  -5  -4    0.15    0.05
  -8  -5   4    0.07    0.05
   8   5  -4    0.21    0.06
  -8   5   4    0.18    0.05
  -7  -5   4    0.00    0.04
   7  -5  -4    0.00    0.04
  -7  -5   4    0.08    0.03
   7  -5  -4    0.03    0.03
   7   5  -4    0.05    0.05
  -7   5   4    0.13    0.05
   6  -5  -4    1.72    0.08
   6  -5  -4    1.95    0.08
  -6  -5   4    1.89    0.07
  -6  -5   4    1.92    0.10
   6   5  -4    1.95    0.10
  -6   5   4    2.07    0.10
   5  -5  -4   21.80    0.42
  -5  -5   4   21.65    0.41
   5  -5  -4   21.65    0.42
   5   5  -4   21.96    0.44
  -5   5   4   21.53    0.44
  -4  -5   4    6.33    0.17
  -4  -5   4    6.15    0.15
   4  -5  -4    6.26    0.16
   4  -5  -4    6.30    0.15
  -4   5   4    6.30    0.18
   4   5  -4    6.58    0.17
   3  -5  -4   10.97    0.24
   3  -5  -4   10.93    0.22
   3  -5  -4   11.17    0.22
  -3  -5   4   11.17    0.24
  -3  -5   4   11.00    0.25
  -3   5   4   11.04    0.25
   3   5  -4   11.31    0.23
   3   5  -4   11.35    0.24
  -2  -5   4    0.45    0.04
  -2  -5   4    0.51    0.05
   2  -5  -4    0.48    0.05
  -2  -5   4    0.51    0.05
  -2   5   4    0.45    0.03
  -2   5   4    0.53    0.05
  -1  -5   4   28.09    0.50
   1  -5  -4   27.00    0.52
  -1  -5   4   28.35    0.52
  -1   5   4   28.04    0.51
   1   5  -4   27.03    0.51
  -1   5   4   27.90    0.49
   0  -5   4    0.39    0.04
   0  -5   4    0.44    0.05
   0  -5  -4    0.44    0.05
   0   5   4    0.49    0.04
   0   5  -4    0.40    0.05
   0   5   4    0.33    0.05
   1  -5   4    4.06    0.11
   1  -5   4    3.97    0.13
  -1  -5  -4    3.72    0.13
   1   5   4    3.87    0.12
  -1   5  -4    4.02    0.12
   1   5   4    3.84    0.10
   2  -5   4    3.35    0.12
   2  -5   4    3.19    0.10
  -2  -5  -4    3.09    0.12
  -2   5  -4    3.27    0.10
   2   5   4    3.25    0.11
   2   5   4    3.14    0.10
  -3  -5  -4   33.95    0.66
   3  -5   4   35.33    0.66
   3  -5   4   35.74    0.65
   3   5   4   35.31    0.65
   3   5   4   35.93    0.64
  -3   5  -4   35.36    0.63
  -4  -5  -4    1.10    0.08
   4  -5   4    1.23    0.08
   4  -5   4    1.07    0.07
   4   5   4    1.17    0.07
   4   5   4    1.06    0.07
  -4   5  -4    0.97    0.07
  -5  -5  -4    0.04    0.04
   5  -5   4   -0.01    0.04
  -5  -5  -4    0.04    0.05
   5  -5   4    0.04    0.04
   5   5   4    0.18    0.05
  -5   5  -4    0.00    0.04
  -6  -5  -4   10.37    0.24
   6  -5   4    9.79    0.26
   6  -5   4   10.58    0.27
  -6  -5  -4   10.58    0.27
   6   5   4   10.03    0.27
  -6   5  -4   10.28    0.25
   7  -5   4    0.20    0.05
  -7  -5  -4    0.06    0.05
  -7  -5  -4    0.17    0.05
   7   5   4    0.15    0.06
  -7   5  -4    0.08    0.05
   8  -5   4    0.75    0.09
  -8  -5  -4    0.77    0.09
   8   5   4    0.87    0.10
  -8   5  -4    0.77    0.09
  -9  -5  -4    0.23    0.07
   9  -5   4    0.28    0.07
  -9   5  -4    0.34    0.08
   9   5   4    0.32    0.08
  10  -5   4    0.06    0.07
  10   5   4   -0.03    0.06
 -10   5  -4    0.05    0.07
  11  -5   4    0.16    0.08
  11   5   4    0.09    0.08
  12  -5   4    0.14    0.09
  12   5   4    0.08    0.08
  13  -5   4    0.08    0.10
  13   5   4    0.07    0.10
 -14  -6   4   -0.08    0.07
  14  -6  -4    0.03    0.08
  14   6  -4   -0.11    0.09
 -14   6   4   -0.09    0.08
 -13  -6   4   -0.03    0.06
  13  -6  -4    0.03    0.08
 -13   6   4   -0.01    0.07
  13   6  -4   -0.06    0.08
  12  -6  -4   -0.08    0.07
 -12  -6   4   -0.03    0.06
 -12   6   4   -0.06    0.06
  12   6  -4    0.02    0.07
  11  -6  -4    0.57    0.10
 -11  -6   4    0.45    0.09
  11   6  -4    0.45    0.09
 -11   6   4    0.49    0.09
  10  -6  -4    0.05    0.06
 -10  -6   4    0.13    0.06
  10   6  -4    0.02    0.06
 -10   6   4    0.01    0.06
  -9  -6   4    0.17    0.06
   9  -6  -4    0.03    0.05
  -9   6   4   -0.02    0.06
   9   6  -4   -0.02    0.05
  -8  -6   4    0.81    0.08
   8  -6  -4    0.79    0.07
   8  -6  -4    0.85    0.08
  -8   6   4    0.75    0.09
   8   6  -4    1.03    0.10
   7  -6  -4    0.04    0.04
  -7  -6   4    0.03    0.04
  -7  -6   4    0.04    0.03
   7  -6  -4   -0.03    0.04
  -7   6   4    0.14    0.06
   7   6  -4    0.03    0.05
   6  -6  -4    3.81    0.13
   6  -6  -4    4.07    0.13
  -6  -6   4    3.92    0.12
  -6  -6   4    4.34    0.15
   6   6  -4    4.15    0.14
  -6   6   4    3.98    0.15
   5  -6  -4    6.35    0.17
   5  -6  -4    6.46    0.18
  -5  -6   4    6.55    0.17
  -5  -6   4    6.40    0.19
   5   6  -4    6.50    0.18
  -5   6   4    6.66    0.20
  -4  -6   4    6.05    0.16
  -4  -6   4    6.05    0.17
   4  -6  -4    6.21    0.15
   4  -6  -4    5.86    0.17
   4   6  -4    5.98    0.16
  -4   6   4    6.06    0.18
  -3  -6   4    4.00    0.12
   3  -6  -4    3.88    0.10
  -3  -6   4    3.99    0.13
   3  -6  -4    3.88    0.13
   3   6  -4    3.68    0.11
  -3   6   4    3.97    0.14
   3   6  -4    3.75    0.11
   2  -6  -4   14.60    0.27
  -2  -6   4   14.57    0.31
   2  -6  -4   14.76    0.26
  -2  -6   4   15.04    0.31
   2  -6  -4   14.61    0.32
   2   6  -4   14.58    0.28
  -2   6   4   14.51    0.31
   2   6  -4   14.29    0.29
   2   6  -4   14.60    0.32
  -1  -6   4   64.54    1.12
   1  -6  -4   62.19    1.12
  -1  -6   4   64.65    1.10
   1   6  -4   62.68    1.11
  -1   6   4   66.09    1.11
  -1   6   4   64.38    1.08
   0  -6  -4   38.64    0.72
   0  -6   4   39.26    0.68
   0  -6   4   39.73    0.71
   0   6   4   37.60    0.70
   0   6  -4   38.36    0.70
   0   6   4   39.33    0.67
   1  -6   4    4.70    0.12
  -1  -6  -4    4.24    0.14
   1  -6   4    4.43    0.14
   1   6   4    4.68    0.12
   1   6   4    4.32    0.14
  -1   6  -4    4.74    0.14
   2  -6   4    0.03    0.04
  -2  -6  -4    0.12    0.04
   2  -6   4    0.08    0.03
  -2   6  -4    0.12    0.04
   2   6   4    0.12    0.04
   2   6   4    0.09    0.03
   3  -6   4    0.76    0.07
   3  -6   4    0.63    0.05
  -3  -6  -4    0.77    0.07
   3   6   4    0.83    0.06
  -3   6  -4    0.75    0.06
   3   6   4    0.73    0.07
  -4  -6  -4    4.68    0.16
   4  -6   4    4.80    0.15
   4  -6   4    5.06    0.17
   4   6   4    4.70    0.15
   4   6   4    4.77    0.15
  -4   6  -4    4.73    0.15
   5  -6   4    2.34    0.12
  -5  -6  -4    2.12    0.11
   5  -6   4    2.02    0.10
   5   6   4    2.13    0.10
   5   6   4    1.85    0.10
  -5   6  -4    2.13    0.10
   6  -6   4    3.12    0.13
  -6  -6  -4    3.23    0.14
   6  -6   4    3.20    0.14
   6   6   4    3.41    0.13
  -6   6  -4    3.05    0.13
   6   6   4    2.95    0.13
  -7  -6  -4    0.09    0.06
   7  -6   4    0.07    0.05
  -7  -6  -4    0.09    0.05
   7  -6   4    0.11    0.06
   7   6   4    0.07    0.06
  -8  -6  -4    1.22    0.10
   8  -6   4    1.21    0.10
  -8   6  -4    1.23    0.11
   8   6   4    1.27    0.10
   9  -6   4    0.86    0.11
  -9  -6  -4    0.67    0.09
  -9   6  -4    0.71    0.10
   9   6   4    0.76    0.11
  10  -6   4    2.74    0.16
  10   6   4    2.60    0.16
 -10   6  -4    2.76    0.15
  11  -6   4    0.04    0.08
  11   6   4    0.08    0.08
  12  -6   4    0.23    0.10
  12   6   4    0.12    0.09
 -14  -7   4   -0.01    0.08
 -14   7   4   -0.01    0.08
  14   7  -4   -0.05    0.09
 -13  -7   4    0.15    0.09
  13   7  -4    0.20    0.10
 -13   7   4    0.13    0.09
 -12  -7   4    0.91    0.11
 -12   7   4    0.85    0.12
  12   7  -4    0.87    0.13
 -11  -7   4    0.34    0.08
  11   7  -4    0.20    0.08
 -11   7   4    0.24    0.08
 -10  -7   4   -0.02    0.05
 -10   7   4    0.00    0.07
  10   7  -4   -0.06    0.05
  -9  -7   4    0.79    0.10
   9   7  -4    0.60    0.09
  -9   7   4    0.86    0.10
  -8  -7   4    0.59    0.09
   8  -7  -4    0.61    0.08
   8  -7  -4    0.68    0.07
  -8   7   4    0.81    0.09
   8   7  -4    0.74    0.09
  -7  -7   4    0.86    0.07
  -7  -7   4    0.93    0.09
   7  -7  -4    0.91    0.08
   7  -7  -4    0.96    0.08
  -7   7   4    0.82    0.09
   7   7  -4    0.96    0.09
   6  -7  -4   10.50    0.26
  -6  -7   4   10.07    0.24
  -6  -7   4   10.39    0.27
   6  -7  -4   10.32    0.24
   6   7  -4   10.38    0.26
  -6   7   4    9.96    0.27
   5  -7  -4   11.11    0.24
  -5  -7   4   11.01    0.25
  -5  -7   4   10.85    0.27
   5  -7  -4   11.21    0.27
   5   7  -4   10.77    0.26
  -5   7   4   10.83    0.28
  -4  -7   4   11.86    0.27
   4  -7  -4   11.58    0.28
   4  -7  -4   12.02    0.24
  -4  -7   4   12.06    0.29
   4   7  -4   11.81    0.26
  -4   7   4   11.59    0.29
  -3  -7   4   16.91    0.35
  -3  -7   4   16.50    0.36
   3  -7  -4   15.90    0.35
  -3   7   4   15.61    0.35
   3   7  -4   16.20    0.33
   2  -7  -4    3.75    0.09
   2  -7  -4    3.53    0.13
  -2  -7   4    3.53    0.13
  -2   7   4    3.66    0.13
   2   7  -4    3.61    0.10
   2   7  -4    3.73    0.10
   2   7  -4    3.56    0.14
   1  -7  -4   17.38    0.37
  -1  -7   4   17.15    0.33
  -1  -7   4   16.96    0.36
  -1   7   4   16.84    0.36
   1   7  -4   17.19    0.37
   0  -7  -4    0.22    0.05
   0  -7   4    0.28    0.04
   0  -7   4    0.36    0.05
   0   7   4    0.31    0.06
   0   7  -4    0.25    0.05
   1  -7   4    2.41    0.11
   1  -7   4    2.25    0.08
  -1  -7  -4    2.38    0.11
  -1   7  -4    2.33    0.10
   1   7   4    2.33    0.10
  -2  -7  -4    4.46    0.15
   2  -7   4    4.05    0.15
   2  -7   4    4.09    0.12
   2   7   4    4.21    0.14
   2   7   4    4.10    0.12
  -2   7  -4    4.38    0.14
   3  -7   4    0.62    0.06
  -3  -7  -4    0.66    0.08
   3  -7   4    0.67    0.07
  -3   7  -4    0.63    0.07
   3   7   4    0.56    0.06
   3   7   4    0.64    0.06
   4  -7   4    0.44    0.05
   4  -7   4    0.33    0.06
  -4  -7  -4    0.41    0.06
   4   7   4    0.31    0.05
  -4   7  -4    0.33    0.06
   4   7   4    0.41    0.06
  -5  -7  -4    0.16    0.06
   5  -7   4    0.10    0.05
   5  -7   4    0.10    0.05
   5   7   4    0.21    0.05
  -5   7  -4    0.07    0.05
   5   7   4    0.09    0.05
   6  -7   4    0.67    0.09
   6  -7   4    0.57    0.07
  -6  -7  -4    0.54    0.08
  -6   7  -4    0.60    0.08
   6   7   4    0.56    0.08
   6   7   4    0.62    0.08
   7  -7   4    0.06    0.05
   7  -7   4    0.05    0.05
  -7  -7  -4    0.02    0.05
   7   7   4    0.18    0.07
   7   7   4    0.03    0.06
  -8  -7  -4    1.33    0.11
   8  -7   4    1.38    0.11
   8  -7   4    1.36    0.10
   8   7   4    1.39    0.13
   9  -7   4   -0.03    0.06
  -9  -7  -4    0.07    0.07
  -9   7  -4   -0.03    0.07
   9   7   4    0.03    0.06
  10  -7   4    0.68    0.11
  10   7   4    0.72    0.11
 -10   7  -4    0.45    0.09
  11   7   4   -0.01    0.08
  12   7   4    1.18    0.15
 -13  -8   4    0.36    0.10
 -13   8   4    0.44    0.10
 -12  -8   4    0.09    0.07
 -12   8   4    0.04    0.08
 -11  -8   4    0.92    0.12
 -11   8   4    0.79    0.11
 -10  -8   4    2.59    0.15
  10   8  -4    2.83    0.16
 -10   8   4    2.66    0.16
  -9  -8   4    1.31    0.11
  -9   8   4    1.37    0.12
  -8  -8   4    0.18    0.07
   8  -8  -4    0.14    0.06
  -8   8   4    0.13    0.07
   7  -8  -4    1.00    0.08
  -7  -8   4    1.04    0.10
  -7  -8   4    1.04    0.07
  -7   8   4    1.00    0.10
  -6  -8   4   21.93    0.44
  -6  -8   4   21.09    0.47
   6  -8  -4   21.89    0.46
  -6   8   4   20.74    0.47
  -5  -8   4    4.21    0.15
  -5  -8   4    4.40    0.16
   5  -8  -4    4.26    0.16
  -5   8   4    4.24    0.17
   4  -8  -4    0.67    0.07
  -4  -8   4    0.44    0.06
  -4  -8   4    0.53    0.07
  -4   8   4    0.56    0.08
  -3  -8   4    1.41    0.08
   3  -8  -4    1.71    0.10
  -3   8   4    1.51    0.10
   3   8  -4    1.73    0.10
  -2  -8   4    1.29    0.08
   2  -8  -4    1.15    0.08
   2   8  -4    1.33    0.09
  -2   8   4    1.24    0.09
   1  -8  -4   12.16    0.30
  -1  -8   4   12.23    0.29
  -1   8   4   12.47    0.30
   1   8  -4   12.12    0.30
   0  -8  -4    2.30    0.11
   0  -8   4    2.29    0.11
   0   8  -4    2.28    0.11
   0   8   4    2.44    0.11
  -1  -8  -4    1.84    0.11
   1  -8   4    1.95    0.10
  -1   8  -4    1.68    0.10
   1   8   4    1.79    0.10
   2  -8   4    0.31    0.06
  -2  -8  -4    0.25    0.06
   2   8   4    0.24    0.05
  -2   8  -4    0.38    0.06
  -3  -8  -4    0.10    0.06
   3  -8   4    0.20    0.05
   3   8   4    0.16    0.05
  -3   8  -4    0.12    0.05
  -4  -8  -4    4.28    0.16
   4  -8   4    4.34    0.17
  -4   8  -4    3.72    0.15
   4   8   4    4.36    0.16
   5  -8   4    3.57    0.16
  -5  -8  -4    3.80    0.16
  -5   8  -4    3.55    0.15
   5   8   4    3.59    0.15
   6  -8   4   -0.01    0.05
  -6  -8  -4   -0.02    0.05
  -6   8  -4    0.01    0.05
   6   8   4    0.06    0.06
  -7  -8  -4    0.02    0.06
   7  -8   4   -0.08    0.05
   7   8   4   -0.04    0.05
  -8  -8  -4    0.59    0.09
   8  -8   4    0.81    0.10
  -9  -8  -4    0.30    0.07
   9  -8   4    0.50    0.10
 -10   8  -4    1.42    0.13
 -13  -9   4    0.18    0.10
 -13   9   4    0.22    0.10
 -12  -9   4    0.21    0.09
 -12   9   4    0.21    0.09
 -11  -9   4   -0.06    0.07
 -11   9   4   -0.16    0.06
 -10  -9   4    0.29    0.09
 -10   9   4    0.23    0.09
  -9  -9   4    0.01    0.07
  -9   9   4   -0.02    0.06
  -8  -9   4    0.07    0.06
   8  -9  -4    0.12    0.06
  -8   9   4    0.10    0.07
  -7  -9   4    4.96    0.17
  -7  -9   4    5.21    0.20
   7  -9  -4    5.04    0.18
  -7   9   4    4.79    0.20
  -6  -9   4   11.09    0.28
  -6  -9   4   11.51    0.31
   6  -9  -4   11.30    0.30
  -6   9   4   11.21    0.32
  -5  -9   4    1.37    0.11
  -5  -9   4    1.29    0.09
   5  -9  -4    1.32    0.10
  -5   9   4    1.32    0.12
  -4  -9   4    0.05    0.05
   4  -9  -4    0.04    0.05
   4   9  -4   -0.13    0.06
  -4   9   4   -0.09    0.06
  -3  -9   4    9.95    0.27
   3  -9  -4   10.59    0.28
  -3   9   4   10.14    0.28
   3   9  -4   10.41    0.28
  -2  -9   4   28.43    0.58
   2  -9  -4   29.70    0.59
   2   9  -4   28.41    0.58
  -2   9   4   27.80    0.58
  -1  -9   4    3.72    0.15
   1  -9  -4    3.88    0.15
  -1   9   4    3.44    0.15
   1   9  -4    3.63    0.15
   0  -9  -4    0.23    0.06
   0  -9   4    0.31    0.07
   0   9  -4    0.34    0.06
   0   9   4    0.24    0.07
  -1  -9  -4   11.91    0.31
   1  -9   4   11.32    0.30
  -1   9  -4   11.68    0.30
   1   9   4   12.07    0.30
  -2  -9  -4    0.22    0.06
   2  -9   4    0.28    0.06
  -2   9  -4    0.40    0.06
   2   9   4    0.30    0.07
   3  -9   4    8.71    0.26
  -3  -9  -4    8.33    0.25
  -3   9  -4    8.01    0.23
   3   9   4    8.43    0.24
  -4  -9  -4    6.86    0.22
   4  -9   4    6.68    0.23
  -4   9  -4    6.45    0.21
   4   9   4    6.73    0.22
  -5  -9  -4    0.74    0.09
   5  -9   4    0.53    0.08
  -5   9  -4    0.60    0.08
   5   9   4    0.56    0.08
  -6  -9  -4    2.48    0.14
   6  -9   4    2.53    0.14
  -6   9  -4    2.70    0.14
   6   9   4    2.82    0.14
   7  -9   4    0.17    0.08
  -7  -9  -4    0.11    0.06
   7   9   4    0.27    0.08
   8  -9   4    1.28    0.12
  -8  -9  -4    1.21    0.12
   9  -9   4    0.13    0.07
 -10   9  -4   -0.16    0.07
 -12 -10   4   -0.14    0.08
 -12  10   4   -0.20    0.08
 -11 -10   4    0.10    0.08
 -11  10   4   -0.06    0.07
 -10 -10   4   -0.07    0.07
 -10  10   4   -0.01    0.07
  -9 -10   4    0.06    0.07
  -9  10   4    0.02    0.08
  -8 -10   4    0.07    0.07
   8 -10  -4   -0.03    0.05
  -8  10   4   -0.05    0.07
  -7 -10   4    0.41    0.07
  -7 -10   4    0.42    0.08
   7 -10  -4    0.55    0.08
  -7  10   4    0.44    0.09
  -6 -10   4    0.16    0.06
   6 -10  -4    0.16    0.06
   6  10  -4    0.06    0.07
  -6  10   4    0.10    0.07
   5 -10  -4    0.16    0.06
  -5 -10   4    0.19    0.06
  -5  10   4    0.17    0.08
   5  10  -4    0.02    0.06
   4 -10  -4    0.32    0.07
  -4 -10   4    0.32    0.07
   4  10  -4    0.40    0.08
  -4  10   4    0.31    0.08
  -3 -10   4    0.13    0.06
   3 -10  -4    0.05    0.06
  -3  10   4    0.09    0.07
   3  10  -4    0.18    0.07
   2 -10  -4    5.53    0.20
  -2 -10   4    5.52    0.20
  -2  10   4    5.72    0.20
   2  10  -4    5.47    0.20
  -1 -10   4   10.12    0.28
   1 -10  -4   10.61    0.29
  -1  10   4    9.81    0.28
   1  10  -4   10.03    0.28
   0 -10   4    1.80    0.11
   0 -10  -4    1.71    0.11
   0  10  -4    1.88    0.12
   0  10   4    1.75    0.11
  -1 -10  -4    0.19    0.06
   1 -10   4    0.26    0.07
  -1  10  -4    0.25    0.07
   1  10   4    0.24    0.07
  -2 -10  -4    0.58    0.08
   2 -10   4    0.54    0.08
   2  10   4    0.60    0.08
  -2  10  -4    0.51    0.08
   3 -10   4    0.96    0.10
  -3 -10  -4    1.12    0.11
  -3  10  -4    1.11    0.10
   3  10   4    1.02    0.10
   4 -10   4    0.10    0.06
  -4 -10  -4    0.15    0.06
  -4  10  -4    0.14    0.06
   4  10   4    0.22    0.07
   5 -10   4   -0.06    0.05
  -5 -10  -4    0.13    0.06
  -5  10  -4    0.06    0.06
   5  10   4    0.04    0.06
  -6 -10  -4   -0.03    0.06
   6 -10   4   -0.02    0.06
  -6  10  -4    0.09    0.06
   6  10   4   -0.01    0.06
   7 -10   4    0.02    0.07
  -7 -10  -4    0.06    0.07
   7  10   4   -0.06    0.07
  -8 -10  -4    0.17    0.08
   8 -10   4    0.00    0.07
   9 -10   4    0.02    0.07
  10 -10   4    0.12    0.09
 -11 -11   4    0.26    0.09
 -11  11   4    0.09    0.10
 -10 -11   4   -0.02    0.07
 -10  11   4   -0.06    0.07
  -9 -11   4    1.07    0.13
  -9  11   4    0.91    0.13
   8 -11  -4    0.02    0.06
  -8 -11   4   -0.10    0.06
  -8  11   4   -0.03    0.06
   8  11  -4    0.00    0.08
   7 -11  -4    3.87    0.17
   7  11  -4    3.80    0.19
  -7  11   4    3.59    0.18
   6 -11  -4    0.05    0.06
  -6 -11   4    0.07    0.06
  -6  11   4    0.02    0.07
   6  11  -4    0.01    0.08
  -5 -11   4    1.40    0.10
   5 -11  -4    1.33    0.10
   5  11  -4    1.55    0.13
  -5  11   4    1.45    0.13
   4 -11  -4    1.07    0.10
  -4 -11   4    1.06    0.10
   4  11  -4    0.99    0.11
  -4  11   4    1.08    0.11
  -3 -11   4    3.26    0.15
   3 -11  -4    3.52    0.16
   3  11  -4    3.11    0.16
  -3  11   4    3.29    0.16
  -2 -11   4    0.39    0.08
   2 -11  -4    0.30    0.07
   2  11  -4    0.37    0.07
  -2  11   4    0.38    0.08
   1 -11  -4   -0.02    0.06
  -1 -11   4    0.05    0.05
   1  11  -4    0.03    0.06
  -1  11   4    0.04    0.06
   0 -11   4    0.02    0.06
   0 -11  -4    0.00    0.05
   0  11  -4    0.09    0.06
   0  11   4    0.10    0.06
   1 -11   4    9.07    0.28
  -1 -11  -4    9.03    0.28
  -1  11  -4    9.16    0.27
   1  11   4    8.69    0.27
  -2 -11  -4    1.43    0.12
   2 -11   4    1.47    0.11
   2  11   4    1.50    0.12
  -2  11  -4    1.56    0.12
   3 -11   4    0.00    0.06
  -3 -11  -4   -0.08    0.05
   3  11   4   -0.02    0.06
  -3  11  -4   -0.02    0.05
  -4 -11  -4    0.37    0.08
   4 -11   4    0.36    0.08
  -4  11  -4    0.41    0.09
   4  11   4    0.40    0.09
   5 -11   4    1.96    0.14
  -5 -11  -4    1.67    0.12
  -5  11  -4    1.84    0.13
   5  11   4    1.67    0.13
   6 -11   4   -0.08    0.06
  -6 -11  -4   -0.02    0.06
   6  11   4   -0.01    0.07
  -7 -11  -4    0.16    0.08
   7 -11   4    0.09    0.07
   7  11   4    0.39    0.09
  -8 -11  -4    0.15    0.08
   8 -11   4   -0.06    0.07
   9 -11   4    0.53    0.11
 -10  12   4    0.09    0.08
  10  12  -4   -0.06    0.08
  -9  12   4    0.53    0.12
   9  12  -4    0.54    0.11
   8 -12  -4   -0.03    0.06
  -8  12   4   -0.10    0.07
   8  12  -4    0.04    0.09
   7 -12  -4    0.16    0.07
   7  12  -4    0.09    0.07
  -7  12   4    0.07    0.09
   6 -12  -4    3.04    0.16
  -6 -12   4    3.17    0.16
  -6  12   4    3.14    0.17
   6  12  -4    3.11    0.18
  -5 -12   4    1.02    0.11
   5 -12  -4    1.19    0.12
  -5  12   4    0.96    0.12
   5  12  -4    1.27    0.13
   4 -12  -4   -0.04    0.05
  -4 -12   4   -0.13    0.05
  -4  12   4    0.01    0.07
   4  12  -4    0.09    0.07
   3 -12  -4    0.36    0.08
  -3 -12   4    0.37    0.08
   3  12  -4    0.20    0.07
  -3  12   4    0.31    0.08
  -2 -12   4    1.27    0.11
   2 -12  -4    1.43    0.12
  -2  12   4    1.23    0.12
   2  12  -4    1.31    0.12
   1 -12  -4    4.19    0.18
  -1 -12   4    4.13    0.18
   1  12  -4    4.20    0.19
  -1  12   4    4.69    0.20
   0 -12  -4    1.36    0.12
   0 -12   4    1.33    0.11
   0  12  -4    1.37    0.12
   0  12   4    1.20    0.12
   1 -12   4    1.42    0.12
  -1 -12  -4    1.56    0.12
  -1  12  -4    1.65    0.14
   1  12   4    1.51    0.12
   2 -12   4    0.92    0.11
  -2 -12  -4    0.62    0.09
  -2  12  -4    0.63    0.10
   2  12   4    0.78    0.10
  -3 -12  -4   -0.03    0.05
   3 -12   4    0.04    0.06
   3  12   4    0.05    0.06
  -3  12  -4    0.08    0.07
   4 -12   4    4.04    0.20
  -4 -12  -4    4.03    0.19
  -4  12  -4    4.13    0.19
   4  12   4    3.89    0.19
   5 -12   4    2.14    0.15
  -5 -12  -4    2.24    0.15
   5  12   4    2.29    0.15
  -5  12  -4    2.13    0.15
  -6 -12  -4   -0.02    0.06
   6 -12   4    0.00    0.07
   6  12   4   -0.09    0.07
  -7 -12  -4    0.12    0.08
   7 -12   4    0.16    0.09
   7  12   4    0.09    0.09
  -8 -12  -4    0.20    0.09
   8 -12   4    0.12    0.08
   8 -13  -4    1.73    0.15
  -8  13   4    1.39    0.16
   8  13  -4    1.53    0.16
   7 -13  -4    1.66    0.14
  -7  13   4    1.75    0.16
   7  13  -4    1.82    0.16
  -6 -13   4    0.17    0.08
   6 -13  -4    0.06    0.07
   6  13  -4    0.13    0.09
  -6  13   4    0.09    0.07
  -5 -13   4    0.61    0.09
   5 -13  -4    0.64    0.10
  -5  13   4    0.49    0.11
   5  13  -4    0.62    0.11
   4 -13  -4    1.22    0.12
  -4 -13   4    1.01    0.12
  -4  13   4    1.29    0.13
   4  13  -4    1.13    0.13
   3 -13  -4    0.12    0.07
  -3 -13   4    0.10    0.07
   3  13  -4    0.06    0.07
  -3  13   4    0.07    0.08
   2 -13  -4    0.23    0.08
  -2 -13   4    0.38    0.09
   2  13  -4    0.37    0.09
  -2  13   4    0.38    0.09
  -1 -13   4    1.37    0.12
   1 -13  -4    1.31    0.13
  -1  13   4    1.43    0.14
   1  13  -4    1.41    0.14
   0 -13  -4    3.55    0.18
   0 -13   4    3.39    0.18
   0  13  -4    3.71    0.18
   0  13   4    3.67    0.19
   1 -13   4    0.35    0.08
  -1 -13  -4    0.32    0.08
  -1  13  -4    0.25    0.09
   1  13   4    0.31    0.09
   2 -13   4    0.06    0.08
  -2 -13  -4   -0.13    0.06
  -2  13  -4    0.08    0.07
   2  13   4   -0.11    0.06
  -3 -13  -4    0.56    0.11
   3 -13   4    0.55    0.10
  -3  13  -4    0.73    0.11
   3  13   4    1.00    0.12
   4 -13   4    0.12    0.07
  -4 -13  -4    0.06    0.07
   4  13   4    0.11    0.08
  -4  13  -4    0.14    0.08
  -5 -13  -4   -0.03    0.08
   5 -13   4    0.01    0.08
  -5  13  -4    0.09    0.09
   5  13   4   -0.06    0.07
  -6 -13  -4   -0.13    0.06
   6 -13   4    0.00    0.08
   6  13   4    0.01    0.08
   7 -14  -4   -0.08    0.08
   6 -14  -4   -0.07    0.07
  -6 -14   4    0.02    0.08
   6  14  -4   -0.06    0.09
  -6  14   4   -0.11    0.09
  -5 -14   4    0.09    0.08
   5 -14  -4    0.09    0.08
  -5  14   4   -0.01    0.09
   5  14  -4   -0.03    0.08
  -4 -14   4    0.06    0.07
   4 -14  -4    0.07    0.07
  -4  14   4    0.11    0.08
   4  14  -4    0.18    0.09
   3 -14  -4   -0.07    0.06
  -3 -14   4    0.02    0.07
   3  14  -4    0.04    0.07
  -3  14   4   -0.13    0.07
  -2 -14   4    0.18    0.08
   2 -14  -4    0.27    0.08
  -2  14   4    0.29    0.09
   2  14  -4    0.17    0.08
   1 -14  -4   -0.02    0.06
  -1 -14   4   -0.04    0.07
  -1  14   4    0.01    0.08
   1  14  -4   -0.02    0.08
   0 -14  -4    0.12    0.08
   0 -14   4    0.20    0.08
   0  14  -4    0.25    0.09
   0  14   4    0.23    0.09
  -1 -14  -4    0.82    0.11
   1 -14   4    0.73    0.11
  -1  14  -4    0.60    0.11
   1  14   4    0.56    0.11
   2 -14   4    0.47    0.11
  -2 -14  -4    0.46    0.10
  -2  14  -4    0.49    0.11
   2  14   4    0.40    0.11
  -3 -14  -4    0.65    0.11
   3 -14   4    0.80    0.12
   3  14   4    0.81    0.13
  -3  14  -4    0.56    0.11
   4 -14   4   -0.03    0.08
  -4 -14  -4    0.28    0.09
  -4  14  -4    0.15    0.09
   4  14   4    0.29    0.10
  -4 -15   4    0.61    0.11
  -3 -15   4    1.36    0.15
   3 -15  -4    1.77    0.16
   3  15  -4    1.25    0.15
   2 -15  -4    0.92    0.12
  -2 -15   4    0.99    0.13
   2  15  -4    1.23    0.15
  -2  15   4    1.17    0.14
  -1 -15   4    0.05    0.08
   1 -15  -4    0.03    0.08
  -1  15   4   -0.01    0.09
   1  15  -4   -0.06    0.09
   0 -15   4    1.02    0.13
   0  15   4    1.16    0.14
   0  15  -4    1.17    0.14
   1  15   4    1.16    0.15
  -1  15  -4    0.85    0.14
  16   0  -5   -0.09    0.08
 -16   0   5   -0.11    0.08
  15   0  -5   -0.03    0.08
 -15   0   5   -0.01    0.08
  14   0  -5   -0.04    0.07
 -14   0   5   -0.07    0.07
 -13   0   5   -0.08    0.06
  13   0  -5   -0.10    0.06
 -12   0   5   -0.12    0.05
  12   0  -5   -0.03    0.06
 -11   0   5   -0.02    0.05
  11   0  -5    0.01    0.06
  10   0  -5   -0.06    0.05
 -10   0   5    0.02    0.04
  -9   0   5    0.15    0.05
   9   0  -5   -0.03    0.05
   8   0  -5    0.00    0.04
  -8   0   5   -0.03    0.03
  -7   0   5   -0.06    0.03
   7   0  -5   -0.03    0.03
  -6   0   5   -0.06    0.03
   6   0  -5    0.00    0.03
   5   0  -5   -0.02    0.03
   5   0  -5   -0.01    0.01
   5   0  -5    0.00    0.03
  -5   0   5    0.00    0.03
   4   0  -5   -0.01    0.02
   4   0  -5    0.01    0.03
  -4   0   5   -0.07    0.03
   4   0  -5    0.01    0.02
  -3   0   5    0.00    0.02
  -3   0   5    0.03    0.02
   3   0  -5    0.05    0.02
   2   0  -5    0.05    0.03
  -2   0   5    0.00    0.03
  -2   0   5    0.09    0.02
  -1   0   5    0.20    0.03
  -1   0   5   -0.02    0.02
   1   0  -5   -0.02    0.02
   0   0   5   -0.02    0.02
   0   0   5    0.00    0.01
   0   0  -5    0.03    0.03
  -1   0  -5    0.05    0.03
   1   0   5   -0.03    0.02
  -2   0  -5    0.00    0.03
   2   0   5   -0.01    0.02
  -3   0  -5    0.00    0.03
   3   0   5    0.00    0.03
   4   0   5    0.04    0.04
  -4   0  -5   -0.02    0.03
  -4   0  -5   -0.01    0.02
   5   0   5   -0.05    0.03
  -5   0  -5   -0.02    0.03
  -6   0  -5    0.00    0.04
   6   0   5   -0.04    0.04
  -7   0  -5   -0.09    0.04
   7   0   5    0.01    0.05
  -8   0  -5   -0.06    0.05
   8   0   5   -0.05    0.05
  -9   0  -5   -0.10    0.05
   9   0   5   -0.02    0.05
 -10   0  -5   -0.06    0.06
  10   0   5   -0.06    0.06
  11   0   5   -0.04    0.07
  12   0   5   -0.06    0.07
  13   0   5    0.08    0.08
  16  -1  -5   -0.01    0.10
 -16  -1   5    0.06    0.09
 -16   1   5    0.01    0.09
  16   1  -5   -0.04    0.09
 -15  -1   5   -0.01    0.07
  15  -1  -5   -0.07    0.08
 -15   1   5   -0.03    0.07
  15   1  -5   -0.04    0.08
 -14  -1   5    0.18    0.08
  14  -1  -5    0.12    0.09
 -14   1   5    0.28    0.08
  14   1  -5    0.35    0.10
  13  -1  -5    0.12    0.08
 -13  -1   5    0.09    0.07
 -13   1   5    0.04    0.07
  13   1  -5    0.04    0.07
  12  -1  -5    1.37    0.13
 -12  -1   5    1.28    0.12
  12   1  -5    1.44    0.13
 -12   1   5    1.42    0.11
 -11  -1   5    0.57    0.09
  11  -1  -5    0.58    0.09
  11   1  -5    0.61    0.09
 -11   1   5    0.69    0.09
  10  -1  -5    0.83    0.10
 -10  -1   5    0.98    0.09
  10   1  -5    0.93    0.10
 -10   1   5    0.80    0.09
   9  -1  -5    3.13    0.14
  -9  -1   5    3.21    0.14
   9   1  -5    3.22    0.15
  -9   1   5    3.03    0.13
  -8  -1   5    1.03    0.08
   8  -1  -5    0.73    0.08
  -8   1   5    0.83    0.08
   8   1  -5    0.77    0.08
  -7  -1   5   24.90    0.49
   7  -1  -5   25.93    0.51
   7   1  -5   24.54    0.51
  -7   1   5   24.75    0.49
   6  -1  -5   21.56    0.36
   6  -1  -5   21.50    0.43
  -6  -1   5   20.57    0.41
   6   1  -5   19.87    0.43
  -6   1   5   20.86    0.41
   5  -1  -5   22.49    0.39
   5  -1  -5   22.51    0.42
  -5  -1   5   23.07    0.43
   5  -1  -5   22.40    0.44
   5   1  -5   23.04    0.43
   5   1  -5   22.50    0.44
   5   1  -5   21.99    0.39
  -5   1   5   22.15    0.43
   4  -1  -5   54.21    0.87
   4  -1  -5   51.05    0.88
   4  -1  -5   52.55    0.91
  -4  -1   5   51.04    0.89
   4   1  -5   49.95    0.91
   4   1  -5   50.75    0.87
  -4   1   5   51.91    0.89
   4   1  -5   53.46    0.88
  -3  -1   5   40.07    0.69
   3  -1  -5   40.45    0.69
  -3  -1   5   40.81    0.72
  -3   1   5   40.41    0.70
  -3   1   5   40.72    0.72
   3   1  -5   40.48    0.69
  -2  -1   5   92.91    1.61
  -2  -1   5   97.29    1.56
   2  -1  -5   93.99    1.59
  -2   1   5   96.83    1.61
  -2   1   5   96.30    1.56
   2   1  -5   94.42    1.58
  -1  -1   5   33.07    0.55
   1  -1  -5   32.71    0.58
  -1  -1   5   32.24    0.59
  -1   1   5   32.82    0.59
   1   1  -5   33.87    0.58
  -1   1   5   32.71    0.56
   0  -1  -5   18.85    0.37
   0  -1   5   19.67    0.37
   0  -1   5   19.69    0.33
   0   1   5   18.92    0.33
   0   1   5   19.80    0.37
   0   1  -5   19.27    0.37
   1  -1   5   11.32    0.24
  -1  -1  -5   11.37    0.25
  -1   1  -5   11.24    0.24
   1   1   5   11.68    0.20
   1   1   5   11.91    0.25
   2  -1   5    8.24    0.19
  -2  -1  -5    8.28    0.20
   2   1   5    8.15    0.15
   2   1   5    7.97    0.19
  -2   1  -5    8.01    0.19
   3  -1   5   53.42    0.94
  -3  -1  -5   51.68    0.92
  -3  -1  -5   51.88    0.86
  -3   1  -5   50.85    0.86
  -3   1  -5   51.70    0.92
   3   1   5   52.45    0.93
  -4  -1  -5   19.87    0.41
   4  -1   5   19.45    0.42
  -4  -1  -5   20.34    0.35
  -4   1  -5   21.13    0.42
  -4   1  -5   20.39    0.35
   4   1   5   20.32    0.42
   5  -1   5    0.15    0.05
  -5  -1  -5    0.20    0.05
   5   1   5    0.24    0.05
  -5   1  -5    0.23    0.05
  -6  -1  -5    2.04    0.10
   6  -1   5    2.05    0.11
   6   1   5    2.07    0.11
  -6   1  -5    2.03    0.11
  -7  -1  -5    0.04    0.04
   7  -1   5   -0.03    0.04
  -7   1  -5    0.00    0.05
   7   1   5   -0.05    0.04
  -8  -1  -5    2.73    0.13
   8  -1   5    2.63    0.15
   8   1   5    2.74    0.15
  -8   1  -5    2.79    0.13
   9  -1   5    1.63    0.12
  -9  -1  -5    1.62    0.11
  -9   1  -5    1.53    0.11
   9   1   5    1.44    0.11
 -10  -1  -5   -0.10    0.06
  10  -1   5    0.01    0.06
  10   1   5   -0.06    0.05
 -10   1  -5   -0.14    0.05
  11  -1   5   -0.03    0.07
  11   1   5   -0.07    0.06
  12  -1   5    0.02    0.08
  12   1   5    0.15    0.09
  13  -1   5   -0.05    0.08
  13   1   5   -0.05    0.08
 -16  -2   5    0.05    0.09
  16  -2  -5   -0.05    0.09
 -16   2   5   -0.01    0.08
  15  -2  -5    0.63    0.14
 -15  -2   5    0.73    0.12
  15   2  -5    0.84    0.13
 -15   2   5    0.92    0.12
 -14  -2   5    0.18    0.07
  14  -2  -5    0.08    0.09
 -14   2   5    0.29    0.09
  14   2  -5   -0.05    0.07
 -13  -2   5    0.51    0.09
  13  -2  -5    0.51    0.10
  13   2  -5    0.28    0.09
 -13   2   5    0.55    0.10
 -12  -2   5    0.15    0.07
  12  -2  -5    0.24    0.08
 -12   2   5    0.20    0.07
  12   2  -5    0.12    0.07
  11  -2  -5    1.18    0.12
 -11  -2   5    1.12    0.11
 -11   2   5    1.18    0.11
  11   2  -5    1.14    0.12
 -10  -2   5    0.78    0.09
  10  -2  -5    0.65    0.09
  10   2  -5    0.64    0.09
 -10   2   5    0.68    0.09
  -9  -2   5    0.30    0.06
   9  -2  -5    0.26    0.07
   9   2  -5    0.24    0.06
  -9   2   5    0.21    0.06
  -8  -2   5    5.29    0.18
   8  -2  -5    5.54    0.18
   8   2  -5    5.61    0.19
  -8   2   5    5.76    0.18
   7  -2  -5    4.93    0.11
  -7  -2   5    5.13    0.16
   7  -2  -5    5.22    0.17
   7   2  -5    5.07    0.17
  -7   2   5    5.35    0.16
   6  -2  -5    4.98    0.11
  -6  -2   5    5.05    0.15
   6  -2  -5    5.02    0.15
  -6   2   5    5.04    0.15
   6   2  -5    5.29    0.16
   5  -2  -5    0.41    0.03
  -5  -2   5    0.47    0.03
  -5  -2   5    0.48    0.05
   5  -2  -5    0.57    0.06
   5   2  -5    0.58    0.06
  -5   2   5    0.53    0.05
  -4  -2   5   -0.03    0.03
   4  -2  -5   -0.03    0.02
   4  -2  -5    0.00    0.02
  -4  -2   5   -0.01    0.02
   4  -2  -5    0.03    0.02
   4   2  -5    0.00    0.02
   4   2  -5    0.08    0.03
  -4   2   5    0.02    0.03
  -3  -2   5    8.53    0.19
   3  -2  -5    8.63    0.18
  -3  -2   5    8.24    0.19
  -3  -2   5    8.52    0.17
  -3   2   5    8.72    0.19
  -3   2   5    8.56    0.19
  -2  -2   5    5.45    0.13
  -2  -2   5    5.73    0.13
  -2  -2   5    5.45    0.14
   2  -2  -5    5.44    0.14
  -2   2   5    5.35    0.13
  -2   2   5    5.42    0.13
  -1  -2   5   45.55    0.81
   1  -2  -5   46.51    0.81
  -1  -2   5   45.68    0.80
  -1  -2   5   46.62    0.77
  -1   2   5   46.40    0.81
  -1   2   5   46.87    0.78
   0  -2   5   36.37    0.61
   0  -2   5   35.68    0.65
   0  -2  -5   35.93    0.65
   0   2   5   36.03    0.64
   0   2  -5   36.90    0.65
   0   2   5   36.06    0.61
  -1  -2  -5    2.21    0.09
   1  -2   5    2.33    0.08
  -1   2  -5    2.27    0.09
   1   2   5    2.29    0.08
  -1   2  -5    2.22    0.06
   1   2   5    2.27    0.06
   2  -2   5   13.46    0.28
  -2  -2  -5   13.08    0.28
  -2   2  -5   13.07    0.23
   2   2   5   13.08    0.28
  -2   2  -5   12.55    0.28
   2   2   5   12.89    0.24
   3  -2   5   11.46    0.26
  -3  -2  -5   11.13    0.26
   3   2   5   11.43    0.26
  -3   2  -5   11.47    0.26
  -3   2  -5   11.48    0.21
   3   2   5   11.86    0.22
   4  -2   5    3.77    0.13
  -4  -2  -5    3.50    0.09
  -4   2  -5    3.67    0.09
  -4   2  -5    3.71    0.13
   4   2   5    3.68    0.13
  -5  -2  -5    4.22    0.11
   5  -2   5    4.11    0.15
  -5  -2  -5    4.43    0.15
   5   2   5    4.34    0.15
  -5   2  -5    4.34    0.15
   6  -2   5    0.42    0.07
  -6  -2  -5    0.59    0.07
  -6   2  -5    0.46    0.06
   6   2   5    0.55    0.07
  -7  -2  -5    0.08    0.05
   7  -2   5    0.06    0.05
  -7   2  -5    0.01    0.04
   7   2   5    0.08    0.05
   8  -2   5    0.54    0.08
  -8  -2  -5    0.51    0.08
  -8   2  -5    0.52    0.07
   8   2   5    0.51    0.08
   9  -2   5    0.98    0.11
  -9  -2  -5    1.17    0.10
  -9   2  -5    1.06    0.10
   9   2   5    1.09    0.12
 -10  -2  -5    0.38    0.08
  10  -2   5    0.13    0.07
  10   2   5    0.31    0.08
 -10   2  -5    0.28    0.07
  11  -2   5    0.06    0.07
  11   2   5    0.06    0.08
  12  -2   5    0.15    0.09
  12   2   5    0.07    0.08
  13  -2   5   -0.11    0.07
  13   2   5    0.04    0.09
 -16  -3   5    0.02    0.08
  16  -3  -5    0.04    0.11
 -16   3   5    0.02    0.07
 -15  -3   5    0.07    0.07
  15  -3  -5   -0.07    0.08
 -15   3   5   -0.14    0.07
  15   3  -5   -0.07    0.09
 -14  -3   5    0.01    0.07
  14  -3  -5    0.13    0.09
 -14   3   5    0.00    0.08
  14   3  -5   -0.06    0.08
 -13  -3   5    1.60    0.14
  13  -3  -5    1.53    0.15
  13   3  -5    1.68    0.14
 -13   3   5    1.73    0.13
  12  -3  -5    2.71    0.16
 -12  -3   5    3.02    0.15
  12   3  -5    3.01    0.17
 -12   3   5    2.86    0.15
 -11  -3   5    0.97    0.10
  11  -3  -5    1.12    0.12
  11   3  -5    0.93    0.11
 -11   3   5    1.17    0.11
  10  -3  -5    3.39    0.16
 -10  -3   5    3.66    0.16
  10   3  -5    3.31    0.16
 -10   3   5    3.58    0.16
  -9  -3   5    8.05    0.23
   9  -3  -5    8.43    0.25
  -9   3   5    8.34    0.24
  -8  -3   5    0.86    0.08
   8  -3  -5    0.89    0.09
   8   3  -5    0.86    0.09
  -8   3   5    0.94    0.09
  -7  -3   5    9.41    0.18
   7  -3  -5    9.23    0.19
   7  -3  -5    9.45    0.24
  -7  -3   5    9.37    0.24
   7   3  -5    9.09    0.25
  -7   3   5    9.84    0.25
  -6  -3   5    1.99    0.06
   6  -3  -5    2.11    0.10
   6  -3  -5    1.81    0.07
  -6  -3   5    2.48    0.10
  -6   3   5    2.01    0.10
   6   3  -5    2.00    0.10
  -5  -3   5    7.81    0.19
   5  -3  -5    7.79    0.19
  -5  -3   5    7.86    0.16
   5  -3  -5    7.51    0.17
   5   3  -5    7.56    0.20
  -5   3   5    7.56    0.19
  -4  -3   5    2.55    0.08
  -4  -3   5    2.62    0.10
   4  -3  -5    2.68    0.09
   4  -3  -5    2.44    0.08
   4  -3  -5    2.50    0.09
  -4   3   5    2.52    0.10
   4   3  -5    2.56    0.09
   4   3  -5    2.61    0.09
  -3  -3   5    5.32    0.13
  -3  -3   5    5.49    0.14
   3  -3  -5    5.26    0.14
  -3  -3   5    5.35    0.14
  -3   3   5    5.58    0.14
  -3   3   5    5.38    0.14
  -2  -3   5    6.59    0.15
  -2  -3   5    6.69    0.16
   2  -3  -5    6.51    0.16
  -2  -3   5    6.57    0.15
  -2   3   5    6.63    0.16
  -2   3   5    6.49    0.15
  -1  -3   5   25.72    0.48
  -1  -3   5   27.15    0.49
   1  -3  -5   26.57    0.49
  -1  -3   5   26.47    0.47
  -1   3   5   26.47    0.47
  -1   3   5   26.35    0.48
   0  -3   5   -0.03    0.03
   0  -3  -5    0.03    0.03
   0  -3   5   -0.02    0.02
   0   3   5    0.07    0.03
   0   3   5    0.00    0.02
   0   3  -5    0.00    0.02
  -1  -3  -5    1.21    0.07
   1  -3   5    1.24    0.06
   1  -3   5    1.26    0.07
   1   3   5    1.24    0.05
   1   3   5    1.16    0.06
  -1   3  -5    1.23    0.05
   2  -3   5    7.11    0.18
  -2  -3  -5    7.23    0.19
   2  -3   5    7.26    0.19
  -2   3  -5    7.20    0.15
   2   3   5    7.33    0.18
   2   3   5    7.28    0.15
  -3  -3  -5    4.76    0.15
   3  -3   5    4.88    0.15
  -3   3  -5    4.88    0.15
   3   3   5    5.08    0.15
   3   3   5    4.75    0.12
  -3   3  -5    4.90    0.12
   4  -3   5    4.94    0.16
  -4  -3  -5    5.15    0.16
   4   3   5    5.03    0.13
  -4   3  -5    4.84    0.16
   4   3   5    5.27    0.16
  -4   3  -5    5.09    0.12
  -5  -3  -5    0.53    0.05
   5  -3   5    0.52    0.07
  -5  -3  -5    0.50    0.07
  -5   3  -5    0.46    0.06
   5   3   5    0.50    0.06
  -6  -3  -5    0.99    0.09
   6  -3   5    0.87    0.09
   6   3   5    0.87    0.09
  -6   3  -5    0.66    0.08
  -7  -3  -5    6.95    0.22
   7  -3   5    7.06    0.23
   7   3   5    6.94    0.23
  -7   3  -5    6.93    0.21
  -8  -3  -5    0.14    0.06
   8  -3   5    0.18    0.07
  -8   3  -5    0.29    0.07
   8   3   5    0.14    0.07
   9  -3   5    0.29    0.08
  -9  -3  -5    0.23    0.07
   9   3   5    0.19    0.08
  -9   3  -5    0.25    0.07
  10  -3   5   -0.05    0.05
 -10  -3  -5    0.00    0.06
  10   3   5   -0.09    0.06
 -10   3  -5   -0.07    0.06
  11  -3   5   -0.01    0.07
  11   3   5   -0.05    0.07
  12  -3   5   -0.01    0.08
  12   3   5    0.03    0.09
  13  -3   5    0.02    0.09
  13   3   5   -0.03    0.09
 -15  -4   5   -0.02    0.08
  15  -4  -5    0.05    0.09
  15   4  -5   -0.03    0.08
 -15   4   5    0.09    0.08
  14  -4  -5    0.01    0.09
 -14  -4   5    0.17    0.08
 -14   4   5    0.25    0.09
  14   4  -5    0.06    0.08
  13  -4  -5   -0.03    0.07
 -13  -4   5   -0.07    0.06
 -13   4   5    0.19    0.08
  13   4  -5    0.00    0.07
  12  -4  -5   -0.01    0.06
 -12  -4   5   -0.10    0.06
  12   4  -5   -0.07    0.06
 -12   4   5    0.06    0.06
  11  -4  -5    0.54    0.10
 -11  -4   5    0.68    0.09
  11   4  -5    0.58    0.09
 -11   4   5    0.68    0.10
  10  -4  -5   -0.06    0.05
 -10  -4   5    0.04    0.06
 -10   4   5   -0.02    0.05
  10   4  -5   -0.04    0.05
   9  -4  -5    1.16    0.10
  -9  -4   5    0.96    0.10
  -9   4   5    1.01    0.10
   9   4  -5    1.08    0.10
   8  -4  -5    0.00    0.04
  -8  -4   5    0.00    0.04
  -8   4   5   -0.02    0.05
   8   4  -5   -0.02    0.04
  -7  -4   5    6.83    0.15
   7  -4  -5    6.73    0.16
  -7  -4   5    6.84    0.20
   7  -4  -5    6.78    0.19
  -7   4   5    6.75    0.20
   7   4  -5    6.56    0.20
   6  -4  -5    4.45    0.12
   6  -4  -5    4.64    0.15
  -6  -4   5    4.67    0.11
  -6  -4   5    4.56    0.15
   6   4  -5    4.41    0.15
  -6   4   5    4.54    0.15
  -5  -4   5   10.69    0.22
  -5  -4   5   10.84    0.25
   5  -4  -5   10.42    0.24
   5  -4  -5   10.30    0.23
  -5   4   5   11.14    0.26
   5   4  -5   10.64    0.25
  -4  -4   5   39.56    0.69
   4  -4  -5   40.06    0.70
  -4  -4   5   40.66    0.71
   4  -4  -5   38.79    0.71
   4  -4  -5   39.36    0.68
   4   4  -5   38.57    0.69
  -4   4   5   40.13    0.71
   4   4  -5   38.78    0.72
  -3  -4   5   44.09    0.76
   3  -4  -5   42.89    0.77
  -3  -4   5   44.19    0.77
  -3  -4   5   43.26    0.78
  -3   4   5   45.46    0.77
  -3   4   5   43.21    0.77
  -2  -4   5   28.79    0.53
  -2  -4   5   29.60    0.54
   2  -4  -5   29.06    0.54
  -2  -4   5   29.45    0.53
  -2   4   5   28.72    0.53
  -2   4   5   29.83    0.53
  -1  -4   5    5.96    0.15
  -1  -4   5    5.87    0.15
  -1  -4   5    6.08    0.14
   1  -4  -5    5.80    0.16
  -1   4   5    6.06    0.15
  -1   4   5    6.00    0.14
   0  -4  -5   42.25    0.75
   0  -4   5   42.04    0.74
   0  -4   5   40.63    0.74
   0   4   5   41.95    0.73
   0   4   5   41.29    0.72
   0   4  -5   41.19    0.72
   1  -4   5    7.16    0.17
   1  -4   5    7.42    0.19
  -1  -4  -5    7.42    0.19
   1   4   5    7.19    0.17
   1   4   5    7.35    0.17
  -1   4  -5    7.28    0.16
   2  -4   5   29.57    0.57
   2  -4   5   30.76    0.56
  -2  -4  -5   29.82    0.57
   2   4   5   29.59    0.56
  -2   4  -5   29.62    0.53
   2   4   5   30.09    0.53
   3  -4   5    4.61    0.14
   3  -4   5    4.77    0.15
  -3  -4  -5    4.52    0.15
  -3   4  -5    4.73    0.12
   3   4   5    4.89    0.13
   3   4   5    4.98    0.15
  -4  -4  -5    2.23    0.11
   4  -4   5    2.26    0.11
   4  -4   5    2.24    0.10
   4   4   5    2.37    0.09
  -4   4  -5    2.21    0.08
   4   4   5    2.42    0.11
   5  -4   5    0.20    0.06
  -5  -4  -5    0.24    0.04
  -5  -4  -5    0.27    0.06
  -5   4  -5    0.34    0.07
   5   4   5    0.15    0.06
   5   4   5    0.28    0.05
   6  -4   5   10.53    0.28
  -6  -4  -5   11.05    0.28
   6   4   5   10.89    0.29
  -6   4  -5   10.35    0.28
  -7  -4  -5    0.57    0.08
   7  -4   5    0.62    0.08
  -7   4  -5    0.59    0.08
   7   4   5    0.68    0.09
  -8  -4  -5    3.90    0.16
   8  -4   5    3.95    0.17
   8   4   5    3.80    0.17
  -8   4  -5    3.96    0.17
  -9  -4  -5    1.48    0.11
   9  -4   5    1.41    0.13
   9   4   5    1.61    0.14
  -9   4  -5    1.32    0.11
  10  -4   5    0.22    0.08
  10   4   5    0.23    0.08
 -10   4  -5    0.16    0.07
  11  -4   5    0.56    0.11
  11   4   5    0.37    0.10
  12  -4   5    1.24    0.15
  12   4   5    1.48    0.16
  15  -5  -5   -0.02    0.10
 -15  -5   5   -0.04    0.08
  15   5  -5   -0.12    0.09
 -15   5   5   -0.05    0.08
  14  -5  -5   -0.06    0.09
 -14  -5   5   -0.03    0.07
 -14   5   5   -0.05    0.08
  14   5  -5    0.00    0.09
  13  -5  -5    0.10    0.09
 -13  -5   5    0.27    0.08
 -13   5   5    0.13    0.07
  13   5  -5    0.18    0.09
  12  -5  -5   -0.01    0.07
 -12  -5   5    0.00    0.06
 -12   5   5   -0.06    0.06
  12   5  -5   -0.01    0.06
  11  -5  -5    0.06    0.07
 -11  -5   5    0.12    0.06
  11   5  -5    0.06    0.07
 -11   5   5   -0.01    0.07
 -10  -5   5    0.96    0.11
  10  -5  -5    1.01    0.10
 -10   5   5    1.02    0.10
  10   5  -5    1.02    0.11
   9  -5  -5    0.74    0.08
  -9  -5   5    0.96    0.10
  -9   5   5    0.83    0.10
   9   5  -5    0.82    0.09
  -8  -5   5    0.91    0.09
   8  -5  -5    0.98    0.09
   8   5  -5    0.98    0.09
  -8   5   5    1.00    0.09
   7  -5  -5    2.81    0.12
   7  -5  -5    2.54    0.10
  -7  -5   5    2.80    0.09
  -7  -5   5    2.69    0.12
   7   5  -5    2.65    0.12
  -7   5   5    2.69    0.13
  -6  -5   5    4.44    0.12
   6  -5  -5    4.45    0.13
  -6  -5   5    4.25    0.15
   6  -5  -5    4.48    0.14
  -6   5   5    4.63    0.16
   6   5  -5    4.27    0.15
  -5  -5   5    6.09    0.15
   5  -5  -5    6.13    0.16
  -5  -5   5    6.12    0.18
   5  -5  -5    5.87    0.16
   5   5  -5    6.01    0.17
  -5   5   5    6.29    0.18
  -4  -5   5    0.65    0.05
  -4  -5   5    0.75    0.06
   4  -5  -5    0.70    0.06
   4  -5  -5    0.63    0.05
  -4   5   5    0.62    0.06
   4   5  -5    0.73    0.05
   4   5  -5    0.64    0.05
  -3  -5   5    3.13    0.11
   3  -5  -5    3.19    0.11
   3  -5  -5    3.08    0.09
  -3  -5   5    2.98    0.10
   3  -5  -5    3.16    0.09
   3   5  -5    3.03    0.10
   3   5  -5    3.00    0.10
  -3   5   5    3.07    0.11
  -2  -5   5    2.11    0.08
   2  -5  -5    1.99    0.09
  -2  -5   5    2.09    0.08
  -2  -5   5    2.11    0.09
  -2   5   5    2.03    0.07
  -2   5   5    1.96    0.08
  -1  -5   5   52.17    0.90
   1  -5  -5   50.00    0.91
  -1  -5   5   53.51    0.90
  -1   5   5   50.40    0.88
   1   5  -5   49.59    0.88
  -1   5   5   50.14    0.88
   0  -5   5    4.52    0.14
   0  -5   5    4.38    0.12
   0  -5  -5    4.42    0.14
   0   5   5    4.46    0.12
   0   5  -5    4.25    0.13
   0   5   5    4.36    0.13
   1  -5   5   15.34    0.33
   1  -5   5   16.05    0.31
  -1  -5  -5   15.12    0.34
   1   5   5   15.43    0.31
   1   5   5   15.57    0.31
  -1   5  -5   15.19    0.31
   2  -5   5    0.33    0.04
  -2  -5  -5    0.34    0.05
   2  -5   5    0.30    0.05
   2   5   5    0.36    0.05
   2   5   5    0.35    0.05
  -2   5  -5    0.45    0.05
  -3  -5  -5   31.15    0.61
   3  -5   5   31.67    0.61
   3  -5   5   31.90    0.60
  -3   5  -5   30.83    0.57
   3   5   5   31.68    0.57
   3   5   5   31.63    0.60
   4  -5   5    7.42    0.22
  -4  -5  -5    7.70    0.22
   4  -5   5    7.82    0.21
  -4   5  -5    7.45    0.19
   4   5   5    7.81    0.19
   4   5   5    7.56    0.21
   5  -5   5    8.15    0.24
  -5  -5  -5    8.32    0.24
   5  -5   5    8.29    0.23
   5   5   5    8.24    0.21
  -5   5  -5    8.19    0.20
   5   5   5    7.95    0.23
   6  -5   5    0.21    0.06
  -6  -5  -5    0.13    0.06
   6   5   5    0.16    0.05
   6   5   5    0.18    0.06
  -6   5  -5    0.11    0.06
  -7  -5  -5    0.58    0.08
   7  -5   5    0.59    0.08
   7   5   5    0.54    0.08
  -7   5  -5    0.58    0.08
   8  -5   5    5.19    0.20
  -8  -5  -5    5.18    0.19
  -8   5  -5    5.33    0.20
   8   5   5    5.13    0.20
   9  -5   5    4.47    0.20
  -9  -5  -5    4.53    0.18
  -9   5  -5    4.74    0.19
   9   5   5    4.29    0.20
  10  -5   5    0.09    0.07
 -10   5  -5   -0.01    0.07
  10   5   5   -0.04    0.07
  11  -5   5   -0.03    0.07
  11   5   5    0.06    0.09
  12  -5   5   -0.07    0.08
  12   5   5   -0.09    0.09
  15  -6  -5    0.06    0.11
 -15  -6   5    0.06    0.08
  15   6  -5   -0.14    0.08
 -15   6   5    0.00    0.09
 -14  -6   5    0.03    0.08
  14  -6  -5   -0.01    0.09
 -14   6   5   -0.09    0.07
  14   6  -5   -0.01    0.09
 -13  -6   5    0.18    0.09
  13  -6  -5    0.28    0.10
 -13   6   5    0.13    0.08
  13   6  -5    0.20    0.10
  12  -6  -5    0.42    0.10
 -12  -6   5    0.32    0.09
  12   6  -5    0.44    0.09
 -12   6   5    0.44    0.09
  11  -6  -5    0.10    0.07
 -11  -6   5    0.10    0.06
 -11   6   5    0.03    0.07
  11   6  -5    0.08    0.06
  10  -6  -5    0.55    0.09
 -10  -6   5    0.44    0.08
  10   6  -5    0.52    0.09
 -10   6   5    0.54    0.09
   9  -6  -5    2.32    0.13
  -9  -6   5    2.48    0.14
  -9   6   5    2.39    0.13
   9   6  -5    2.47    0.14
   8  -6  -5    0.12    0.05
  -8  -6   5    0.13    0.05
   8  -6  -5    0.26    0.05
   8   6  -5    0.23    0.07
  -8   6   5    0.17    0.06
  -7  -6   5    0.45    0.07
   7  -6  -5    0.54    0.07
  -7  -6   5    0.47    0.05
   7  -6  -5    0.37    0.05
   7   6  -5    0.37    0.07
  -7   6   5    0.54    0.07
   6  -6  -5    7.59    0.20
  -6  -6   5    7.94    0.19
   6  -6  -5    7.74    0.20
  -6  -6   5    7.58    0.22
   6   6  -5    7.72    0.22
  -6   6   5    8.25    0.23
  -5  -6   5    3.65    0.12
   5  -6  -5    3.70    0.12
  -5  -6   5    3.66    0.14
   5  -6  -5    3.74    0.13
  -5   6   5    3.67    0.14
   5   6  -5    3.55    0.13
  -4  -6   5    7.19    0.18
   4  -6  -5    7.24    0.19
   4  -6  -5    7.02    0.17
  -4  -6   5    7.60    0.20
   4   6  -5    7.29    0.19
  -4   6   5    7.32    0.21
  -3  -6   5    1.95    0.09
  -3  -6   5    1.99    0.09
   3  -6  -5    2.04    0.07
   3  -6  -5    2.20    0.08
   3  -6  -5    2.15    0.10
  -3   6   5    2.05    0.10
   3   6  -5    2.14    0.08
   3   6  -5    2.13    0.08
  -2  -6   5    0.80    0.05
  -2  -6   5    0.78    0.06
   2  -6  -5    0.90    0.07
  -2  -6   5    0.84    0.06
  -2   6   5    0.88    0.07
  -2   6   5    0.77    0.04
  -1  -6   5    2.88    0.11
   1  -6  -5    2.89    0.12
  -1  -6   5    2.75    0.09
   1   6  -5    2.84    0.11
  -1   6   5    2.78    0.11
  -1   6   5    2.68    0.08
   0  -6  -5    0.72    0.07
   0  -6   5    0.65    0.06
   0  -6   5    0.66    0.05
   0   6  -5    0.72    0.06
   0   6   5    0.61    0.04
   0   6   5    0.64    0.06
  -1  -6  -5    0.81    0.08
   1  -6   5    0.77    0.05
   1  -6   5    0.83    0.07
   1   6   5    0.74    0.06
   1   6   5    0.72    0.05
  -1   6  -5    0.81    0.06
   2  -6   5    1.48    0.09
  -2  -6  -5    1.42    0.09
   2  -6   5    1.44    0.07
   2   6   5    1.49    0.07
  -2   6  -5    1.41    0.08
   2   6   5    1.36    0.08
   3  -6   5    8.28    0.20
   3  -6   5    8.07    0.23
  -3  -6  -5    8.22    0.23
   3   6   5    8.15    0.21
  -3   6  -5    7.84    0.20
   3   6   5    7.84    0.20
   4  -6   5    0.23    0.06
   4  -6   5    0.25    0.05
  -4  -6  -5    0.18    0.06
  -4   6  -5    0.22    0.05
   4   6   5    0.23    0.05
   4   6   5    0.28    0.05
  -5  -6  -5    7.75    0.24
   5  -6   5    8.32    0.24
   5  -6   5    8.04    0.22
   5   6   5    8.22    0.22
  -5   6  -5    7.93    0.21
   5   6   5    7.48    0.22
  -6  -6  -5    1.12    0.09
   6  -6   5    1.14    0.10
   6  -6   5    1.28    0.11
   6   6   5    1.18    0.09
   6   6   5    1.14    0.09
  -7  -6  -5    1.76    0.12
   7  -6   5    1.88    0.11
  -7   6  -5    1.72    0.11
   7   6   5    1.63    0.11
   8  -6   5    0.50    0.09
  -8  -6  -5    0.36    0.08
   8   6   5    0.58    0.09
  -8   6  -5    0.51    0.08
  -9  -6  -5    0.87    0.11
   9  -6   5    0.73    0.10
   9   6   5    0.79    0.11
  -9   6  -5    0.90    0.11
  10  -6   5    0.44    0.10
 -10   6  -5    0.28    0.08
  10   6   5    0.43    0.10
  11  -6   5    0.01    0.08
  11   6   5    0.03    0.08
  12  -6   5   -0.08    0.08
  12   6   5   -0.07    0.07
 -14  -7   5    0.53    0.11
 -14   7   5    0.25    0.10
  14   7  -5    0.53    0.12
 -13  -7   5    0.16    0.09
  13   7  -5    0.35    0.11
 -13   7   5    0.48    0.11
 -12  -7   5    0.55    0.11
 -12   7   5    0.41    0.10
  12   7  -5    0.53    0.11
 -11  -7   5   -0.12    0.06
 -11   7   5    0.06    0.07
  11   7  -5    0.00    0.07
 -10  -7   5    0.35    0.09
  10   7  -5    0.41    0.08
 -10   7   5    0.57    0.09
  -9  -7   5    5.65    0.21
  -9   7   5    5.25    0.21
   9   7  -5    4.98    0.20
   8  -7  -5    1.74    0.10
  -8  -7   5    1.75    0.12
   8   7  -5    1.65    0.11
  -8   7   5    1.78    0.12
  -7  -7   5    0.03    0.04
   7  -7  -5    0.14    0.05
  -7  -7   5    0.06    0.05
  -7   7   5    0.16    0.06
   7   7  -5    0.14    0.06
  -6  -7   5    0.06    0.04
   6  -7  -5    0.12    0.05
   6  -7  -5    0.08    0.04
  -6  -7   5    0.02    0.05
   6   7  -5    0.07    0.04
  -6   7   5    0.14    0.06
  -5  -7   5    0.19    0.06
   5  -7  -5    0.29    0.05
  -5  -7   5    0.18    0.04
   5  -7  -5    0.30    0.05
  -5   7   5    0.23    0.06
   5   7  -5    0.25    0.05
  -4  -7   5   12.24    0.28
   4  -7  -5   12.46    0.29
   4  -7  -5   12.38    0.26
  -4  -7   5   11.86    0.29
  -4   7   5   12.28    0.30
   4   7  -5   12.06    0.27
  -3  -7   5    6.86    0.19
   3  -7  -5    7.41    0.16
   3  -7  -5    7.37    0.20
  -3  -7   5    7.06    0.20
   3   7  -5    6.94    0.17
  -3   7   5    7.03    0.20
   3   7  -5    7.21    0.18
  -2  -7   5    0.55    0.05
   2  -7  -5    0.57    0.06
  -2  -7   5    0.74    0.07
  -2   7   5    0.61    0.07
   2   7  -5    0.59    0.07
   1  -7  -5    1.52    0.09
  -1  -7   5    1.51    0.09
  -1  -7   5    1.44    0.07
  -1   7   5    1.43    0.09
   1   7  -5    1.54    0.09
   0  -7   5    1.03    0.08
   0  -7   5    1.00    0.06
   0  -7  -5    1.01    0.08
   0   7  -5    0.93    0.07
   0   7   5    1.01    0.07
   1  -7   5    3.40    0.13
  -1  -7  -5    3.39    0.14
   1  -7   5    3.38    0.11
  -1   7  -5    3.34    0.12
   1   7   5    3.24    0.12
   2  -7   5    2.46    0.09
   2  -7   5    2.43    0.12
  -2  -7  -5    2.21    0.11
   2   7   5    2.29    0.11
   2   7   5    2.45    0.09
  -2   7  -5    2.19    0.10
   3  -7   5    2.45    0.10
  -3  -7  -5    2.42    0.12
   3  -7   5    2.29    0.12
   3   7   5    2.39    0.10
  -3   7  -5    2.37    0.10
   3   7   5    2.33    0.11
  -4  -7  -5    2.74    0.13
   4  -7   5    2.95    0.14
   4  -7   5    2.90    0.11
   4   7   5    2.90    0.12
   4   7   5    2.95    0.12
  -4   7  -5    2.77    0.12
   5  -7   5    0.40    0.06
  -5  -7  -5    0.51    0.08
   5  -7   5    0.37    0.07
   5   7   5    0.38    0.06
  -5   7  -5    0.44    0.07
   5   7   5    0.40    0.06
   6  -7   5    0.07    0.05
  -6  -7  -5    0.08    0.05
   6  -7   5    0.10    0.06
   6   7   5    0.06    0.06
   6   7   5    0.03    0.06
   7  -7   5    8.45    0.25
   7  -7   5    8.13    0.26
  -7  -7  -5    8.47    0.26
   7   7   5    8.23    0.26
   8  -7   5   -0.03    0.05
  -8  -7  -5    0.11    0.06
  -8   7  -5    0.07    0.07
   8   7   5    0.09    0.06
  -9  -7  -5    0.11    0.06
   9  -7   5    0.29    0.07
  -9   7  -5    0.14    0.08
   9   7   5    0.22    0.07
  10  -7   5   -0.10    0.07
 -10   7  -5   -0.04    0.07
  10   7   5    0.16    0.08
  11   7   5    0.19    0.09
 -14  -8   5    0.17    0.10
 -14   8   5    0.26    0.11
 -13  -8   5   -0.03    0.07
 -13   8   5   -0.05    0.08
 -12  -8   5   -0.02    0.08
 -12   8   5    0.05    0.08
 -11  -8   5    0.26    0.08
  11   8  -5    0.30    0.09
 -11   8   5    0.32    0.09
 -10  -8   5    4.48    0.19
 -10   8   5    4.31    0.20
  10   8  -5    3.90    0.19
  -9  -8   5    2.25    0.14
  -9   8   5    2.17    0.14
   9   8  -5    2.19    0.13
  -8  -8   5    0.08    0.07
   8  -8  -5    0.01    0.05
   8   8  -5    0.01    0.06
  -8   8   5   -0.05    0.06
   7  -8  -5    1.28    0.09
  -7  -8   5    1.24    0.08
  -7  -8   5    1.31    0.11
  -7   8   5    1.31    0.12
  -6  -8   5   18.78    0.39
   6  -8  -5   18.09    0.41
  -6  -8   5   18.98    0.43
  -6   8   5   18.36    0.43
  -5  -8   5    7.44    0.21
   5  -8  -5    7.58    0.22
  -5  -8   5    7.46    0.22
  -5   8   5    7.53    0.23
  -4  -8   5    4.25    0.15
   4  -8  -5    4.44    0.16
  -4  -8   5    4.07    0.16
  -4   8   5    4.47    0.16
  -3  -8   5    0.07    0.04
   3  -8  -5    0.04    0.04
   3   8  -5    0.01    0.05
  -3   8   5    0.08    0.05
   2  -8  -5    0.03    0.04
  -2  -8   5   -0.04    0.03
   2   8  -5   -0.03    0.04
  -2   8   5    0.00    0.05
  -1  -8   5    3.34    0.14
   1  -8  -5    3.25    0.14
   1   8  -5    3.12    0.13
  -1   8   5    3.34    0.13
   0  -8  -5    1.02    0.08
   0  -8   5    1.06    0.08
   0   8   5    1.02    0.08
   0   8  -5    1.02    0.08
  -1  -8  -5    5.93    0.19
   1  -8   5    5.75    0.19
   1   8   5    5.72    0.18
  -1   8  -5    5.97    0.18
  -2  -8  -5    0.36    0.06
   2  -8   5    0.34    0.06
   2   8   5    0.50    0.07
  -2   8  -5    0.27    0.06
   3  -8   5    0.76    0.08
  -3  -8  -5    0.91    0.09
  -3   8  -5    1.05    0.09
   3   8   5    0.77    0.08
   4  -8   5    1.69    0.11
  -4  -8  -5    1.63    0.11
  -4   8  -5    1.67    0.10
   4   8   5    1.69    0.11
   5  -8   5    0.12    0.06
  -5  -8  -5    0.26    0.07
   5   8   5    0.17    0.06
   6  -8   5    3.67    0.17
  -6  -8  -5    3.57    0.16
   6   8   5    3.78    0.16
  -7  -8  -5    0.66    0.09
   7  -8   5    0.69    0.10
  -8  -8  -5    0.04    0.06
   8  -8   5    0.01    0.07
  -9  -8  -5    0.15    0.08
  -9   8  -5    0.26    0.08
 -10   8  -5   -0.07    0.08
 -13  -9   5    0.02    0.08
 -13   9   5   -0.07    0.08
 -12  -9   5   -0.07    0.07
 -12   9   5   -0.08    0.08
 -11  -9   5    0.01    0.07
 -11   9   5    0.01    0.08
 -10  -9   5    0.34    0.08
 -10   9   5    0.34    0.09
  -9  -9   5   -0.01    0.07
  -9   9   5   -0.03    0.06
  -8  -9   5    0.24    0.07
   8  -9  -5    0.19    0.06
  -8   9   5    0.17    0.07
   7  -9  -5    0.30    0.06
  -7  -9   5    0.22    0.07
  -7   9   5    0.31    0.08
   6  -9  -5    0.39    0.07
  -6  -9   5    0.42    0.07
  -6  -9   5    0.58    0.08
  -6   9   5    0.65    0.09
  -5  -9   5    0.20    0.06
   5  -9  -5    0.21    0.06
  -5  -9   5    0.23    0.07
  -5   9   5    0.31    0.07
  -4  -9   5    1.93    0.11
   4  -9  -5    1.75    0.11
   4   9  -5    1.91    0.12
  -4   9   5    1.58    0.11
   3  -9  -5   -0.02    0.04
  -3  -9   5    0.03    0.04
   3   9  -5    0.06    0.05
  -3   9   5   -0.01    0.06
  -2  -9   5    2.34    0.12
   2  -9  -5    2.21    0.12
   2   9  -5    2.05    0.12
  -2   9   5    2.30    0.12
  -1  -9   5    1.06    0.10
   1  -9  -5    1.23    0.10
   1   9  -5    1.12    0.09
  -1   9   5    1.12    0.10
   0  -9  -5    5.15    0.19
   0  -9   5    5.42    0.19
   0   9   5    5.06    0.18
   0   9  -5    5.33    0.18
  -1  -9  -5    0.03    0.05
   1  -9   5    0.08    0.05
   1   9   5    0.02    0.05
  -1   9  -5   -0.01    0.05
  -2  -9  -5    1.60    0.11
   2  -9   5    1.49    0.10
  -2   9  -5    1.49    0.09
   2   9   5    1.48    0.10
   3  -9   5    0.77    0.09
  -3  -9  -5    0.83    0.09
  -3   9  -5    0.91    0.09
   3   9   5    0.84    0.09
  -4  -9  -5    0.70    0.09
   4  -9   5    0.74    0.10
  -4   9  -5    0.83    0.09
   4   9   5    0.82    0.09
  -5  -9  -5    0.17    0.06
   5  -9   5    0.27    0.07
   5   9   5    0.24    0.07
  -6  -9  -5    0.65    0.09
   6  -9   5    0.73    0.10
   6   9   5    0.40    0.08
  -7  -9  -5    0.42    0.09
   7  -9   5    0.29    0.08
   8  -9   5    0.67    0.11
  -8  -9  -5    0.59    0.10
   9  -9   5    0.00    0.08
  -9  -9  -5    0.11    0.08
  -9   9  -5    0.13    0.08
 -10   9  -5   -0.03    0.08
 -12 -10   5   -0.04    0.08
 -12  10   5   -0.11    0.08
 -11 -10   5    0.04    0.08
 -11  10   5    0.09    0.09
 -10 -10   5    0.48    0.10
 -10  10   5    0.55    0.11
  -9 -10   5    1.15    0.12
  -9  10   5    1.00    0.13
  -8 -10   5    0.40    0.09
   8 -10  -5    0.36    0.07
  -8  10   5    0.33    0.08
  -7 -10   5    0.57    0.09
   7 -10  -5    0.67    0.08
  -7  10   5    0.70    0.10
  -6 -10   5   -0.02    0.05
  -6 -10   5    0.04    0.05
   6 -10  -5   -0.03    0.05
   6  10  -5   -0.12    0.05
  -6  10   5   -0.01    0.06
  -5 -10   5    1.87    0.11
   5 -10  -5    1.93    0.12
   5  10  -5    1.79    0.12
  -5  10   5    1.66    0.12
  -4 -10   5    0.02    0.05
   4 -10  -5   -0.02    0.05
   4  10  -5   -0.01    0.06
  -4  10   5   -0.11    0.06
   3 -10  -5    4.60    0.18
  -3 -10   5    4.71    0.17
   3  10  -5    4.67    0.19
  -3  10   5    4.57    0.18
  -2 -10   5   17.50    0.41
   2 -10  -5   17.50    0.42
  -2  10   5   16.93    0.41
   2  10  -5   18.15    0.42
  -1 -10   5    2.76    0.14
   1 -10  -5    2.96    0.15
   1  10  -5    2.75    0.14
  -1  10   5    2.53    0.13
   0 -10   5    0.99    0.10
   0 -10  -5    1.17    0.11
   0  10  -5    1.15    0.10
   0  10   5    1.01    0.10
   1 -10   5    7.49    0.24
  -1 -10  -5    7.10    0.24
   1  10   5    7.52    0.23
  -1  10  -5    7.87    0.23
  -2 -10  -5    0.06    0.06
   2 -10   5   -0.04    0.05
   2  10   5    0.00    0.05
  -2  10  -5    0.00    0.05
   3 -10   5    0.09    0.06
  -3 -10  -5    0.13    0.07
  -3  10  -5    0.15    0.06
   3  10   5    0.26    0.07
   4 -10   5    1.19    0.11
  -4 -10  -5    1.25    0.12
   4  10   5    1.15    0.11
  -4  10  -5    1.29    0.11
  -5 -10  -5    0.10    0.07
   5 -10   5    0.00    0.06
   5  10   5    0.10    0.07
   6 -10   5    1.41    0.13
  -6 -10  -5    1.47    0.11
   6  10   5    1.43    0.11
   7 -10   5    0.11    0.07
  -7 -10  -5    0.11    0.07
  -8 -10  -5    0.34    0.09
   8 -10   5    0.35    0.10
   9 -10   5    0.15    0.09
 -11 -11   5    0.15    0.09
 -11  11   5    0.30    0.10
 -10 -11   5    0.07    0.07
 -10  11   5    0.00    0.08
  -9 -11   5    0.20    0.09
  -9  11   5    0.06    0.08
   8 -11  -5    1.01    0.11
  -8 -11   5    0.71    0.11
  -8  11   5    0.91    0.12
   7 -11  -5   -0.06    0.05
   7  11  -5   -0.07    0.06
  -7  11   5   -0.04    0.06
  -6 -11   5    0.34    0.08
   6 -11  -5    0.13    0.06
   6  11  -5    0.22    0.08
  -6  11   5    0.11    0.08
   5 -11  -5    0.23    0.07
  -5 -11   5    0.31    0.07
   5  11  -5    0.24    0.07
  -5  11   5    0.16    0.07
   4 -11  -5    1.23    0.10
  -4 -11   5    1.25    0.11
  -4  11   5    1.34    0.13
   4  11  -5    1.40    0.12
   3 -11  -5    0.30    0.07
  -3 -11   5    0.24    0.07
  -3  11   5    0.15    0.07
   3  11  -5    0.12    0.06
  -2 -11   5   -0.03    0.05
   2 -11  -5   -0.12    0.05
   2  11  -5    0.03    0.05
  -2  11   5    0.10    0.06
   1 -11  -5    0.27    0.07
  -1 -11   5    0.44    0.08
   1  11  -5    0.45    0.08
  -1  11   5    0.43    0.08
   0 -11   5    0.49    0.09
   0 -11  -5    0.38    0.08
   0  11  -5    0.55    0.09
   0  11   5    0.47    0.08
   1 -11   5    0.54    0.08
  -1 -11  -5    0.52    0.08
   1  11   5    0.57    0.09
  -1  11  -5    0.52    0.09
  -2 -11  -5    2.53    0.15
   2 -11   5    2.21    0.13
   2  11   5    2.42    0.14
  -2  11  -5    2.44    0.14
  -3 -11  -5    1.17    0.12
   3 -11   5    1.18    0.12
   3  11   5    1.05    0.10
  -3  11  -5    0.88    0.10
   4 -11   5    0.06    0.06
  -4 -11  -5    0.21    0.07
  -4  11  -5    0.20    0.07
   4  11   5    0.20    0.08
  -5 -11  -5    0.58    0.10
   5 -11   5    0.72    0.10
   5  11   5    0.77    0.10
  -6 -11  -5    1.23    0.13
   6 -11   5    1.13    0.13
   6  11   5    1.06    0.12
   7 -11   5    0.68    0.11
  -7 -11  -5    0.66    0.11
  -8 -11  -5    0.17    0.09
   8 -11   5    0.13    0.09
  10  12  -5    0.08    0.09
 -10  12   5   -0.11    0.07
  -9  12   5    0.06    0.09
   9  12  -5    0.17    0.09
   8 -12  -5    0.16    0.08
   8  12  -5    0.14    0.08
  -8  12   5    0.15    0.09
   7 -12  -5   -0.08    0.06
  -7  12   5   -0.09    0.06
   7  12  -5   -0.14    0.07
   6 -12  -5    0.77    0.10
  -6 -12   5    0.79    0.10
  -6  12   5    0.64    0.10
   6  12  -5    0.76    0.12
   5 -12  -5    0.32    0.08
  -5 -12   5    0.23    0.07
   5  12  -5    0.38    0.09
  -5  12   5    0.37    0.09
  -4 -12   5    0.10    0.06
   4 -12  -5    0.10    0.07
   4  12  -5    0.03    0.06
  -4  12   5    0.14    0.08
  -3 -12   5    0.06    0.07
   3 -12  -5    0.00    0.06
   3  12  -5    0.08    0.07
  -3  12   5    0.13    0.08
  -2 -12   5    0.11    0.07
   2 -12  -5    0.10    0.06
   2  12  -5    0.06    0.07
  -2  12   5    0.05    0.06
  -1 -12   5    0.09    0.07
   1 -12  -5    0.06    0.07
   1  12  -5    0.10    0.07
  -1  12   5    0.00    0.07
   0 -12  -5    0.02    0.06
   0 -12   5    0.11    0.06
   0  12   5   -0.06    0.06
   0  12  -5    0.00    0.06
  -1 -12  -5   -0.04    0.06
   1 -12   5   -0.01    0.06
  -1  12  -5    0.08    0.06
   1  12   5    0.01    0.07
  -2 -12  -5   -0.01    0.07
   2 -12   5   -0.06    0.06
   2  12   5   -0.08    0.05
  -2  12  -5   -0.06    0.06
  -3 -12  -5    0.49    0.09
   3 -12   5    0.74    0.11
  -3  12  -5    0.44    0.09
   3  12   5    0.62    0.10
  -4 -12  -5    0.09    0.07
   4 -12   5    0.24    0.08
   4  12   5    0.04    0.08
  -4  12  -5    0.14    0.08
   5 -12   5    0.24    0.08
  -5 -12  -5    0.02    0.07
   5  12   5   -0.09    0.07
  -6 -12  -5   -0.05    0.07
   6 -12   5   -0.02    0.07
   6  12   5    0.09    0.08
   7 -12   5    0.03    0.08
  -7 -12  -5    0.04    0.08
   8 -13  -5    0.59    0.11
   8  13  -5    0.43    0.11
  -8  13   5    0.70    0.12
   7 -13  -5    0.34    0.09
   7  13  -5    0.45    0.10
  -7  13   5    0.34    0.09
   6 -13  -5   -0.06    0.06
  -6 -13   5    0.04    0.07
  -6  13   5    0.05    0.08
   6  13  -5   -0.04    0.08
  -5 -13   5    0.28    0.08
   5 -13  -5    0.24    0.08
   5  13  -5    0.30    0.09
  -5  13   5    0.46    0.11
   4 -13  -5    0.52    0.09
  -4 -13   5    0.45    0.09
   4  13  -5    0.44    0.10
  -4  13   5    0.44    0.09
  -3 -13   5    0.95    0.11
   3 -13  -5    1.00    0.12
  -3  13   5    0.93    0.12
   3  13  -5    1.04    0.13
  -2 -13   5    1.62    0.12
   2 -13  -5    1.58    0.13
   2  13  -5    1.64    0.13
  -2  13   5    1.72    0.15
   1 -13  -5    0.23    0.08
  -1 -13   5    0.21    0.08
   1  13  -5    0.08    0.08
  -1  13   5    0.07    0.08
   0 -13  -5    1.60    0.13
   0 -13   5    1.50    0.14
   0  13   5    1.73    0.14
   0  13  -5    1.72    0.13
  -1 -13  -5    0.33    0.09
   1 -13   5    0.30    0.08
  -1  13  -5    0.26    0.09
   1  13   5    0.31    0.09
   2 -13   5    0.92    0.11
  -2 -13  -5    1.08    0.12
   2  13   5    1.07    0.12
  -2  13  -5    1.03    0.12
   3 -13   5    0.84    0.12
  -3 -13  -5    0.73    0.11
  -3  13  -5    0.86    0.12
   3  13   5    0.69    0.11
   4 -13   5    0.25    0.09
  -4 -13  -5    0.25    0.09
  -4  13  -5    0.48    0.10
   4  13   5    0.18    0.09
   5 -13   5    0.76    0.12
  -5 -13  -5    0.80    0.12
   5  13   5    0.56    0.11
  -6 -13  -5    0.01    0.07
   7 -14  -5    1.87    0.15
   6 -14  -5    0.06    0.08
  -6  14   5    0.00    0.10
   6  14  -5    0.11    0.10
  -5 -14   5    0.37    0.09
   5 -14  -5    0.69    0.11
   5  14  -5    0.69    0.12
  -5  14   5    0.49    0.11
  -4 -14   5    0.16    0.07
   4 -14  -5   -0.02    0.07
  -4  14   5    0.18    0.09
   4  14  -5    0.09    0.08
   3 -14  -5    0.57    0.10
  -3 -14   5    0.45    0.10
   3  14  -5    0.34    0.09
  -3  14   5    0.40    0.10
  -2 -14   5    1.41    0.13
   2 -14  -5    1.44    0.14
   2  14  -5    1.38    0.14
  -2  14   5    1.54    0.15
   1 -14  -5   -0.06    0.06
  -1 -14   5   -0.14    0.06
  -1  14   5   -0.11    0.07
   1  14  -5   -0.02    0.08
   0 -14  -5    0.57    0.11
   0 -14   5    0.48    0.10
   0  14  -5    0.50    0.10
   0  14   5    0.39    0.10
   1 -14   5    1.89    0.15
  -1 -14  -5    1.80    0.14
   1  14   5    1.87    0.15
  -1  14  -5    2.18    0.16
  -2 -14  -5    0.42    0.11
   2 -14   5    0.30    0.09
  -2  14  -5    0.49    0.11
   2  14   5    0.53    0.11
  -3 -14  -5   -0.03    0.07
   3 -14   5    0.00    0.08
   3  14   5   -0.03    0.09
  -3  14  -5   -0.01    0.08
  -4 -14  -5    0.09    0.08
   4  14   5    0.17    0.10
  -3 -15   5   -0.06    0.08
  -2 -15   5    0.05    0.09
   2  15  -5    0.26    0.10
  -1 -15   5    0.57    0.11
   1  15  -5    0.59    0.11
  -1  15   5    0.63    0.11
   0  15  -5    0.03    0.10
   0  15   5    0.22    0.10
  16   0  -6    0.33    0.11
 -16   0   6    0.17    0.09
  15   0  -6    0.09    0.09
 -15   0   6    0.02    0.08
  14   0  -6    0.32    0.10
 -14   0   6    0.33    0.09
 -13   0   6   -0.03    0.06
  13   0  -6    0.01    0.07
  12   0  -6   -0.09    0.06
 -12   0   6    0.09    0.06
  11   0  -6   -0.03    0.05
 -11   0   6   -0.05    0.05
 -10   0   6    0.06    0.06
  10   0  -6    0.19    0.06
   9   0  -6    5.17    0.19
  -9   0   6    5.26    0.18
   8   0  -6    5.18    0.18
  -8   0   6    5.13    0.17
   7   0  -6    0.11    0.04
  -7   0   6    0.13    0.05
   6   0  -6    0.69    0.07
  -6   0   6    0.67    0.06
  -5   0   6    8.35    0.20
   5   0  -6    8.29    0.20
   5   0  -6    7.90    0.16
   5   0  -6    7.96    0.20
  -4   0   6   35.83    0.65
  -4   0   6   37.88    0.68
   4   0  -6   37.01    0.64
   3   0  -6    2.03    0.07
  -3   0   6    1.91    0.07
  -3   0   6    2.09    0.08
   2   0  -6    2.53    0.08
  -2   0   6    2.49    0.09
  -2   0   6    2.60    0.08
   1   0  -6    7.07    0.17
  -1   0   6    7.42    0.14
  -1   0   6    7.10    0.17
   0   0   6   76.38    1.32
   0   0  -6   76.61    1.31
   0   0   6   77.47    1.26
  -1   0  -6   14.35    0.31
   1   0   6   14.79    0.31
   2   0   6    0.67    0.05
  -2   0  -6    0.85    0.07
  -3   0  -6   25.77    0.51
   4   0   6    0.81    0.08
  -4   0  -6    0.85    0.08
  -5   0  -6    0.55    0.07
   5   0   6    0.29    0.05
   6   0   6    1.26    0.09
  -6   0  -6    1.42    0.09
  -7   0  -6    0.10    0.06
   7   0   6   -0.02    0.05
  -8   0  -6    1.13    0.10
   8   0   6    0.91    0.10
   9   0   6    1.28    0.12
  -9   0  -6    1.41    0.11
 -10   0  -6    0.24    0.07
  10   0   6    0.21    0.07
  11   0   6    1.03    0.13
  12   0   6    0.06    0.08
  16  -1  -6   -0.01    0.10
 -16  -1   6    0.22    0.09
 -16   1   6   -0.05    0.08
  16   1  -6    0.07    0.09
  15  -1  -6    0.06    0.09
 -15  -1   6    0.12    0.09
 -15   1   6    0.08    0.08
  15   1  -6    0.03    0.08
  14  -1  -6   -0.03    0.08
 -14  -1   6   -0.01    0.07
  14   1  -6   -0.02    0.07
 -14   1   6   -0.06    0.06
 -13  -1   6    0.08    0.07
  13  -1  -6    0.05    0.07
  13   1  -6    0.20    0.08
 -13   1   6    0.16    0.07
 -12  -1   6   -0.09    0.05
  12  -1  -6   -0.04    0.06
  12   1  -6   -0.08    0.06
 -12   1   6   -0.03    0.06
  11  -1  -6    0.87    0.10
 -11  -1   6    0.76    0.09
 -11   1   6    0.92    0.10
  11   1  -6    0.84    0.10
 -10  -1   6   -0.03    0.05
  10  -1  -6   -0.05    0.05
 -10   1   6   -0.01    0.05
  10   1  -6   -0.07    0.05
  -9  -1   6    1.27    0.09
   9  -1  -6    1.33    0.10
   9   1  -6    1.29    0.10
  -9   1   6    1.42    0.10
  -8  -1   6    0.30    0.06
   8  -1  -6    0.28    0.06
   8   1  -6    0.35    0.06
  -8   1   6    0.38    0.06
   7  -1  -6    1.18    0.08
  -7  -1   6    1.12    0.08
  -7   1   6    1.12    0.08
   7   1  -6    1.43    0.09
  -6  -1   6    4.56    0.14
   6  -1  -6    4.33    0.10
   6  -1  -6    4.60    0.15
  -6   1   6    4.96    0.15
   6   1  -6    4.28    0.15
   5  -1  -6   25.65    0.45
  -5  -1   6   25.50    0.48
   5  -1  -6   25.20    0.50
   5  -1  -6   26.23    0.48
   5   1  -6   26.06    0.44
  -5   1   6   25.01    0.48
   5   1  -6   26.89    0.50
   5   1  -6   24.71    0.48
   4  -1  -6   44.57    0.76
  -4  -1   6   43.95    0.80
  -4  -1   6   44.47    0.77
  -4   1   6   44.86    0.80
   4   1  -6   44.27    0.75
  -4   1   6   43.96    0.77
   3  -1  -6    0.60    0.04
  -3  -1   6    0.60    0.05
  -3  -1   6    0.63    0.05
  -3   1   6    0.56    0.04
  -3   1   6    0.58    0.04
   3   1  -6    0.57    0.04
   2  -1  -6   13.22    0.27
  -2  -1   6   13.61    0.26
  -2  -1   6   13.55    0.28
  -2   1   6   13.42    0.26
  -2   1   6   13.67    0.28
   2   1  -6   13.28    0.27
  -1  -1   6    4.66    0.10
  -1  -1   6    4.70    0.13
   1  -1  -6    4.75    0.13
  -1   1   6    4.65    0.10
  -1   1   6    4.67    0.13
   1   1  -6    4.65    0.13
   0  -1   6    6.12    0.12
   0  -1  -6    5.93    0.16
   0  -1   6    6.16    0.15
   0   1   6    6.03    0.15
   0   1   6    6.10    0.12
   0   1  -6    5.92    0.16
   1  -1   6   26.72    0.50
  -1  -1  -6   26.23    0.51
  -1   1  -6   26.58    0.50
   1   1   6   26.82    0.50
   2  -1   6    0.18    0.04
  -2  -1  -6    0.20    0.04
  -2   1  -6    0.23    0.04
   2   1   6    0.20    0.04
  -3  -1  -6   21.34    0.44
   3  -1   6   21.77    0.44
   3   1   6   21.56    0.44
  -3   1  -6   21.37    0.43
   4  -1   6    3.92    0.14
  -4  -1  -6    3.96    0.14
  -4   1  -6    3.67    0.14
   4   1   6    3.87    0.14
   5  -1   6    2.45    0.12
  -5  -1  -6    2.53    0.12
   5   1   6    2.44    0.12
  -5   1  -6    2.66    0.12
  -6  -1  -6    1.09    0.09
   6  -1   6    1.02    0.10
   6   1   6    1.01    0.08
  -6   1  -6    0.97    0.09
   7  -1   6    2.30    0.13
  -7  -1  -6    2.34    0.12
  -7   1  -6    2.23    0.12
   7   1   6    2.34    0.13
   8  -1   6   -0.03    0.05
  -8  -1  -6    0.07    0.05
  -8   1  -6   -0.05    0.06
   8   1   6   -0.07    0.05
   9  -1   6    0.10    0.06
  -9  -1  -6    0.22    0.07
   9   1   6    0.07    0.06
  -9   1  -6    0.09    0.06
 -10  -1  -6    0.52    0.09
  10  -1   6    0.15    0.07
  10   1   6    0.21    0.08
 -10   1  -6    0.27    0.08
  11  -1   6    0.21    0.09
  11   1   6    0.00    0.07
  12  -1   6    0.09    0.08
  12   1   6    0.23    0.09
  16  -2  -6    0.00    0.09
 -16  -2   6   -0.01    0.09
 -16   2   6    0.11    0.09
  16   2  -6    0.00    0.10
 -15  -2   6   -0.03    0.07
  15  -2  -6   -0.09    0.09
 -15   2   6    0.03    0.08
  15   2  -6   -0.13    0.07
  14  -2  -6    0.38    0.10
 -14  -2   6    0.38    0.09
 -14   2   6    0.33    0.09
  14   2  -6    0.39    0.10
 -13  -2   6    0.06    0.07
  13  -2  -6   -0.01    0.07
 -13   2   6   -0.12    0.06
  13   2  -6    0.00    0.07
  12  -2  -6    0.73    0.11
 -12  -2   6    0.99    0.11
  12   2  -6    0.76    0.11
 -12   2   6    0.86    0.11
 -11  -2   6    0.30    0.07
  11  -2  -6    0.32    0.08
 -11   2   6    0.16    0.07
  11   2  -6    0.23    0.07
  10  -2  -6    4.04    0.18
 -10  -2   6    3.71    0.16
  10   2  -6    4.26    0.18
 -10   2   6    4.19    0.17
  -9  -2   6    0.14    0.05
   9  -2  -6    0.02    0.06
  -9   2   6    0.08    0.05
   9   2  -6    0.11    0.06
  -8  -2   6    0.42    0.06
   8  -2  -6    0.41    0.07
  -8   2   6    0.42    0.07
   8   2  -6    0.44    0.07
   7  -2  -6    5.51    0.17
  -7  -2   6    5.41    0.17
  -7   2   6    5.23    0.17
   7   2  -6    5.24    0.17
  -6  -2   6    1.02    0.07
   6  -2  -6    1.02    0.05
   6  -2  -6    1.05    0.07
  -6   2   6    1.02    0.07
   6   2  -6    0.97    0.04
   6   2  -6    1.05    0.07
   5  -2  -6    3.50    0.12
   5  -2  -6    3.31    0.11
   5  -2  -6    3.45    0.09
  -5  -2   6    3.57    0.12
   5   2  -6    3.24    0.08
   5   2  -6    3.33    0.11
  -5   2   6    3.59    0.12
   5   2  -6    3.48    0.12
   4  -2  -6    3.50    0.10
  -4  -2   6    3.76    0.11
  -4  -2   6    3.66    0.12
  -4   2   6    3.56    0.11
  -4   2   6    3.69    0.11
   4   2  -6    3.67    0.09
   3  -2  -6   15.93    0.31
  -3  -2   6   16.27    0.31
  -3  -2   6   16.11    0.33
   3   2  -6   16.21    0.31
  -3   2   6   16.08    0.31
  -3   2   6   15.93    0.32
  -2  -2   6    0.37    0.04
  -2  -2   6    0.41    0.04
   2  -2  -6    0.48    0.05
  -2   2   6    0.41    0.04
   2   2  -6    0.42    0.04
  -2   2   6    0.49    0.04
  -1  -2   6    7.26    0.18
   1  -2  -6    7.47    0.18
  -1  -2   6    7.45    0.16
   1   2  -6    7.55    0.18
  -1   2   6    7.53    0.16
  -1   2   6    7.39    0.18
   0  -2  -6    0.72    0.06
   0  -2   6    0.53    0.04
   0  -2   6    0.61    0.03
   0   2  -6    0.63    0.05
   0   2   6    0.65    0.04
   0   2   6    0.63    0.04
   1  -2   6    1.25    0.07
  -1  -2  -6    1.26    0.07
  -1   2  -6    1.33    0.04
   1   2   6    1.35    0.05
  -1   2  -6    1.25    0.07
   1   2   6    1.21    0.06
   2  -2   6   12.20    0.27
  -2  -2  -6   11.72    0.27
  -2   2  -6   12.02    0.27
  -2   2  -6   11.28    0.21
   2   2   6   11.93    0.27
   2   2   6   12.15    0.22
   3  -2   6    0.33    0.05
  -3  -2  -6    0.28    0.05
  -3   2  -6    0.32    0.03
   3   2   6    0.30    0.03
   3   2   6    0.31    0.05
  -3   2  -6    0.23    0.05
   4  -2   6    0.69    0.07
  -4  -2  -6    0.57    0.07
   4   2   6    0.65    0.07
  -4   2  -6    0.79    0.07
   4   2   6    0.67    0.04
   5  -2   6    0.93    0.08
  -5  -2  -6    1.04    0.08
   5   2   6    1.12    0.08
  -5   2  -6    1.20    0.08
  -6  -2  -6    2.63    0.13
   6  -2   6    2.29    0.12
   6   2   6    2.44    0.13
  -6   2  -6    2.49    0.13
  -7  -2  -6    0.58    0.08
   7  -2   6    0.59    0.09
   7   2   6    0.69    0.09
  -7   2  -6    0.50    0.08
  -8  -2  -6    0.27    0.07
   8  -2   6    0.32    0.08
  -8   2  -6    0.24    0.07
   8   2   6    0.32    0.07
  -9  -2  -6    0.01    0.06
   9  -2   6   -0.04    0.06
  -9   2  -6    0.03    0.06
   9   2   6   -0.03    0.06
  10  -2   6    0.06    0.07
 -10  -2  -6    0.03    0.07
  10   2   6    0.00    0.06
 -10   2  -6    0.05    0.07
  11  -2   6   -0.07    0.06
  11   2   6    0.08    0.07
  12  -2   6   -0.04    0.07
  12   2   6   -0.09    0.08
  16  -3  -6    0.05    0.10
 -16  -3   6    0.07    0.08
 -16   3   6   -0.05    0.08
  15  -3  -6   -0.15    0.09
 -15  -3   6    0.04    0.07
 -15   3   6    0.08    0.08
  15   3  -6   -0.14    0.08
 -14  -3   6    0.08    0.08
  14  -3  -6    0.02    0.07
  14   3  -6    0.10    0.08
 -14   3   6    0.06    0.07
 -13  -3   6    0.10    0.07
  13  -3  -6    0.03    0.07
 -13   3   6   -0.02    0.07
  13   3  -6   -0.01    0.06
  12  -3  -6    0.17    0.08
 -12  -3   6    0.23    0.07
 -12   3   6    0.15    0.08
  12   3  -6    0.20    0.08
  11  -3  -6    1.87    0.13
 -11  -3   6    2.09    0.13
  11   3  -6    2.01    0.13
 -11   3   6    1.79    0.13
 -10  -3   6   11.39    0.30
  10  -3  -6   11.14    0.32
 -10   3   6   11.53    0.31
  10   3  -6   11.38    0.32
  -9  -3   6    1.07    0.10
   9  -3  -6    0.86    0.10
   9   3  -6    0.85    0.09
  -9   3   6    1.06    0.10
   8  -3  -6    2.24    0.11
  -8  -3   6    2.29    0.11
  -8   3   6    2.20    0.12
   8   3  -6    2.05    0.11
   7  -3  -6   27.71    0.50
  -7  -3   6   28.73    0.55
   7  -3  -6   28.45    0.56
   7   3  -6   27.40    0.57
  -7   3   6   27.92    0.55
   6  -3  -6   20.43    0.42
  -6  -3   6   20.68    0.42
  -6  -3   6   21.14    0.37
   6  -3  -6   21.06    0.38
   6   3  -6   20.07    0.43
  -6   3   6   20.09    0.42
  -5  -3   6   10.48    0.24
  -5  -3   6   10.57    0.21
   5  -3  -6   10.72    0.24
   5  -3  -6   10.59    0.23
   5  -3  -6   10.54    0.22
   5   3  -6   10.18    0.25
  -5   3   6   10.30    0.24
   5   3  -6   10.22    0.24
  -4  -3   6   18.94    0.36
  -4  -3   6   18.42    0.38
   4  -3  -6   19.39    0.37
  -4  -3   6   18.80    0.37
  -4   3   6   19.60    0.38
  -4   3   6   19.37    0.38
  -3  -3   6   20.46    0.38
  -3  -3   6   20.70    0.39
  -3  -3   6   20.29    0.40
   3  -3  -6   20.58    0.39
  -3   3   6   20.31    0.40
  -3   3   6   20.89    0.39
   2  -3  -6   19.75    0.39
  -2  -3   6   19.85    0.39
  -2  -3   6   21.38    0.40
  -2  -3   6   19.88    0.38
  -2   3   6   20.81    0.38
  -2   3   6   20.20    0.39
   1  -3  -6    3.16    0.11
  -1  -3   6    3.08    0.09
  -1  -3   6    3.09    0.10
  -1  -3   6    3.15    0.10
  -1   3   6    2.84    0.09
  -1   3   6    2.99    0.10
   0  -3   6   41.55    0.75
   0  -3  -6   40.30    0.75
   0  -3   6   41.91    0.75
   0   3   6   41.84    0.74
   0   3  -6   41.91    0.71
   0   3   6   42.07    0.71
  -1  -3  -6    3.27    0.12
   1  -3   6    3.54    0.11
   1   3   6    3.49    0.11
  -1   3  -6    3.57    0.12
   1   3   6    3.51    0.09
  -1   3  -6    3.32    0.09
   2  -3   6    3.68    0.12
  -2  -3  -6    3.81    0.13
   2   3   6    3.68    0.12
  -2   3  -6    3.69    0.13
   2   3   6    3.74    0.10
  -2   3  -6    3.58    0.09
  -3  -3  -6    2.14    0.10
   3  -3   6    2.15    0.09
  -3   3  -6    2.04    0.07
   3   3   6    2.16    0.07
  -3   3  -6    2.31    0.10
   3   3   6    2.25    0.10
  -4  -3  -6    0.56    0.07
   4  -3   6    0.52    0.06
   4   3   6    0.61    0.05
  -4   3  -6    0.67    0.07
   4   3   6    0.59    0.06
   5  -3   6    8.40    0.24
  -5  -3  -6    8.45    0.24
  -5   3  -6    8.19    0.23
   5   3   6    8.07    0.23
   6  -3   6    0.51    0.08
  -6  -3  -6    0.69    0.08
  -6   3  -6    0.51    0.08
   6   3   6    0.55    0.08
   7  -3   6    0.04    0.06
  -7  -3  -6    0.20    0.06
   7   3   6    0.11    0.06
  -7   3  -6    0.08    0.06
  -8  -3  -6    0.02    0.06
   8  -3   6   -0.01    0.06
   8   3   6   -0.05    0.06
  -8   3  -6   -0.14    0.05
   9  -3   6    0.75    0.10
  -9  -3  -6    1.04    0.11
  -9   3  -6    0.97    0.11
   9   3   6    1.03    0.11
 -10  -3  -6    1.45    0.13
  10  -3   6    1.53    0.13
 -10   3  -6    1.48    0.13
  10   3   6    1.29    0.13
  11  -3   6    0.33    0.09
  11   3   6    0.51    0.11
  12  -3   6    0.16    0.10
  12   3   6    0.23    0.10
  15  -4  -6    0.24    0.11
 -15  -4   6    0.26    0.10
 -15   4   6    0.22    0.09
  15   4  -6    0.11    0.10
 -14  -4   6    1.14    0.12
  14  -4  -6    0.92    0.13
 -14   4   6    1.31    0.14
  14   4  -6    1.18    0.14
 -13  -4   6   -0.09    0.06
  13  -4  -6   -0.09    0.07
  13   4  -6   -0.07    0.07
 -13   4   6   -0.07    0.07
  12  -4  -6    0.09    0.08
 -12  -4   6   -0.02    0.06
  12   4  -6   -0.03    0.06
 -12   4   6    0.01    0.06
 -11  -4   6    2.21    0.14
  11  -4  -6    2.14    0.14
  11   4  -6    2.16    0.14
 -11   4   6    2.28    0.13
  10  -4  -6    2.09    0.13
 -10  -4   6    1.93    0.13
 -10   4   6    2.20    0.13
  10   4  -6    1.70    0.12
  -9  -4   6    0.77    0.09
   9  -4  -6    0.66    0.08
  -9   4   6    0.58    0.08
   9   4  -6    0.75    0.10
   8  -4  -6    0.03    0.04
  -8  -4   6    0.06    0.05
  -8   4   6    0.04    0.05
   8   4  -6    0.02    0.05
  -7  -4   6    4.69    0.16
   7  -4  -6    4.57    0.13
   7  -4  -6    4.67    0.16
  -7   4   6    4.88    0.17
   7   4  -6    4.63    0.16
  -6  -4   6    7.63    0.21
   6  -4  -6    7.28    0.18
   6  -4  -6    7.58    0.20
  -6  -4   6    7.45    0.17
   6   4  -6    7.36    0.21
  -6   4   6    7.76    0.21
  -5  -4   6    8.07    0.18
  -5  -4   6    8.37    0.21
   5  -4  -6    8.15    0.20
   5  -4  -6    7.95    0.19
   5  -4  -6    8.31    0.20
   5   4  -6    7.89    0.20
  -5   4   6    8.08    0.21
   5   4  -6    8.16    0.21
  -4  -4   6   35.28    0.63
   4  -4  -6   35.28    0.65
   4  -4  -6   35.20    0.62
   4  -4  -6   34.98    0.64
  -4  -4   6   35.43    0.64
  -4   4   6   36.05    0.65
   4   4  -6   35.53    0.63
   4   4  -6   34.25    0.65
  -3  -4   6    3.88    0.12
  -3  -4   6    4.03    0.12
  -3  -4   6    4.13    0.12
   3  -4  -6    3.73    0.12
  -3   4   6    4.04    0.13
  -3   4   6    4.01    0.12
  -2  -4   6    0.11    0.03
   2  -4  -6   -0.02    0.03
  -2  -4   6    0.02    0.03
  -2  -4   6   -0.01    0.02
  -2   4   6   -0.03    0.03
  -2   4   6   -0.02    0.02
  -1  -4   6    1.47    0.06
  -1  -4   6    1.38    0.07
  -1  -4   6    1.55    0.07
   1  -4  -6    1.51    0.08
  -1   4   6    1.45    0.07
  -1   4   6    1.56    0.07
   0  -4   6   18.37    0.38
   0  -4  -6   18.68    0.38
   0  -4   6   18.48    0.37
   0   4   6   18.58    0.36
   0   4   6   18.42    0.35
   0   4  -6   17.90    0.35
   1  -4   6   48.16    0.84
   1  -4   6   46.54    0.85
  -1  -4  -6   47.36    0.86
  -1   4  -6   44.81    0.80
   1   4   6   48.42    0.80
   1   4   6   46.50    0.84
  -2  -4  -6    0.02    0.04
   2  -4   6    0.04    0.03
   2  -4   6    0.00    0.04
   2   4   6    0.04    0.03
   2   4   6    0.01    0.03
  -2   4  -6    0.06    0.03
   3  -4   6    2.02    0.09
   3  -4   6    2.01    0.11
  -3  -4  -6    2.08    0.11
   3   4   6    1.84    0.09
  -3   4  -6    2.03    0.10
   3   4   6    1.94    0.08
  -3   4  -6    1.95    0.07
  -4  -4  -6   13.22    0.32
   4  -4   6   13.84    0.31
   4   4   6   13.54    0.27
   4   4   6   12.97    0.31
  -4   4  -6   12.79    0.31
   5  -4   6   16.50    0.38
  -5  -4  -6   15.93    0.38
   5   4   6   17.12    0.39
  -5   4  -6   16.54    0.38
   6  -4   6    2.08    0.12
  -6  -4  -6    2.16    0.12
  -6   4  -6    2.07    0.12
   6   4   6    2.19    0.12
   7  -4   6    2.11    0.12
  -7  -4  -6    2.27    0.12
  -7   4  -6    2.25    0.12
   7   4   6    2.07    0.13
  -8  -4  -6    1.28    0.11
   8  -4   6    1.22    0.11
  -8   4  -6    1.09    0.11
   8   4   6    1.32    0.11
   9  -4   6    1.41    0.13
  -9  -4  -6    1.36    0.11
   9   4   6    1.31    0.13
  -9   4  -6    1.39    0.12
 -10  -4  -6    0.02    0.07
  10  -4   6   -0.01    0.07
  10   4   6   -0.08    0.06
 -10   4  -6    0.03    0.08
  11  -4   6    0.31    0.10
  11   4   6    0.31    0.11
  12  -4   6    0.07    0.09
  12   4   6   -0.11    0.07
 -15  -5   6    0.07    0.08
  15  -5  -6   -0.10    0.09
  15   5  -6   -0.13    0.08
 -15   5   6    0.02    0.08
 -14  -5   6    0.20    0.08
  14  -5  -6   -0.04    0.08
  14   5  -6    0.07    0.08
 -14   5   6    0.09    0.09
  13  -5  -6    0.21    0.09
 -13  -5   6    0.40    0.09
  13   5  -6    0.17    0.08
 -13   5   6    0.20    0.08
 -12  -5   6    0.45    0.09
  12  -5  -6    0.49    0.10
 -12   5   6    0.47    0.10
  12   5  -6    0.43    0.10
 -11  -5   6    0.40    0.08
  11  -5  -6    0.44    0.09
 -11   5   6    0.51    0.09
  11   5  -6    0.32    0.08
  10  -5  -6    0.11    0.06
 -10  -5   6    0.02    0.06
 -10   5   6    0.14    0.06
  10   5  -6    0.03    0.06
  -9  -5   6    0.26    0.07
   9  -5  -6    0.27    0.07
   9   5  -6    0.39    0.07
  -9   5   6    0.31    0.08
  -8  -5   6    0.60    0.08
   8  -5  -6    0.59    0.07
   8   5  -6    0.66    0.08
  -8   5   6    0.68    0.09
   7  -5  -6    0.16    0.05
  -7  -5   6    0.17    0.05
   7  -5  -6    0.27    0.05
   7   5  -6    0.24    0.06
  -7   5   6    0.20    0.06
   6  -5  -6    7.41    0.19
   6  -5  -6    7.88    0.21
  -6  -5   6    7.76    0.22
  -6  -5   6    8.15    0.18
  -6   5   6    7.82    0.22
   6   5  -6    7.89    0.22
   5  -5  -6    1.10    0.07
  -5  -5   6    1.06    0.06
   5  -5  -6    1.08    0.07
  -5  -5   6    0.98    0.07
  -5   5   6    1.05    0.08
   5   5  -6    1.22    0.07
   5   5  -6    1.26    0.08
   4  -5  -6   22.49    0.42
  -4  -5   6   22.21    0.43
  -4  -5   6   22.33    0.44
   4  -5  -6   22.79    0.43
   4  -5  -6   22.65    0.44
  -4   5   6   22.39    0.45
   4   5  -6   22.62    0.43
   4   5  -6   21.67    0.44
  -3  -5   6   -0.03    0.03
  -3  -5   6   -0.04    0.03
   3  -5  -6    0.00    0.03
  -3  -5   6   -0.03    0.03
  -3   5   6   -0.04    0.03
  -3   5   6   -0.01    0.02
   2  -5  -6    0.41    0.05
  -2  -5   6    0.27    0.04
  -2  -5   6    0.36    0.05
  -2  -5   6    0.30    0.05
  -2   5   6    0.38    0.05
  -2   5   6    0.34    0.04
   1  -5  -6   29.90    0.58
  -1  -5   6   30.72    0.56
  -1  -5   6   29.73    0.57
  -1   5   6   30.93    0.55
  -1   5   6   30.16    0.55
   1   5  -6   29.65    0.55
   0  -5  -6   44.14    0.82
   0  -5   6   45.97    0.82
   0  -5   6   43.86    0.80
   0   5   6   44.39    0.79
   0   5  -6   44.29    0.78
   0   5   6   45.18    0.78
   1  -5   6   13.58    0.29
   1  -5   6   13.48    0.31
  -1  -5  -6   14.00    0.32
  -1   5  -6   13.59    0.28
   1   5   6   13.44    0.28
   1   5   6   13.83    0.29
  -2  -5  -6   12.80    0.31
   2  -5   6   13.32    0.31
   2  -5   6   13.00    0.29
  -2   5  -6   13.25    0.27
   2   5   6   13.18    0.27
   2   5   6   13.19    0.29
  -3  -5  -6    9.11    0.25
   3  -5   6    9.56    0.25
   3  -5   6    9.25    0.23
   3   5   6    9.08    0.23
   3   5   6    9.56    0.22
  -3   5  -6    9.51    0.21
  -4  -5  -6    0.68    0.08
   4  -5   6    0.70    0.08
   4  -5   6    0.64    0.07
   4   5   6    0.71    0.08
   4   5   6    0.77    0.07
   5  -5   6   10.81    0.28
  -5  -5  -6   10.58    0.29
   5   5   6   10.62    0.28
  -5   5  -6    9.86    0.28
  -6  -5  -6    6.58    0.22
   6  -5   6    7.04    0.22
  -6   5  -6    7.00    0.23
   6   5   6    7.00    0.22
  -7  -5  -6    0.76    0.09
   7  -5   6    0.46    0.09
  -7   5  -6    0.51    0.09
   7   5   6    0.56    0.08
   8  -5   6    1.16    0.11
  -8  -5  -6    1.24    0.12
  -8   5  -6    1.31    0.12
   8   5   6    1.36    0.11
   9  -5   6    2.02    0.13
  -9  -5  -6    1.80    0.13
  -9   5  -6    1.61    0.12
   9   5   6    1.97    0.14
  10  -5   6   -0.01    0.07
 -10   5  -6    0.18    0.08
  10   5   6    0.01    0.08
  11  -5   6   -0.10    0.07
  11   5   6   -0.01    0.07
  12  -5   6   -0.07    0.09
  12   5   6   -0.01    0.09
 -15  -6   6   -0.01    0.08
 -15   6   6    0.03    0.09
  15   6  -6   -0.03    0.10
 -14  -6   6   -0.07    0.08
  14  -6  -6    0.07    0.10
  14   6  -6    0.06    0.10
 -14   6   6   -0.09    0.07
 -13  -6   6    0.12    0.08
  13  -6  -6   -0.03    0.07
 -13   6   6    0.02    0.07
  13   6  -6   -0.05    0.07
 -12  -6   6    0.41    0.09
  12  -6  -6    0.27    0.09
 -12   6   6    0.28    0.09
  12   6  -6    0.41    0.10
  11  -6  -6    1.07    0.11
 -11  -6   6    1.02    0.11
  11   6  -6    1.23    0.13
 -11   6   6    0.87    0.11
 -10  -6   6    0.98    0.11
  10  -6  -6    1.27    0.12
 -10   6   6    0.93    0.11
  10   6  -6    1.23    0.12
  -9  -6   6    4.70    0.19
   9  -6  -6    4.65    0.18
  -9   6   6    4.45    0.18
   9   6  -6    4.77    0.19
  -8  -6   6    3.01    0.14
   8  -6  -6    2.87    0.13
   8   6  -6    3.04    0.14
  -8   6   6    3.00    0.14
   7  -6  -6    9.77    0.25
  -7  -6   6   10.05    0.27
   7  -6  -6   10.30    0.24
  -7   6   6   10.15    0.28
   7   6  -6    9.98    0.27
   6  -6  -6    5.58    0.16
  -6  -6   6    5.54    0.18
  -6  -6   6    5.43    0.15
   6  -6  -6    5.52    0.17
  -6   6   6    5.73    0.19
   6   6  -6    5.64    0.18
   5  -6  -6    0.68    0.06
  -5  -6   6    0.61    0.07
   5  -6  -6    0.77    0.07
  -5  -6   6    0.61    0.06
   5   6  -6    0.70    0.07
  -5   6   6    0.67    0.08
  -4  -6   6   11.94    0.28
   4  -6  -6   11.32    0.24
  -4  -6   6   11.43    0.26
   4  -6  -6   11.37    0.27
   4  -6  -6   11.27    0.25
   4   6  -6   11.51    0.25
  -4   6   6   11.31    0.28
   4   6  -6   11.25    0.26
  -3  -6   6    4.73    0.15
  -3  -6   6    4.59    0.14
   3  -6  -6    4.84    0.15
  -3  -6   6    4.86    0.15
  -3   6   6    4.95    0.16
  -3   6   6    4.89    0.13
  -2  -6   6   11.74    0.27
  -2  -6   6   11.75    0.26
  -2  -6   6   11.69    0.27
   2  -6  -6   12.09    0.28
  -2   6   6   11.48    0.24
  -2   6   6   11.51    0.27
  -1  -6   6    1.26    0.08
   1  -6  -6    1.29    0.08
  -1  -6   6    1.40    0.07
   1   6  -6    1.26    0.07
  -1   6   6    1.34    0.06
  -1   6   6    1.21    0.07
   0  -6  -6    5.00    0.17
   0  -6   6    4.95    0.14
   0  -6   6    5.20    0.16
   0   6  -6    5.22    0.15
   0   6   6    4.89    0.15
   0   6   6    5.18    0.14
   1  -6   6    0.78    0.07
  -1  -6  -6    0.78    0.08
   1  -6   6    0.84    0.06
   1   6   6    0.77    0.05
  -1   6  -6    0.88    0.07
   1   6   6    0.79    0.07
   2  -6   6   19.74    0.43
  -2  -6  -6   20.31    0.44
   2  -6   6   20.16    0.40
   2   6   6   20.14    0.40
  -2   6  -6   18.84    0.39
   2   6   6   19.96    0.40
  -3  -6  -6    5.18    0.18
   3  -6   6    5.23    0.16
   3  -6   6    5.23    0.18
   3   6   6    5.10    0.16
  -3   6  -6    5.29    0.15
   3   6   6    5.17    0.15
   4  -6   6    5.03    0.16
  -4  -6  -6    5.13    0.18
   4  -6   6    5.19    0.18
   4   6   6    5.02    0.16
   4   6   6    5.06    0.17
   5  -6   6    1.69    0.11
   5  -6   6    2.06    0.11
  -5  -6  -6    1.79    0.12
   5   6   6    1.93    0.10
   5   6   6    1.92    0.11
  -6  -6  -6    4.13    0.18
   6  -6   6    4.57    0.17
   6   6   6    4.38    0.17
  -6   6  -6    4.37    0.18
   7  -6   6    0.02    0.06
  -7  -6  -6   -0.10    0.05
   7   6   6    0.03    0.06
  -7   6  -6   -0.05    0.07
  -8  -6  -6    2.33    0.14
   8  -6   6    2.36    0.14
   8   6   6    2.50    0.14
  -8   6  -6    2.46    0.15
   9  -6   6    2.58    0.16
  -9  -6  -6    2.83    0.16
   9   6   6    2.71    0.16
  -9   6  -6    2.69    0.15
  10  -6   6    0.13    0.09
  10   6   6    0.10    0.08
 -10   6  -6    0.08    0.08
  11  -6   6   -0.03    0.08
  11   6   6    0.03    0.08
 -14  -7   6    0.10    0.09
 -14   7   6    0.01    0.08
  14   7  -6   -0.08    0.09
 -13  -7   6    2.91    0.18
  13   7  -6    3.15    0.19
 -13   7   6    3.69    0.20
 -12  -7   6    0.03    0.07
  12   7  -6    0.05    0.08
 -12   7   6    0.08    0.08
 -11  -7   6    0.14    0.07
  11   7  -6    0.05    0.07
 -11   7   6    0.06    0.08
 -10  -7   6    2.92    0.16
 -10   7   6    2.35    0.15
  10   7  -6    2.74    0.15
  -9  -7   6    4.88    0.19
  -9   7   6    5.23    0.21
   9   7  -6    4.73    0.19
  -8  -7   6    0.88    0.10
  -8   7   6    0.96    0.10
   8   7  -6    1.00    0.10
  -7  -7   6    0.35    0.07
   7  -7  -6    0.49    0.06
  -7   7   6    0.45    0.08
   7   7  -6    0.45    0.07
   6  -7  -6    0.05    0.05
  -6  -7   6    0.08    0.04
  -6  -7   6    0.16    0.06
  -6   7   6    0.06    0.05
   6   7  -6    0.11    0.05
   5  -7  -6    2.91    0.12
  -5  -7   6    2.90    0.11
  -5  -7   6    2.63    0.12
   5  -7  -6    2.69    0.10
   5   7  -6    2.72    0.11
  -5   7   6    2.74    0.13
  -4  -7   6    0.21    0.05
   4  -7  -6    0.29    0.05
  -4  -7   6    0.16    0.05
   4  -7  -6    0.28    0.05
   4   7  -6    0.20    0.05
  -4   7   6    0.21    0.06
   4   7  -6    0.26    0.05
   3  -7  -6    0.82    0.05
  -3  -7   6    0.91    0.07
   3  -7  -6    0.91    0.07
  -3  -7   6    0.89    0.07
   3  -7  -6    0.68    0.05
   3   7  -6    0.72    0.06
   3   7  -6    0.78    0.06
  -3   7   6    0.85    0.08
   2  -7  -6    0.07    0.04
  -2  -7   6    0.00    0.04
  -2  -7   6   -0.03    0.03
   2   7  -6   -0.01    0.04
  -2   7   6    0.01    0.04
   1  -7  -6    3.15    0.13
  -1  -7   6    3.07    0.13
  -1  -7   6    3.14    0.11
  -1   7   6    3.15    0.12
   1   7  -6    3.32    0.13
   0  -7  -6    0.04    0.05
   0  -7   6    0.03    0.04
   0  -7   6    0.13    0.04
   0   7   6    0.35    0.06
   0   7  -6    0.01    0.04
  -1  -7  -6    0.43    0.07
   1  -7   6    0.47    0.06
   1  -7   6    0.48    0.05
  -1   7  -6    0.44    0.06
   1   7   6    0.47    0.06
   2  -7   6    5.99    0.17
   2  -7   6    6.18    0.20
  -2  -7  -6    5.91    0.20
   2   7   6    5.84    0.18
  -2   7  -6    5.99    0.17
   2   7   6    5.95    0.16
   3  -7   6    0.32    0.06
  -3  -7  -6    0.40    0.07
   3  -7   6    0.34    0.06
   3   7   6    0.48    0.07
  -3   7  -6    0.46    0.06
   3   7   6    0.44    0.06
   4  -7   6    1.33    0.08
   4  -7   6    1.24    0.11
  -4  -7  -6    1.21    0.09
   4   7   6    1.22    0.08
   4   7   6    1.26    0.08
  -5  -7  -6    1.49    0.11
   5  -7   6    1.52    0.10
   5  -7   6    1.80    0.12
   5   7   6    1.62    0.10
   5   7   6    1.70    0.10
   6  -7   6    0.05    0.07
  -6  -7  -6    0.11    0.07
   6  -7   6    0.11    0.06
   6   7   6    0.08    0.05
   7  -7   6    2.83    0.14
  -7  -7  -6    2.90    0.15
  -7   7  -6    2.85    0.15
   7   7   6    3.05    0.15
  -8  -7  -6    0.03    0.06
   8  -7   6    0.03    0.06
  -8   7  -6   -0.02    0.07
   8   7   6    0.01    0.06
   9  -7   6    0.11    0.08
  -9  -7  -6    0.09    0.07
   9   7   6    0.13    0.08
  -9   7  -6    0.13    0.08
  10   7   6   -0.01    0.08
 -10   7  -6   -0.21    0.07
  11   7   6    0.59    0.13
 -14  -8   6    0.06    0.09
 -14   8   6    0.01    0.09
 -13  -8   6    0.04    0.08
 -13   8   6    0.09    0.09
 -12  -8   6   -0.07    0.06
 -12   8   6    0.17    0.08
  12   8  -6    0.13    0.08
 -11  -8   6   -0.02    0.07
 -11   8   6    0.13    0.08
  11   8  -6   -0.04    0.06
 -10  -8   6    0.57    0.10
 -10   8   6    0.63    0.10
  10   8  -6    0.55    0.10
  -9  -8   6    2.92    0.16
  -9   8   6    3.01    0.16
   9   8  -6    3.26    0.16
   8  -8  -6    0.33    0.06
  -8  -8   6    0.23    0.07
  -8   8   6    0.42    0.09
   8   8  -6    0.14    0.06
  -7  -8   6    0.44    0.08
   7  -8  -6    0.55    0.07
  -7   8   6    0.43    0.09
  -6  -8   6    0.97    0.08
   6  -8  -6    1.12    0.08
  -6  -8   6    1.19    0.11
  -6   8   6    0.97    0.10
   5  -8  -6    3.83    0.15
  -5  -8   6    3.85    0.16
  -5  -8   6    3.68    0.14
  -5   8   6    3.46    0.16
   4  -8  -6    6.30    0.20
  -4  -8   6    6.54    0.19
  -4  -8   6    6.32    0.20
  -4   8   6    6.36    0.21
   3  -8  -6    3.70    0.15
  -3  -8   6    4.09    0.15
  -3   8   6    4.17    0.16
   3   8  -6    3.82    0.15
  -2  -8   6    4.35    0.16
  -2  -8   6    4.64    0.14
   2  -8  -6    4.52    0.17
   2   8  -6    4.73    0.17
  -2   8   6    4.69    0.16
  -1  -8   6    1.54    0.10
   1  -8  -6    1.42    0.10
  -1   8   6    1.50    0.09
   1   8  -6    1.58    0.10
   0  -8   6    0.60    0.08
   0  -8  -6    0.70    0.08
   0   8  -6    0.69    0.07
   0   8   6    0.62    0.07
   1  -8   6    5.98    0.20
  -1  -8  -6    5.95    0.20
   1   8   6    5.91    0.18
  -1   8  -6    5.96    0.18
   2  -8   6    3.75    0.16
  -2  -8  -6    3.69    0.16
  -2   8  -6    3.73    0.14
   2   8   6    3.67    0.14
  -3  -8  -6    1.66    0.11
   3  -8   6    1.83    0.11
   3   8   6    1.83    0.11
  -3   8  -6    1.64    0.10
   4  -8   6    0.09    0.06
  -4  -8  -6    0.02    0.05
   4   8   6    0.00    0.05
  -5  -8  -6   -0.09    0.06
   5  -8   6   -0.01    0.05
   5   8   6   -0.05    0.06
   6  -8   6    0.38    0.08
  -6  -8  -6    0.40    0.09
   7  -8   6    0.08    0.06
  -7  -8  -6    0.04    0.07
  -8  -8  -6    0.26    0.07
  -8   8  -6    0.20    0.08
  -9  -8  -6    1.06    0.12
  -9   8  -6    1.00    0.12
 -10   8  -6   -0.06    0.08
 -13  -9   6   -0.12    0.08
 -13   9   6    0.02    0.09
 -12  -9   6    0.00    0.09
 -12   9   6   -0.01    0.07
 -11  -9   6   -0.05    0.07
 -11   9   6    0.07    0.08
 -10  -9   6    0.77    0.11
 -10   9   6    1.07    0.12
  -9  -9   6   -0.06    0.06
  -9   9   6   -0.08    0.05
   8  -9  -6   -0.02    0.05
  -8  -9   6   -0.03    0.05
  -8   9   6   -0.03    0.06
  -7  -9   6    0.09    0.07
   7  -9  -6    0.15    0.06
  -7   9   6    0.21    0.07
  -6  -9   6    3.51    0.14
   6  -9  -6    3.51    0.15
  -6  -9   6    3.54    0.16
  -6   9   6    3.58    0.17
  -5  -9   6    2.13    0.11
  -5  -9   6    2.16    0.12
   5  -9  -6    2.01    0.12
  -5   9   6    1.85    0.12
  -4  -9   6    7.02    0.21
   4  -9  -6    7.12    0.22
  -4   9   6    6.79    0.23
   4   9  -6    6.88    0.23
   3  -9  -6    1.42    0.10
  -3  -9   6    1.36    0.10
   3   9  -6    1.50    0.10
  -3   9   6    1.46    0.10
  -2  -9   6    3.44    0.14
   2  -9  -6    3.63    0.15
  -2   9   6    3.61    0.15
   2   9  -6    3.45    0.15
  -1  -9   6    5.95    0.20
   1  -9  -6    6.30    0.21
  -1   9   6    6.12    0.20
   1   9  -6    5.65    0.19
   0  -9   6   -0.07    0.04
   0  -9  -6   -0.03    0.05
   0   9   6   -0.02    0.04
   0   9  -6   -0.09    0.05
  -1  -9  -6    4.69    0.18
   1  -9   6    4.84    0.19
  -1   9  -6    4.66    0.17
   1   9   6    4.51    0.17
   2  -9   6    1.08    0.10
  -2  -9  -6    1.28    0.11
  -2   9  -6    1.42    0.10
   2   9   6    1.16    0.09
   3  -9   6    6.78    0.23
  -3  -9  -6    6.60    0.23
   3   9   6    7.00    0.21
  -3   9  -6    6.84    0.21
   4  -9   6    0.49    0.08
  -4  -9  -6    0.63    0.09
   4   9   6    0.55    0.08
  -5  -9  -6    0.21    0.08
   5  -9   6    0.32    0.08
   5   9   6    0.25    0.07
  -6  -9  -6    0.34    0.08
   6  -9   6    0.36    0.08
  -7  -9  -6    0.46    0.09
   7  -9   6    0.53    0.09
   8  -9   6    0.00    0.09
  -8  -9  -6    0.05    0.08
  -8   9  -6   -0.03    0.07
  -9  -9  -6    0.53    0.10
  -9   9  -6    0.54    0.11
 -12 -10   6   -0.01    0.08
 -12  10   6    0.00    0.09
 -11 -10   6   -0.12    0.07
 -11  10   6   -0.08    0.07
 -10 -10   6   -0.03    0.07
 -10  10   6   -0.04    0.08
  -9 -10   6    0.11    0.07
  -9  10   6    0.13    0.08
   8 -10  -6    0.15    0.06
  -8  10   6    0.19    0.08
  -7 -10   6    0.02    0.06
   7 -10  -6    0.00    0.04
  -7  10   6    0.02    0.07
  -6 -10   6    0.42    0.07
   6 -10  -6    0.52    0.08
  -6 -10   6    0.46    0.08
  -6  10   6    0.45    0.09
  -5 -10   6    0.19    0.05
   5 -10  -6    0.11    0.06
   5  10  -6    0.17    0.07
  -5  10   6    0.20    0.07
   4 -10  -6    0.24    0.07
  -4 -10   6    0.45    0.08
   4  10  -6    0.29    0.08
  -4  10   6    0.34    0.08
  -3 -10   6    0.10    0.06
   3 -10  -6    0.10    0.07
   3  10  -6    0.07    0.07
  -3  10   6    0.08    0.07
   2 -10  -6    1.90    0.12
  -2 -10   6    2.10    0.12
   2  10  -6    2.11    0.13
  -2  10   6    1.97    0.12
  -1 -10   6    1.35    0.11
   1 -10  -6    1.31    0.10
   1  10  -6    1.16    0.11
  -1  10   6    1.29    0.10
   0 -10   6    3.46    0.16
   0 -10  -6    3.64    0.16
   0  10  -6    3.73    0.16
   0  10   6    3.52    0.15
   1 -10   6   -0.03    0.05
  -1 -10  -6   -0.03    0.05
   1  10   6   -0.02    0.06
  -1  10  -6   -0.03    0.05
   2 -10   6    1.23    0.10
  -2 -10  -6    1.15    0.11
  -2  10  -6    1.31    0.11
   2  10   6    1.15    0.10
   3 -10   6    1.57    0.12
  -3 -10  -6    1.78    0.12
   3  10   6    1.67    0.11
  -3  10  -6    1.56    0.11
  -4 -10  -6    0.49    0.08
   4 -10   6    0.42    0.09
   4  10   6    0.40    0.08
   5 -10   6    0.13    0.07
  -5 -10  -6    0.04    0.07
   5  10   6    0.01    0.07
   6 -10   6    0.61    0.10
  -6 -10  -6    0.52    0.10
   7 -10   6    0.52    0.11
  -7 -10  -6    0.49    0.10
   8 -10   6    0.42    0.11
  -8 -10  -6    0.33    0.09
  -9 -10  -6   -0.11    0.08
  -9  10  -6   -0.08    0.08
 -11 -11   6    0.10    0.09
 -11  11   6    0.07    0.09
 -10 -11   6    0.11    0.08
 -10  11   6    0.22    0.09
  -9 -11   6   -0.05    0.07
  -9  11   6   -0.05    0.08
   8 -11  -6    0.37    0.08
  -8 -11   6    0.25    0.09
  -8  11   6    0.51    0.10
   7 -11  -6    1.36    0.11
   7  11  -6    1.29    0.13
  -7  11   6    1.53    0.14
  -6 -11   6    0.84    0.10
   6 -11  -6    0.88    0.10
  -6  11   6    0.92    0.12
   6  11  -6    1.01    0.12
   5 -11  -6   -0.13    0.06
  -5 -11   6    0.01    0.06
   5  11  -6    0.06    0.07
  -5  11   6    0.06    0.07
   4 -11  -6    0.26    0.08
  -4 -11   6    0.16    0.07
  -4  11   6    0.12    0.07
   4  11  -6    0.08    0.07
   3 -11  -6    0.21    0.07
  -3 -11   6    0.28    0.07
   3  11  -6    0.22    0.08
  -3  11   6    0.30    0.08
  -2 -11   6    1.59    0.12
   2 -11  -6    1.43    0.12
   2  11  -6    1.42    0.12
  -2  11   6    1.52    0.12
  -1 -11   6    2.26    0.14
   1 -11  -6    2.23    0.14
  -1  11   6    2.54    0.14
   1  11  -6    2.27    0.13
   0 -11  -6    0.77    0.10
   0 -11   6    0.82    0.10
   0  11   6    0.87    0.10
   0  11  -6    0.91    0.10
  -1 -11  -6    1.29    0.12
   1 -11   6    1.50    0.12
  -1  11  -6    1.58    0.12
   1  11   6    1.45    0.12
  -2 -11  -6    2.08    0.14
   2 -11   6    2.06    0.13
   2  11   6    2.12    0.13
  -2  11  -6    2.01    0.13
  -3 -11  -6    1.42    0.12
   3 -11   6    1.48    0.13
  -3  11  -6    1.44    0.12
   3  11   6    1.45    0.12
   4 -11   6    0.55    0.09
  -4 -11  -6    0.49    0.09
   4  11   6    0.38    0.09
   5 -11   6    0.16    0.08
  -5 -11  -6    0.31    0.09
   6 -11   6   -0.01    0.06
  -6 -11  -6   -0.04    0.07
   7 -11   6   -0.04    0.08
  -7 -11  -6   -0.02    0.08
  -8 -11  -6    0.58    0.11
   8 -11   6    0.50    0.11
 -10  12   6   -0.13    0.08
  -9  12   6   -0.10    0.08
   9  12  -6    0.12    0.09
   8 -12  -6    0.74    0.10
  -8  12   6    0.76    0.12
   8  12  -6    0.60    0.11
   7 -12  -6    0.05    0.07
   7  12  -6    0.09    0.08
  -7  12   6    0.15    0.08
   6 -12  -6    0.13    0.07
  -6 -12   6    0.14    0.07
  -6  12   6    0.15    0.08
   6  12  -6    0.19    0.09
  -5 -12   6    0.14    0.07
   5 -12  -6    0.24    0.07
   5  12  -6    0.15    0.08
  -5  12   6    0.14    0.08
   4 -12  -6   -0.02    0.06
  -4 -12   6    0.04    0.06
  -4  12   6   -0.07    0.07
   4  12  -6   -0.07    0.07
   3 -12  -6    5.98    0.23
  -3 -12   6    5.67    0.22
   3  12  -6    5.79    0.23
  -3  12   6    5.98    0.23
  -2 -12   6    2.04    0.13
   2 -12  -6    1.94    0.13
  -2  12   6    1.72    0.13
   2  12  -6    2.02    0.13
  -1 -12   6   -0.08    0.06
   1 -12  -6   -0.01    0.06
   1  12  -6   -0.02    0.06
  -1  12   6   -0.06    0.06
   0 -12  -6    1.44    0.12
   0 -12   6    1.74    0.13
   0  12   6    1.51    0.12
   0  12  -6    1.72    0.13
   1 -12   6    0.20    0.08
  -1 -12  -6    0.12    0.07
   1  12   6    0.17    0.08
  -1  12  -6    0.21    0.08
  -2 -12  -6    3.97    0.19
   2 -12   6    4.33    0.20
   2  12   6    4.20    0.19
  -2  12  -6    3.96    0.18
  -3 -12  -6    1.95    0.14
   3 -12   6    1.90    0.14
   3  12   6    1.91    0.14
  -4 -12  -6    0.36    0.09
   4 -12   6    0.27    0.08
   4  12   6    0.19    0.08
  -5 -12  -6   -0.05    0.07
   5 -12   6   -0.09    0.07
   6 -12   6   -0.04    0.07
  -6 -12  -6    0.01    0.08
   8 -13  -6   -0.10    0.07
   8  13  -6   -0.04    0.09
  -8  13   6   -0.11    0.07
   7 -13  -6    0.31    0.08
  -7  13   6    0.14    0.09
   7  13  -6    0.26    0.10
   6 -13  -6   -0.08    0.06
   6  13  -6   -0.01    0.07
  -6  13   6   -0.23    0.07
   5 -13  -6    0.01    0.07
  -5 -13   6    0.11    0.07
   5  13  -6   -0.03    0.07
  -5  13   6   -0.02    0.07
   4 -13  -6    0.18    0.08
  -4 -13   6    0.14    0.08
   4  13  -6    0.06    0.07
  -4  13   6    0.09    0.09
  -3 -13   6    0.04    0.06
   3 -13  -6    0.15    0.07
   3  13  -6    0.12    0.07
  -3  13   6    0.08    0.09
   2 -13  -6    3.25    0.17
  -2 -13   6    3.24    0.17
   2  13  -6    2.89    0.17
  -2  13   6    2.91    0.17
  -1 -13   6    1.04    0.12
   1 -13  -6    0.77    0.11
  -1  13   6    0.94    0.11
   1  13  -6    1.02    0.12
   0 -13   6   -0.06    0.06
   0 -13  -6    0.03    0.06
   0  13  -6    0.06    0.07
   0  13   6   -0.01    0.07
  -1 -13  -6   -0.01    0.06
   1 -13   6    0.14    0.08
   1  13   6    0.23    0.09
  -1  13  -6    0.14    0.07
  -2 -13  -6    0.11    0.08
   2 -13   6    0.20    0.08
   2  13   6    0.18    0.08
  -2  13  -6    0.17    0.08
  -3 -13  -6    0.39    0.09
   3 -13   6    0.49    0.10
   3  13   6    0.56    0.11
  -4 -13  -6    1.36    0.14
   4 -13   6    1.07    0.13
   4  13   6    0.98    0.13
  -5 -13  -6    0.09    0.08
   5 -13   6    0.14    0.08
   6 -14  -6    0.12    0.09
   6  14  -6    0.09    0.10
  -5 -14   6   -0.06    0.08
   5 -14  -6    0.01    0.07
  -5  14   6   -0.02    0.08
   5  14  -6    0.05    0.09
  -4 -14   6    0.69    0.10
   4 -14  -6    0.86    0.12
  -4  14   6    0.89    0.12
   4  14  -6    0.76    0.13
  -3 -14   6    0.42    0.10
   3 -14  -6    0.34    0.09
   3  14  -6    0.48    0.11
  -3  14   6    0.44    0.12
   2 -14  -6    1.83    0.15
  -2 -14   6    1.84    0.14
  -2  14   6    1.87    0.15
   2  14  -6    1.87    0.15
   1 -14  -6    0.37    0.10
  -1 -14   6    0.28    0.10
  -1  14   6    0.15    0.10
   1  14  -6    0.35    0.10
   0 -14  -6    0.14    0.08
   0 -14   6    0.11    0.09
   0  14  -6    0.29    0.10
   0  14   6    0.16    0.09
   1 -14   6    0.36    0.10
  -1 -14  -6    0.32    0.09
  -1  14  -6    0.48    0.11
   1  14   6    0.26    0.10
   2 -14   6    1.57    0.15
  -2 -14  -6    1.76    0.15
  -2  14  -6    1.56    0.15
   2  14   6    1.85    0.15
   3  14   6    0.21    0.10
 -16   0   7   -0.01    0.09
  16   0  -7   -0.04    0.08
 -15   0   7    0.04    0.08
  15   0  -7   -0.03    0.07
  14   0  -7   -0.13    0.07
 -14   0   7   -0.16    0.05
 -13   0   7   -0.07    0.06
  13   0  -7   -0.01    0.07
  12   0  -7   -0.06    0.06
 -12   0   7    0.02    0.05
  11   0  -7   -0.06    0.06
 -11   0   7   -0.03    0.05
  10   0  -7    0.08    0.06
 -10   0   7    0.02    0.05
   9   0  -7    0.03    0.05
  -9   0   7    0.00    0.05
   8   0  -7   -0.03    0.04
  -8   0   7    0.00    0.04
  -7   0   7   -0.07    0.03
   7   0  -7   -0.04    0.03
  -6   0   7   -0.03    0.03
   6   0  -7   -0.02    0.03
   6   0  -7   -0.04    0.03
   6   0  -7    0.11    0.02
   5   0  -7   -0.02    0.03
   5   0  -7    0.02    0.02
   5   0  -7   -0.01    0.03
  -5   0   7    0.01    0.03
  -4   0   7   -0.01    0.03
   4   0  -7   -0.01    0.02
  -4   0   7   -0.06    0.03
   3   0  -7    0.03    0.03
  -3   0   7   -0.03    0.03
  -3   0   7   -0.01    0.02
  -2   0   7    0.02    0.02
  -2   0   7    0.00    0.02
   2   0  -7    0.00    0.03
   1   0  -7    0.04    0.03
  -1   0   7   -0.03    0.03
  -1   0   7   -0.02    0.02
   0   0   7    0.02    0.02
   0   0   7    0.02    0.01
   0   0  -7    0.01    0.03
   1   0   7   -0.06    0.03
  -1   0  -7   -0.03    0.03
  -2   0  -7   -0.03    0.03
   2   0   7   -0.05    0.03
  -3   0  -7    0.02    0.04
   3   0   7    0.00    0.03
  -4   0  -7   -0.04    0.04
   4   0   7    0.02    0.04
   5   0   7   -0.02    0.04
  -5   0  -7   -0.08    0.04
  -6   0  -7   -0.04    0.04
   6   0   7   -0.03    0.04
  -7   0  -7    0.02    0.05
   7   0   7   -0.01    0.05
   8   0   7   -0.03    0.05
  -8   0  -7   -0.02    0.06
   9   0   7    0.03    0.06
  -9   0  -7    0.04    0.06
  10   0   7    0.04    0.07
 -10   0  -7   -0.03    0.06
  11   0   7    0.02    0.08
  12   0   7   -0.04    0.08
  16  -1  -7    0.00    0.09
 -16  -1   7   -0.03    0.09
  16   1  -7   -0.08    0.09
 -16   1   7   -0.05    0.07
 -15  -1   7    0.14    0.09
  15  -1  -7    0.00    0.08
 -15   1   7    0.02    0.08
  15   1  -7   -0.10    0.08
  14  -1  -7   -0.04    0.08
 -14  -1   7    0.16    0.08
  14   1  -7    0.03    0.08
 -14   1   7    0.00    0.07
  13  -1  -7    0.07    0.07
 -13  -1   7   -0.08    0.05
 -13   1   7   -0.12    0.06
  13   1  -7   -0.01    0.07
 -12  -1   7    0.16    0.06
  12  -1  -7    0.09    0.07
 -12   1   7    0.19    0.07
  12   1  -7    0.09    0.06
  11  -1  -7    0.14    0.07
 -11  -1   7    0.11    0.06
 -11   1   7    0.07    0.06
  11   1  -7    0.05    0.06
  10  -1  -7    0.41    0.08
 -10  -1   7    0.44    0.08
  10   1  -7    0.50    0.08
 -10   1   7    0.53    0.08
  -9  -1   7    0.77    0.08
   9  -1  -7    0.94    0.09
   9   1  -7    0.82    0.09
  -9   1   7    0.94    0.09
  -8  -1   7    0.21    0.06
   8  -1  -7    0.15    0.05
  -8   1   7    0.13    0.05
   8   1  -7    0.14    0.05
   7  -1  -7    3.76    0.14
  -7  -1   7    3.91    0.14
   7   1  -7    3.60    0.14
  -7   1   7    3.59    0.14
   6  -1  -7    0.07    0.02
  -6  -1   7    0.08    0.04
   6  -1  -7    0.05    0.04
   6  -1  -7    0.10    0.04
   6   1  -7    0.09    0.02
  -6   1   7    0.18    0.05
   5  -1  -7    6.89    0.19
   5  -1  -7    7.40    0.19
  -5  -1   7    7.01    0.18
   5  -1  -7    6.81    0.16
   5   1  -7    7.04    0.19
   5   1  -7    7.11    0.15
   5   1  -7    7.01    0.18
  -5   1   7    7.04    0.18
  -4  -1   7    4.03    0.13
  -4  -1   7    4.01    0.12
   4  -1  -7    4.18    0.11
   4   1  -7    3.86    0.11
  -4   1   7    4.05    0.12
  -4   1   7    4.03    0.13
   3  -1  -7    0.07    0.03
  -3  -1   7    0.05    0.03
  -3   1   7    0.12    0.03
   3   1  -7    0.08    0.03
  -3   1   7    0.10    0.03
  -2  -1   7    3.30    0.09
   2  -1  -7    3.31    0.11
  -2  -1   7    3.46    0.11
   2   1  -7    3.32    0.10
  -2   1   7    3.34    0.11
  -2   1   7    3.07    0.09
  -1  -1   7    4.68    0.11
   1  -1  -7    4.59    0.14
  -1  -1   7    4.71    0.14
   1   1  -7    4.88    0.14
  -1   1   7    4.90    0.14
  -1   1   7    4.59    0.11
   0  -1   7    4.94    0.10
   0  -1  -7    5.12    0.15
   0  -1   7    5.01    0.14
   0   1  -7    5.03    0.15
   0   1   7    5.01    0.10
   0   1   7    5.04    0.14
   1  -1   7    7.44    0.19
  -1  -1  -7    7.79    0.20
   1   1   7    7.63    0.20
  -1   1  -7    7.90    0.20
  -2  -1  -7   28.80    0.56
   2  -1   7   28.67    0.56
   2   1   7   29.36    0.56
  -2   1  -7   28.71    0.56
   3  -1   7    4.17    0.14
  -3  -1  -7    4.20    0.15
  -3   1  -7    4.57    0.15
   3   1   7    4.43    0.15
   4  -1   7   -0.01    0.03
  -4  -1  -7   -0.01    0.04
   4   1   7   -0.05    0.03
  -4   1  -7    0.00    0.04
   5  -1   7    0.20    0.06
  -5  -1  -7    0.12    0.06
   5   1   7    0.16    0.05
  -5   1  -7    0.12    0.05
   6  -1   7    4.13    0.17
  -6  -1  -7    4.00    0.16
   6   1   7    3.84    0.16
  -6   1  -7    4.04    0.17
   7  -1   7    1.49    0.11
  -7  -1  -7    1.76    0.11
  -7   1  -7    1.77    0.11
   7   1   7    1.78    0.12
  -8  -1  -7    0.41    0.08
   8  -1   7    0.45    0.08
  -8   1  -7    0.30    0.08
   8   1   7    0.29    0.08
  -9  -1  -7    0.03    0.06
   9  -1   7    0.05    0.06
   9   1   7    0.04    0.06
  -9   1  -7    0.03    0.07
 -10  -1  -7    0.07    0.07
  10  -1   7    0.20    0.08
 -10   1  -7   -0.13    0.07
  10   1   7    0.07    0.07
  11  -1   7    0.65    0.12
  11   1   7    0.57    0.11
  12  -1   7    0.20    0.10
  12   1   7    0.02    0.09
 -16  -2   7   -0.11    0.07
  16  -2  -7    0.05    0.10
 -16   2   7   -0.04    0.07
  16   2  -7    0.11    0.11
 -15  -2   7   -0.04    0.08
  15  -2  -7   -0.03    0.08
 -15   2   7    0.16    0.09
  15   2  -7    0.05    0.09
  14  -2  -7    0.14    0.09
 -14  -2   7    0.11    0.08
  14   2  -7    0.08    0.08
 -14   2   7    0.04    0.07
 -13  -2   7    0.00    0.06
  13  -2  -7    0.08    0.07
 -13   2   7    0.06    0.07
  13   2  -7    0.05    0.07
 -12  -2   7    0.01    0.06
  12  -2  -7    0.01    0.06
 -12   2   7    0.02    0.06
  12   2  -7    0.03    0.06
 -11  -2   7    0.16    0.06
  11  -2  -7    0.33    0.08
 -11   2   7    0.24    0.07
  11   2  -7    0.28    0.08
 -10  -2   7    0.01    0.05
  10  -2  -7    0.00    0.06
 -10   2   7    0.08    0.06
  10   2  -7   -0.01    0.06
   9  -2  -7    0.15    0.06
  -9  -2   7    0.03    0.05
  -9   2   7    0.06    0.05
   9   2  -7    0.13    0.06
   8  -2  -7    0.94    0.09
  -8  -2   7    0.78    0.08
  -8   2   7    0.88    0.08
   8   2  -7    1.05    0.10
   7  -2  -7    7.52    0.21
  -7  -2   7    7.39    0.21
   7   2  -7    7.25    0.22
  -7   2   7    7.56    0.21
   6  -2  -7    0.06    0.04
   6  -2  -7    0.10    0.03
  -6  -2   7    0.08    0.04
   6  -2  -7    0.12    0.04
   6   2  -7    0.07    0.03
   6   2  -7    0.16    0.04
   6   2  -7    0.04    0.04
  -6   2   7    0.07    0.04
   5  -2  -7    1.79    0.07
   5  -2  -7    1.76    0.09
   5  -2  -7    1.89    0.09
  -5  -2   7    1.80    0.08
   5   2  -7    1.78    0.09
  -5   2   7    1.96    0.09
   5   2  -7    1.84    0.09
   5   2  -7    1.87    0.07
  -4  -2   7    8.66    0.21
   4  -2  -7    8.59    0.19
  -4  -2   7    8.34    0.20
  -4   2   7    8.33    0.21
  -4   2   7    8.48    0.20
   4   2  -7    8.47    0.19
  -3  -2   7   18.12    0.34
  -3  -2   7   17.04    0.36
   3  -2  -7   17.55    0.35
   3   2  -7   17.42    0.34
  -3   2   7   17.84    0.34
  -3   2   7   17.99    0.36
   2  -2  -7   14.06    0.30
  -2  -2   7   14.14    0.27
  -2  -2   7   13.73    0.30
   2   2  -7   14.28    0.29
  -2   2   7   14.37    0.30
  -2   2   7   14.12    0.28
  -1  -2   7    5.39    0.12
   1  -2  -7    5.49    0.16
  -1  -2   7    5.47    0.15
  -1   2   7    5.74    0.15
  -1   2   7    5.68    0.13
   1   2  -7    5.48    0.15
   0  -2   7    2.08    0.09
   0  -2  -7    2.34    0.10
   0   2  -7    2.25    0.09
   0   2   7    2.27    0.07
   0   2  -7    2.10    0.06
   0   2   7    2.34    0.09
  -1  -2  -7    7.37    0.20
   1  -2   7    7.31    0.19
   1   2   7    7.78    0.19
  -1   2  -7    7.20    0.14
  -1   2  -7    7.49    0.20
   1   2   7    7.52    0.15
  -2  -2  -7    8.13    0.22
   2  -2   7    8.09    0.21
   2   2   7    8.10    0.15
  -2   2  -7    8.20    0.22
   2   2   7    8.24    0.21
  -3  -2  -7    3.01    0.13
   3  -2   7    3.21    0.12
  -3   2  -7    3.26    0.13
   3   2   7    3.00    0.12
  -4  -2  -7    2.66    0.12
   4  -2   7    2.82    0.12
  -4   2  -7    2.94    0.13
   4   2   7    2.76    0.12
  -5  -2  -7    0.15    0.05
   5  -2   7    0.13    0.05
   5   2   7    0.16    0.05
  -5   2  -7    0.08    0.06
   6  -2   7    1.37    0.10
  -6  -2  -7    1.37    0.10
   6   2   7    1.52    0.10
  -6   2  -7    1.54    0.11
   7  -2   7    2.49    0.14
  -7  -2  -7    2.84    0.15
   7   2   7    2.71    0.14
  -7   2  -7    2.66    0.14
   8  -2   7    3.18    0.16
  -8  -2  -7    3.28    0.16
  -8   2  -7    3.26    0.16
   8   2   7    3.23    0.17
  -9  -2  -7    0.56    0.09
   9  -2   7    0.50    0.09
  -9   2  -7    0.39    0.08
   9   2   7    0.60    0.10
  10  -2   7    0.18    0.08
 -10  -2  -7    0.09    0.08
  10   2   7    0.02    0.07
 -10   2  -7    0.16    0.08
  11  -2   7    0.10    0.08
  11   2   7    0.11    0.08
  12  -2   7    0.19    0.09
  12   2   7    0.11    0.10
  16  -3  -7   -0.12    0.09
 -16  -3   7   -0.05    0.08
 -16   3   7    0.01    0.09
  15  -3  -7    0.11    0.09
 -15  -3   7    0.13    0.08
 -15   3   7    0.09    0.08
  15   3  -7    0.03    0.09
  14  -3  -7   -0.03    0.07
 -14  -3   7    0.01    0.07
  14   3  -7   -0.06    0.07
 -14   3   7   -0.08    0.07
  13  -3  -7    0.47    0.10
 -13  -3   7    0.39    0.08
 -13   3   7    0.35    0.09
  13   3  -7    0.45    0.10
  12  -3  -7    0.17    0.08
 -12  -3   7   -0.03    0.06
  12   3  -7    0.08    0.08
 -12   3   7    0.03    0.06
 -11  -3   7    0.50    0.08
  11  -3  -7    0.33    0.09
 -11   3   7    0.48    0.09
  11   3  -7    0.57    0.10
 -10  -3   7    0.23    0.06
  10  -3  -7    0.10    0.07
  10   3  -7    0.06    0.06
 -10   3   7    0.13    0.06
  -9  -3   7    0.43    0.07
   9  -3  -7    0.50    0.08
  -9   3   7    0.47    0.07
   9   3  -7    0.46    0.08
  -8  -3   7    0.04    0.05
   8  -3  -7   -0.05    0.05
   8   3  -7   -0.01    0.05
  -8   3   7   -0.01    0.05
   7  -3  -7    5.96    0.19
  -7  -3   7    5.95    0.18
   7  -3  -7    5.70    0.14
  -7   3   7    5.82    0.18
   7   3  -7    5.91    0.19
   6  -3  -7    2.41    0.11
   6  -3  -7    2.45    0.09
  -6  -3   7    2.44    0.11
   6  -3  -7    2.41    0.10
   6   3  -7    2.34    0.08
  -6   3   7    2.45    0.11
   6   3  -7    2.45    0.11
   6   3  -7    2.33    0.11
  -5  -3   7    0.44    0.06
   5  -3  -7    0.34    0.05
   5  -3  -7    0.41    0.05
  -5  -3   7    0.44    0.04
   5  -3  -7    0.54    0.06
   5   3  -7    0.39    0.05
  -5   3   7    0.48    0.06
   5   3  -7    0.44    0.06
   4  -3  -7    0.24    0.04
  -4  -3   7    0.31    0.05
  -4  -3   7    0.19    0.04
  -4   3   7    0.23    0.04
  -4   3   7    0.27    0.05
   3  -3  -7    1.16    0.07
  -3  -3   7    1.22    0.06
  -3  -3   7    1.24    0.07
  -3  -3   7    1.34    0.07
  -3   3   7    1.11    0.06
  -3   3   7    1.16    0.07
  -2  -3   7   24.71    0.47
  -2  -3   7   23.98    0.46
  -2  -3   7   24.69    0.45
   2  -3  -7   24.42    0.47
  -2   3   7   24.67    0.47
  -2   3   7   23.73    0.45
   2   3  -7   24.32    0.46
   1  -3  -7    6.51    0.18
  -1  -3   7    6.37    0.17
  -1  -3   7    6.47    0.15
  -1   3   7    6.48    0.15
  -1   3   7    6.87    0.17
   1   3  -7    6.60    0.17
   0  -3   7    1.07    0.07
   0  -3  -7    1.03    0.07
   0   3  -7    1.09    0.07
   0   3   7    1.08    0.06
   0   3   7    1.07    0.05
   0   3  -7    1.11    0.05
   1  -3   7    0.04    0.03
  -1  -3  -7    0.00    0.03
   1   3   7    0.05    0.02
  -1   3  -7    0.05    0.02
  -1   3  -7    0.06    0.04
   1   3   7    0.07    0.03
  -2  -3  -7    0.43    0.06
   2  -3   7    0.35    0.05
  -2   3  -7    0.29    0.05
   2   3   7    0.42    0.05
   2   3   7    0.38    0.04
   3  -3   7    1.21    0.08
  -3  -3  -7    1.28    0.09
   3   3   7    1.42    0.06
   3   3   7    1.45    0.08
  -3   3  -7    1.31    0.09
   4  -3   7    3.68    0.14
  -4  -3  -7    4.15    0.16
  -4   3  -7    3.69    0.15
   4   3   7    3.75    0.14
   5  -3   7    0.24    0.07
  -5  -3  -7    0.34    0.07
   5   3   7    0.27    0.07
  -5   3  -7    0.33    0.07
  -6  -3  -7    0.73    0.09
   6  -3   7    0.68    0.09
  -6   3  -7    0.62    0.09
   6   3   7    0.60    0.08
  -7  -3  -7    0.58    0.09
   7  -3   7    0.46    0.08
  -7   3  -7    0.50    0.09
   7   3   7    0.55    0.08
  -8  -3  -7    3.60    0.17
   8  -3   7    3.08    0.16
   8   3   7    3.57    0.17
  -8   3  -7    3.73    0.17
  -9  -3  -7    0.37    0.08
   9  -3   7    0.38    0.09
  -9   3  -7    0.37    0.09
   9   3   7    0.31    0.08
 -10  -3  -7    0.02    0.06
  10  -3   7    0.00    0.07
 -10   3  -7    0.00    0.08
  10   3   7   -0.02    0.07
  11  -3   7    0.43    0.10
  11   3   7    0.13    0.09
  12  -3   7   -0.02    0.09
  12   3   7    0.15    0.09
  15  -4  -7    0.42    0.11
 -15  -4   7    0.23    0.10
  15   4  -7    0.33    0.11
 -15   4   7    0.38    0.10
 -14  -4   7    0.35    0.09
  14  -4  -7    0.20    0.09
  14   4  -7    0.19    0.09
 -14   4   7    0.33    0.10
  13  -4  -7    1.75    0.15
 -13  -4   7    1.80    0.13
  13   4  -7    1.87    0.17
 -13   4   7    1.85    0.16
  12  -4  -7   -0.10    0.07
 -12  -4   7   -0.06    0.06
 -12   4   7   -0.05    0.06
  12   4  -7   -0.01    0.06
 -11  -4   7    0.03    0.06
  11  -4  -7   -0.13    0.05
 -11   4   7    0.00    0.05
  11   4  -7    0.01    0.06
  10  -4  -7    1.43    0.11
 -10  -4   7    1.34    0.11
 -10   4   7    1.45    0.11
  10   4  -7    1.34    0.11
   9  -4  -7    5.37    0.19
  -9  -4   7    5.82    0.20
   9   4  -7    5.27    0.20
  -9   4   7    5.72    0.20
  -8  -4   7    0.83    0.09
   8  -4  -7    0.76    0.09
  -8   4   7    0.87    0.09
   8   4  -7    0.78    0.09
   7  -4  -7    8.23    0.19
   7  -4  -7    8.58    0.23
  -7  -4   7    8.88    0.24
  -7   4   7    8.59    0.24
   7   4  -7    8.62    0.24
   6  -4  -7   -0.01    0.03
  -6  -4   7    0.05    0.03
  -6  -4   7    0.00    0.04
   6  -4  -7    0.04    0.04
   6   4  -7    0.03    0.04
   6   4  -7   -0.01    0.03
  -6   4   7    0.03    0.05
   5  -4  -7    0.08    0.04
   5  -4  -7    0.10    0.04
  -5  -4   7    0.10    0.04
  -5  -4   7    0.06    0.03
   5  -4  -7    0.17    0.04
   5   4  -7    0.19    0.05
   5   4  -7    0.08    0.04
  -5   4   7    0.05    0.04
  -4  -4   7    3.37    0.12
   4  -4  -7    3.45    0.12
  -4  -4   7    3.24    0.12
  -4  -4   7    3.28    0.11
  -4   4   7    3.50    0.11
  -4   4   7    3.27    0.12
   3  -4  -7    0.13    0.04
  -3  -4   7    0.11    0.04
  -3  -4   7    0.05    0.03
  -3  -4   7    0.13    0.04
  -3   4   7    0.14    0.03
  -3   4   7    0.12    0.04
   2  -4  -7    9.65    0.24
  -2  -4   7   10.05    0.23
  -2  -4   7    9.70    0.23
  -2  -4   7    9.69    0.22
  -2   4   7    9.76    0.22
  -2   4   7    9.57    0.22
  -1  -4   7    9.41    0.23
  -1  -4   7    9.55    0.23
  -1  -4   7    9.83    0.21
   1  -4  -7    9.81    0.24
  -1   4   7    9.57    0.22
  -1   4   7    9.66    0.22
   0  -4  -7    1.97    0.10
   0  -4   7    1.92    0.09
   0  -4   7    1.97    0.09
   0   4   7    1.93    0.08
   0   4  -7    1.98    0.08
   0   4   7    1.96    0.08
   1  -4   7    0.09    0.03
  -1  -4  -7    0.17    0.05
   1  -4   7    0.09    0.04
   1   4   7    0.09    0.03
   1   4   7    0.10    0.03
  -1   4  -7    0.11    0.03
   2  -4   7   14.15    0.32
  -2  -4  -7   14.23    0.33
  -2   4  -7   14.08    0.27
  -2   4  -7   14.58    0.33
   2   4   7   14.14    0.31
   2   4   7   14.43    0.28
  -3  -4  -7   25.85    0.54
   3  -4   7   25.24    0.52
   3   4   7   25.95    0.47
   3   4   7   26.21    0.52
  -3   4  -7   26.37    0.53
  -4  -4  -7    9.25    0.26
   4  -4   7    9.88    0.26
   4   4   7    9.53    0.26
  -4   4  -7    9.29    0.26
  -5  -4  -7    3.86    0.16
   5  -4   7    3.85    0.15
   5   4   7    4.08    0.16
  -5   4  -7    4.26    0.17
  -6  -4  -7    2.21    0.13
   6  -4   7    2.34    0.13
  -6   4  -7    2.25    0.13
   6   4   7    2.12    0.12
  -7  -4  -7    0.38    0.08
   7  -4   7    0.61    0.09
  -7   4  -7    0.50    0.09
   7   4   7    0.52    0.09
  -8  -4  -7    0.78    0.10
   8  -4   7    0.77    0.10
   8   4   7    0.87    0.11
  -8   4  -7    0.86    0.10
   9  -4   7    0.02    0.07
  -9  -4  -7   -0.01    0.07
  -9   4  -7   -0.05    0.07
   9   4   7   -0.02    0.06
 -10  -4  -7    0.04    0.08
  10  -4   7    0.14    0.08
 -10   4  -7    0.11    0.08
  10   4   7    0.02    0.07
  11  -4   7   -0.18    0.08
 -11   4  -7    0.01    0.08
  11   4   7   -0.08    0.08
  15  -5  -7    0.10    0.10
 -15  -5   7    0.09    0.09
  15   5  -7    0.04    0.09
 -15   5   7    0.01    0.08
 -14  -5   7    0.27    0.09
  14  -5  -7    0.02    0.08
  14   5  -7    0.20    0.10
 -14   5   7    0.03    0.09
 -13  -5   7    0.06    0.07
  13  -5  -7    0.05    0.08
 -13   5   7    0.02    0.08
  13   5  -7   -0.02    0.08
  12  -5  -7    1.59    0.14
 -12  -5   7    1.48    0.13
  12   5  -7    1.55    0.15
 -12   5   7    1.49    0.13
  11  -5  -7   -0.06    0.06
 -11  -5   7    0.10    0.06
  11   5  -7    0.17    0.07
 -11   5   7    0.07    0.06
  10  -5  -7    0.11    0.06
 -10  -5   7    0.12    0.06
  10   5  -7    0.12    0.06
 -10   5   7    0.01    0.06
  -9  -5   7    0.36    0.08
   9  -5  -7    0.23    0.06
   9   5  -7    0.43    0.08
  -9   5   7    0.29    0.08
   8  -5  -7    0.37    0.07
  -8  -5   7    0.16    0.06
  -8   5   7    0.19    0.07
   8   5  -7    0.25    0.06
   7  -5  -7    0.77    0.07
   7  -5  -7    0.71    0.06
  -7  -5   7    0.72    0.08
  -7   5   7    0.66    0.08
   7   5  -7    0.72    0.08
   6  -5  -7    1.37    0.08
  -6  -5   7    1.46    0.09
  -6  -5   7    1.44    0.07
   6  -5  -7    1.36    0.08
   6   5  -7    1.32    0.08
  -6   5   7    1.38    0.09
   5  -5  -7   -0.01    0.03
  -5  -5   7   -0.06    0.03
   5  -5  -7   -0.05    0.03
   5  -5  -7   -0.05    0.03
  -5  -5   7    0.02    0.03
   5   5  -7   -0.04    0.03
   5   5  -7   -0.03    0.03
  -5   5   7    0.02    0.04
  -4  -5   7    7.71    0.20
  -4  -5   7    7.86    0.19
  -4  -5   7    8.24    0.21
   4  -5  -7    8.07    0.21
  -4   5   7    7.81    0.19
  -4   5   7    8.13    0.21
  -3  -5   7    0.00    0.03
  -3  -5   7    0.10    0.04
   3  -5  -7    0.04    0.04
  -3  -5   7    0.08    0.04
  -3   5   7    0.02    0.04
  -3   5   7    0.02    0.03
  -2  -5   7    0.17    0.04
  -2  -5   7    0.20    0.04
  -2  -5   7    0.10    0.04
   2  -5  -7    0.15    0.04
  -2   5   7    0.09    0.03
  -2   5   7    0.17    0.05
  -1  -5   7    7.15    0.20
  -1  -5   7    7.16    0.19
   1  -5  -7    7.10    0.20
  -1   5   7    7.03    0.18
   1   5  -7    7.09    0.18
  -1   5   7    7.23    0.18
   0  -5  -7    0.05    0.05
   0  -5   7    0.08    0.04
   0  -5   7    0.04    0.04
   0   5   7    0.02    0.03
   0   5  -7    0.02    0.03
   0   5   7    0.07    0.04
   1  -5   7    4.75    0.15
   1  -5   7    4.97    0.16
  -1  -5  -7    4.66    0.17
  -1   5  -7    4.62    0.13
   1   5   7    4.82    0.14
   1   5   7    4.75    0.13
  -2  -5  -7    2.90    0.13
   2  -5   7    2.89    0.13
   2  -5   7    3.07    0.12
   2   5   7    2.90    0.11
  -2   5  -7    2.98    0.10
   2   5   7    2.91    0.10
   3  -5   7    0.66    0.07
   3  -5   7    0.67    0.08
  -3  -5  -7    0.63    0.09
   3   5   7    0.61    0.06
   3   5   7    0.69    0.07
   4  -5   7   -0.02    0.04
  -4  -5  -7   -0.09    0.05
   4   5   7   -0.06    0.04
  -4   5  -7   -0.07    0.05
  -5  -5  -7    0.31    0.08
   5  -5   7    0.41    0.08
   5   5   7    0.44    0.07
  -5   5  -7    0.38    0.08
   6  -5   7    2.51    0.13
  -6  -5  -7    2.48    0.14
  -6   5  -7    2.34    0.13
   6   5   7    2.49    0.13
  -7  -5  -7    1.99    0.13
   7  -5   7    1.99    0.12
  -7   5  -7    2.04    0.13
   7   5   7    2.07    0.13
   8  -5   7    0.09    0.07
  -8  -5  -7    0.15    0.07
   8   5   7    0.20    0.08
  -8   5  -7    0.20    0.07
  -9  -5  -7    0.12    0.08
   9  -5   7    0.14    0.07
  -9   5  -7   -0.01    0.07
   9   5   7    0.21    0.08
 -10  -5  -7   -0.12    0.07
  10  -5   7    0.00    0.07
  10   5   7   -0.01    0.07
 -10   5  -7   -0.08    0.07
  11  -5   7    0.36    0.11
 -11   5  -7    0.07    0.09
  11   5   7    0.16    0.09
 -15  -6   7   -0.07    0.08
 -15   6   7    0.04    0.09
  15   6  -7   -0.10    0.08
 -14  -6   7    0.17    0.09
  14  -6  -7    0.22    0.10
  14   6  -7    0.25    0.10
 -14   6   7    0.15    0.09
  13  -6  -7    0.50    0.11
 -13  -6   7    0.63    0.11
 -13   6   7    0.64    0.11
  13   6  -7    0.51    0.11
  12  -6  -7   -0.16    0.07
 -12  -6   7    0.02    0.06
  12   6  -7   -0.01    0.07
 -12   6   7    0.03    0.08
  11  -6  -7    0.36    0.09
 -11  -6   7    0.44    0.09
  11   6  -7    0.55    0.10
 -11   6   7    0.56    0.10
 -10  -6   7    1.80    0.13
  10  -6  -7    1.76    0.12
 -10   6   7    1.65    0.12
  10   6  -7    1.70    0.13
  -9  -6   7    0.38    0.07
   9  -6  -7    0.58    0.08
   9   6  -7    0.56    0.09
  -9   6   7    0.31    0.08
   8  -6  -7    1.04    0.09
  -8  -6   7    1.03    0.10
   8   6  -7    0.94    0.10
  -8   6   7    1.02    0.10
  -7  -6   7    0.76    0.08
   7  -6  -7    0.91    0.08
   7  -6  -7    0.80    0.07
  -7   6   7    0.69    0.08
   7   6  -7    0.74    0.08
   6  -6  -7    0.40    0.06
   6  -6  -7    0.51    0.06
  -6  -6   7    0.35    0.07
  -6  -6   7    0.40    0.05
   6   6  -7    0.36    0.06
  -6   6   7    0.43    0.07
   5  -6  -7    1.72    0.09
   5  -6  -7    1.63    0.08
   5  -6  -7    1.67    0.08
  -5  -6   7    1.64    0.10
  -5  -6   7    1.66    0.08
   5   6  -7    1.81    0.09
  -5   6   7    1.66    0.10
   5   6  -7    1.62    0.09
   4  -6  -7    1.63    0.08
   4  -6  -7    1.75    0.08
  -4  -6   7    1.50    0.09
  -4  -6   7    1.68    0.08
   4  -6  -7    1.70    0.09
   4   6  -7    1.70    0.09
  -4   6   7    1.66    0.10
   4   6  -7    1.68    0.08
  -3  -6   7    0.07    0.04
   3  -6  -7    0.08    0.04
  -3  -6   7    0.05    0.04
  -3  -6   7    0.09    0.04
  -3   6   7    0.03    0.03
  -3   6   7    0.03    0.04
   2  -6  -7    2.32    0.11
  -2  -6   7    2.36    0.10
  -2  -6   7    2.27    0.10
  -2  -6   7    2.24    0.09
  -2   6   7    2.39    0.11
  -2   6   7    2.23    0.09
   1  -6  -7    2.32    0.12
  -1  -6   7    2.60    0.10
  -1  -6   7    2.57    0.11
  -1   6   7    2.34    0.09
  -1   6   7    2.43    0.10
   1   6  -7    2.50    0.10
   0  -6   7    1.06    0.07
   0  -6   7    1.01    0.08
   0  -6  -7    1.20    0.09
   0   6  -7    1.13    0.07
   0   6   7    0.99    0.06
   0   6   7    0.96    0.07
   1  -6   7   16.95    0.36
  -1  -6  -7   17.00    0.39
   1  -6   7   17.08    0.38
   1   6   7   16.12    0.35
   1   6   7   16.99    0.35
  -1   6  -7   16.39    0.34
  -2  -6  -7    5.15    0.18
   2  -6   7    4.80    0.17
   2  -6   7    4.90    0.15
  -2   6  -7    4.89    0.14
   2   6   7    4.87    0.15
   2   6   7    4.93    0.15
  -3  -6  -7    1.03    0.10
   3  -6   7    1.11    0.09
   3  -6   7    0.98    0.08
   3   6   7    1.13    0.07
   3   6   7    0.95    0.07
   4  -6   7    9.10    0.25
   4  -6   7    9.38    0.27
  -4  -6  -7    9.45    0.28
   4   6   7    9.17    0.25
  -5  -6  -7   16.63    0.41
   5  -6   7   16.52    0.39
  -5   6  -7   17.52    0.42
   5   6   7   17.23    0.40
   6  -6   7    4.56    0.18
  -6  -6  -7    4.75    0.19
  -6   6  -7    4.54    0.19
   6   6   7    4.51    0.18
   7  -6   7    0.42    0.08
  -7  -6  -7    0.35    0.09
  -7   6  -7    0.43    0.08
   7   6   7    0.50    0.09
   8  -6   7   -0.03    0.06
  -8  -6  -7    0.03    0.07
  -8   6  -7    0.03    0.07
   8   6   7   -0.04    0.07
   9  -6   7    0.82    0.11
  -9  -6  -7    0.44    0.10
  -9   6  -7    0.67    0.10
   9   6   7    0.53    0.10
  10  -6   7    0.33    0.09
 -10   6  -7    0.26    0.10
  10   6   7    0.27    0.09
  11  -6   7    0.49    0.11
  11   6   7    0.66    0.13
 -11   6  -7    0.72    0.12
 -14  -7   7    0.69    0.11
  14   7  -7    0.68    0.12
 -14   7   7    0.96    0.13
 -13  -7   7    0.04    0.08
 -13   7   7   -0.02    0.06
  13   7  -7   -0.06    0.08
 -12  -7   7    0.87    0.12
 -12   7   7    0.91    0.12
  12   7  -7    1.03    0.13
 -11  -7   7    0.54    0.09
 -11   7   7    0.62    0.10
  11   7  -7    0.71    0.10
 -10  -7   7    5.33    0.21
 -10   7   7    5.01    0.21
  10   7  -7    5.25    0.21
  -9  -7   7    0.22    0.08
   9   7  -7    0.32    0.08
  -9   7   7    0.17    0.08
  -8  -7   7    2.52    0.14
   8   7  -7    2.62    0.14
  -8   7   7    2.91    0.15
   7  -7  -7    0.04    0.05
  -7  -7   7   -0.02    0.05
  -7   7   7   -0.03    0.06
   7   7  -7    0.10    0.05
  -6  -7   7    7.12    0.19
   6  -7  -7    6.33    0.19
  -6  -7   7    6.81    0.22
   6   7  -7    7.04    0.21
  -6   7   7    6.86    0.22
  -5  -7   7    5.74    0.17
  -5  -7   7    5.76    0.19
   5  -7  -7    5.65    0.18
   5   7  -7    5.56    0.18
   5   7  -7    5.72    0.17
  -5   7   7    5.68    0.19
   4  -7  -7    1.82    0.10
  -4  -7   7    1.92    0.10
  -4  -7   7    1.78    0.09
   4  -7  -7    1.90    0.08
   4  -7  -7    1.96    0.08
   4   7  -7    1.99    0.09
  -4   7   7    1.99    0.11
   4   7  -7    1.95    0.10
   3  -7  -7    0.66    0.07
  -3  -7   7    0.75    0.07
  -3  -7   7    0.75    0.07
  -3  -7   7    0.56    0.06
  -3   7   7    0.78    0.08
  -2  -7   7    0.00    0.04
   2  -7  -7   -0.04    0.04
  -2  -7   7   -0.08    0.03
  -2   7   7   -0.06    0.04
   2   7  -7    0.00    0.04
   1  -7  -7    5.97    0.19
  -1  -7   7    5.88    0.17
  -1  -7   7    5.88    0.19
   1   7  -7    5.70    0.18
  -1   7   7    5.81    0.18
   0  -7  -7   14.18    0.35
   0  -7   7   14.31    0.34
   0  -7   7   14.74    0.32
   0   7  -7   14.28    0.32
   0   7   7   14.49    0.32
   1  -7   7    0.69    0.08
  -1  -7  -7    0.61    0.08
   1  -7   7    0.68    0.07
  -1   7  -7    0.61    0.07
   1   7   7    0.70    0.07
   2  -7   7    0.95    0.07
  -2  -7  -7    0.70    0.08
   2  -7   7    0.82    0.09
   2   7   7    0.81    0.06
  -2   7  -7    0.86    0.07
   2   7   7    0.90    0.08
   3  -7   7    1.16    0.08
   3  -7   7    1.30    0.10
  -3  -7  -7    1.13    0.10
   3   7   7    1.24    0.08
   3   7   7    1.11    0.08
   4  -7   7    0.00    0.05
   4  -7   7   -0.06    0.04
  -4  -7  -7   -0.10    0.05
   4   7   7    0.01    0.05
  -5  -7  -7    6.15    0.22
   5  -7   7    6.14    0.20
   5  -7   7    5.89    0.22
   5   7   7    5.85    0.20
  -6  -7  -7    0.22    0.07
   6  -7   7    0.29    0.07
  -6   7  -7    0.26    0.08
   6   7   7    0.16    0.07
   7  -7   7    0.66    0.09
  -7  -7  -7    0.78    0.11
   7   7   7    0.69    0.10
  -7   7  -7    0.68    0.10
   8  -7   7    0.25    0.08
  -8  -7  -7    0.34    0.09
  -8   7  -7    0.23    0.09
   8   7   7    0.32    0.09
   9  -7   7    0.16    0.08
  -9  -7  -7    0.07    0.08
   9   7   7    0.08    0.07
  -9   7  -7    0.03    0.08
 -10   7  -7    0.27    0.10
  10   7   7    0.15    0.10
 -13  -8   7    0.22    0.09
 -13   8   7    0.15    0.09
  13   8  -7    0.17    0.09
 -12  -8   7   -0.08    0.08
  12   8  -7   -0.01    0.07
 -12   8   7   -0.02    0.07
 -11  -8   7    1.02    0.12
  11   8  -7    0.97    0.12
 -11   8   7    1.00    0.13
 -10  -8   7    0.15    0.08
 -10   8   7    0.13    0.07
  10   8  -7    0.14    0.08
  -9  -8   7   -0.07    0.05
   9   8  -7    0.03    0.06
  -9   8   7    0.01    0.06
  -8  -8   7    1.37    0.11
   8   8  -7    1.47    0.11
  -8   8   7    1.49    0.13
   7  -8  -7    8.99    0.25
  -7  -8   7    8.96    0.27
   7   8  -7    8.59    0.25
  -7   8   7    8.90    0.27
  -6  -8   7    3.34    0.13
   6  -8  -7    3.56    0.14
  -6  -8   7    3.38    0.15
  -6   8   7    3.13    0.16
  -5  -8   7    1.46    0.09
  -5  -8   7    1.19    0.09
   5  -8  -7    1.42    0.09
  -5   8   7    1.30    0.11
  -4  -8   7    0.97    0.08
  -4  -8   7    1.02    0.08
   4  -8  -7    1.14    0.10
  -4   8   7    1.10    0.10
   3  -8  -7    8.29    0.24
  -3  -8   7    7.95    0.23
  -3   8   7    7.93    0.23
   3   8  -7    8.39    0.24
  -2  -8   7    2.38    0.10
  -2  -8   7    2.32    0.12
   2  -8  -7    2.46    0.12
   2   8  -7    2.40    0.12
  -2   8   7    2.55    0.12
  -1  -8   7    0.67    0.06
  -1  -8   7    0.42    0.07
   1  -8  -7    0.55    0.08
  -1   8   7    0.66    0.07
   1   8  -7    0.59    0.07
   0  -8   7    0.47    0.06
   0  -8   7    0.47    0.07
   0  -8  -7    0.43    0.07
   0   8  -7    0.41    0.06
   0   8   7    0.43    0.07
  -1  -8  -7    2.18    0.12
   1  -8   7    2.17    0.12
  -1   8  -7    2.04    0.11
   1   8   7    2.26    0.11
  -2  -8  -7    7.11    0.23
   2  -8   7    6.48    0.22
   2   8   7    6.64    0.20
  -2   8  -7    6.69    0.20
  -3  -8  -7    2.23    0.13
   3  -8   7    2.25    0.13
   3   8   7    2.38    0.11
   4  -8   7    3.76    0.17
  -4  -8  -7    3.80    0.17
  -5  -8  -7    0.17    0.07
   5  -8   7    0.31    0.08
   6  -8   7    0.44    0.08
  -6  -8  -7    0.46    0.09
  -7  -8  -7    0.07    0.07
  -7   8  -7    0.23    0.09
  -8  -8  -7    0.06    0.07
  -8   8  -7   -0.02    0.07
  -9  -8  -7    0.44    0.10
  -9   8  -7    0.39    0.10
 -10   8  -7   -0.04    0.07
 -13  -9   7    0.09    0.08
 -13   9   7    0.05    0.08
 -12  -9   7    0.23    0.09
 -12   9   7    0.17    0.09
 -11  -9   7    0.04    0.08
 -11   9   7   -0.02    0.08
 -10  -9   7    0.17    0.07
 -10   9   7    0.25    0.09
  -9  -9   7   -0.07    0.06
  -9   9   7   -0.04    0.06
  -8  -9   7    0.18    0.07
  -8   9   7    0.18    0.08
  -7  -9   7   -0.05    0.05
   7  -9  -7   -0.02    0.05
  -7   9   7    0.00    0.07
   6  -9  -7    2.38    0.12
  -6  -9   7    2.55    0.14
  -6  -9   7    2.61    0.12
  -6   9   7    2.44    0.14
   5  -9  -7    8.32    0.25
  -5  -9   7    8.02    0.25
  -5  -9   7    8.12    0.23
  -5   9   7    7.97    0.25
  -4  -9   7    2.08    0.11
   4  -9  -7    2.09    0.12
  -4   9   7    2.03    0.13
   4   9  -7    2.03    0.13
  -3  -9   7    0.07    0.05
   3  -9  -7    0.15    0.06
  -3   9   7    0.16    0.07
   3   9  -7    0.12    0.06
  -2  -9   7    6.09    0.20
   2  -9  -7    5.68    0.20
  -2   9   7    5.99    0.20
   2   9  -7    5.94    0.20
  -1  -9   7    0.02    0.05
   1  -9  -7    0.03    0.05
  -1   9   7    0.08    0.05
   1   9  -7    0.03    0.05
   0  -9   7    0.28    0.07
   0  -9  -7    0.28    0.07
   0   9   7    0.28    0.06
   0   9  -7    0.23    0.06
   1  -9   7    0.01    0.05
  -1  -9  -7    0.04    0.05
  -1   9  -7    0.01    0.05
   1   9   7    0.02    0.05
   2  -9   7    0.85    0.10
  -2  -9  -7    0.70    0.09
  -2   9  -7    1.03    0.10
   2   9   7    0.91    0.10
   3  -9   7    1.26    0.11
  -3  -9  -7    1.43    0.11
   3   9   7    1.49    0.10
   4  -9   7    0.16    0.07
  -4  -9  -7    0.12    0.06
   5  -9   7    0.11    0.07
  -5  -9  -7    0.06    0.06
  -6  -9  -7    0.16    0.07
   6  -9   7    0.05    0.07
   7  -9   7    0.00    0.08
  -7  -9  -7   -0.05    0.07
  -7   9  -7    0.03    0.07
  -8  -9  -7   -0.06    0.08
  -8   9  -7    0.07    0.09
  -9  -9  -7    0.11    0.09
  -9   9  -7   -0.01    0.09
 -12 -10   7    0.10    0.08
 -12  10   7   -0.06    0.09
 -11 -10   7    0.00    0.08
 -11  10   7    0.01    0.08
 -10 -10   7   -0.01    0.08
 -10  10   7    0.00    0.08
  -9 -10   7    0.51    0.10
  -9  10   7    0.65    0.11
  -8 -10   7    0.10    0.07
  -8  10   7    0.03    0.07
  -7 -10   7    0.13    0.07
   7 -10  -7    0.01    0.06
  -7  10   7    0.10    0.07
  -6 -10   7    0.06    0.06
  -6 -10   7    0.04    0.06
   6 -10  -7    0.17    0.07
  -6  10   7    0.06    0.07
   5 -10  -7   -0.01    0.05
  -5 -10   7    0.04    0.05
  -5  10   7    0.07    0.06
   5  10  -7    0.04    0.06
   4 -10  -7   14.74    0.38
  -4 -10   7   15.13    0.37
  -4  10   7   14.98    0.39
   4  10  -7   15.06    0.39
  -3 -10   7    3.21    0.15
   3 -10  -7    3.53    0.16
   3  10  -7    3.23    0.16
  -3  10   7    3.31    0.16
   2 -10  -7    6.55    0.23
  -2 -10   7    6.21    0.22
   2  10  -7    6.24    0.22
  -2  10   7    6.45    0.22
  -1 -10   7    3.20    0.16
   1 -10  -7    3.05    0.15
  -1  10   7    3.10    0.15
   1  10  -7    3.26    0.15
   0 -10  -7    3.29    0.16
   0 -10   7    3.23    0.16
   0  10  -7    3.11    0.15
   0  10   7    3.20    0.15
  -1 -10  -7   -0.04    0.05
   1 -10   7    0.09    0.06
   1  10   7    0.02    0.06
  -1  10  -7    0.00    0.06
  -2 -10  -7    0.17    0.07
   2 -10   7    0.13    0.06
   2  10   7    0.11    0.07
   3 -10   7    0.11    0.06
  -3 -10  -7    0.12    0.07
   3  10   7    0.08    0.06
  -4 -10  -7    0.76    0.10
   4 -10   7    0.52    0.09
   5 -10   7    0.01    0.07
  -5 -10  -7   -0.03    0.06
   6 -10   7    0.51    0.11
  -6 -10  -7    0.45    0.09
   7 -10   7    0.17    0.09
  -7 -10  -7    0.22    0.09
  -8 -10  -7    0.04    0.09
  -8  10  -7    0.08    0.08
 -11 -11   7    0.29    0.11
 -11  11   7    0.47    0.11
 -10 -11   7    0.05    0.07
 -10  11   7   -0.03    0.08
  -9 -11   7    0.16    0.08
  -9  11   7    0.09    0.09
  -8 -11   7   -0.01    0.06
  -8  11   7   -0.09    0.08
   7 -11  -7   -0.03    0.06
   7  11  -7   -0.05    0.07
  -7  11   7   -0.03    0.07
   6 -11  -7    0.22    0.07
  -6 -11   7    0.31    0.08
   6  11  -7    0.24    0.08
  -6  11   7    0.36    0.09
   5 -11  -7    8.08    0.26
  -5 -11   7    7.45    0.24
  -5  11   7    7.40    0.26
   5  11  -7    7.42    0.26
   4 -11  -7    0.46    0.08
  -4 -11   7    0.64    0.09
  -4  11   7    0.58    0.10
   4  11  -7    0.56    0.10
  -3 -11   7    0.61    0.08
   3 -11  -7    0.65    0.10
   3  11  -7    0.46    0.09
  -3  11   7    0.38    0.09
  -2 -11   7    0.00    0.06
   2 -11  -7    0.08    0.06
  -2  11   7    0.02    0.06
   2  11  -7   -0.02    0.06
  -1 -11   7    3.30    0.16
   1 -11  -7    3.68    0.18
   1  11  -7    3.74    0.17
  -1  11   7    3.59    0.17
   0 -11  -7    3.96    0.18
   0 -11   7    3.69    0.18
   0  11   7    3.58    0.17
   0  11  -7    3.82    0.17
   1 -11   7    0.79    0.10
   1  11   7    0.83    0.10
  -1  11  -7    0.87    0.10
  -2 -11  -7    0.10    0.07
   2 -11   7    0.15    0.07
   2  11   7    0.16    0.07
   3 -11   7    0.01    0.06
  -3 -11  -7    0.02    0.07
   3  11   7    0.03    0.07
  -4 -11  -7    0.89    0.11
   4 -11   7    0.70    0.11
  -5 -11  -7    2.27    0.16
   5 -11   7    2.36    0.16
   6 -11   7   -0.01    0.08
  -6 -11  -7    0.09    0.07
   7 -11   7   -0.01    0.07
  -7 -11  -7    0.13    0.08
   9  12  -7   -0.13    0.07
  -9  12   7    0.00    0.09
   8  12  -7   -0.11    0.06
  -8  12   7    0.05    0.09
   7 -12  -7    0.02    0.06
  -7  12   7    0.07    0.08
   7  12  -7    0.02    0.08
   6 -12  -7    0.52    0.09
  -6  12   7    0.51    0.11
   6  12  -7    0.38    0.10
   5 -12  -7    0.77    0.10
  -5 -12   7    0.64    0.09
  -5  12   7    0.83    0.12
   5  12  -7    0.86    0.11
  -4 -12   7    0.41    0.08
   4 -12  -7    0.34    0.08
  -4  12   7    0.40    0.09
   4  12  -7    0.37    0.09
  -3 -12   7    0.07    0.07
   3 -12  -7    0.20    0.08
   3  12  -7    0.05    0.07
  -3  12   7    0.06    0.08
  -2 -12   7    0.29    0.09
   2 -12  -7    0.46    0.09
  -2  12   7    0.41    0.09
   2  12  -7    0.45    0.09
   1 -12  -7    1.18    0.12
  -1 -12   7    1.06    0.12
   1  12  -7    1.22    0.12
  -1  12   7    1.10    0.12
   0 -12  -7    0.36    0.09
   0 -12   7    0.16    0.07
   0  12   7    0.28    0.08
   0  12  -7    0.30    0.08
  -1 -12  -7    0.30    0.08
   1 -12   7    0.36    0.09
   1  12   7    0.51    0.09
  -1  12  -7    0.38    0.09
  -2 -12  -7    0.20    0.08
   2 -12   7    0.11    0.07
   2  12   7    0.20    0.08
   3 -12   7    0.14    0.08
  -3 -12  -7    0.09    0.08
   3  12   7   -0.01    0.07
   4 -12   7   -0.04    0.07
  -4 -12  -7    0.00    0.08
  -5 -12  -7    0.04    0.07
   5 -12   7   -0.08    0.07
  -6 -12  -7    0.31    0.10
   6 -12   7    0.40    0.10
   8  13  -7    0.05    0.09
  -8  13   7   -0.14    0.07
   7 -13  -7    0.34    0.10
  -7  13   7    0.54    0.11
   7  13  -7    0.34    0.11
   6 -13  -7    1.92    0.14
  -6  13   7    2.01    0.17
   6  13  -7    1.96    0.17
   5 -13  -7    3.72    0.19
  -5 -13   7    3.71    0.18
  -5  13   7    3.54    0.20
   5  13  -7    3.94    0.20
  -4 -13   7    0.16    0.08
   4 -13  -7    0.12    0.08
  -4  13   7    0.10    0.09
   4  13  -7    0.07    0.07
  -3 -13   7   -0.08    0.07
   3 -13  -7    0.02    0.07
   3  13  -7    0.09    0.08
  -3  13   7    0.12    0.08
   2 -13  -7   -0.03    0.07
  -2 -13   7    0.12    0.07
  -2  13   7   -0.04    0.07
   2  13  -7    0.27    0.08
  -1 -13   7    0.14    0.08
   1 -13  -7    0.20    0.08
   1  13  -7    0.31    0.09
  -1  13   7    0.25    0.09
   0 -13   7    1.30    0.13
   0 -13  -7    1.70    0.15
   0  13  -7    1.49    0.14
   0  13   7    1.64    0.15
  -1 -13  -7   -0.03    0.08
   1 -13   7    0.25    0.08
   1  13   7    0.15    0.09
  -1  13  -7    0.11    0.08
   2 -13   7    0.32    0.09
  -2 -13  -7    0.21    0.08
   2  13   7    0.42    0.10
   3 -13   7    0.34    0.10
  -3 -13  -7    0.47    0.10
   3  13   7    0.70    0.11
  -4 -13  -7    0.08    0.09
   6 -14  -7    0.53    0.10
  -5 -14   7   -0.01    0.08
   5 -14  -7   -0.04    0.07
   5  14  -7   -0.01    0.09
  -5  14   7    0.06    0.10
   4 -14  -7    1.27    0.14
  -4 -14   7    0.94    0.12
  -4  14   7    1.42    0.15
   4  14  -7    0.93    0.13
  -3 -14   7    0.81    0.12
   3 -14  -7    0.84    0.13
   3  14  -7    1.01    0.12
  -3  14   7    0.75    0.12
   2 -14  -7    1.80    0.14
  -2 -14   7    1.74    0.15
  -2  14   7    2.01    0.17
   2  14  -7    1.65    0.16
   1 -14  -7    1.93    0.15
  -1 -14   7    1.69    0.15
  -1  14   7    1.72    0.16
   1  14  -7    1.81    0.15
   0 -14   7   -0.01    0.08
   0 -14  -7    0.00    0.08
   0  14  -7   -0.08    0.08
   0  14   7   -0.03    0.09
   1 -14   7    1.89    0.17
  -1 -14  -7    1.84    0.17
   1  14   7    1.86    0.17
   2  14   7    0.02    0.09
  16   0  -8   -0.02    0.09
 -16   0   8    0.06    0.09
 -15   0   8    0.03    0.08
  15   0  -8   -0.04    0.09
 -14   0   8   -0.02    0.07
  14   0  -8   -0.12    0.07
  13   0  -8    0.01    0.07
 -13   0   8   -0.09    0.05
  12   0  -8    0.20    0.08
 -12   0   8    0.31    0.08
  11   0  -8    0.05    0.06
 -11   0   8    0.01    0.05
  10   0  -8    0.25    0.07
 -10   0   8    0.17    0.06
   9   0  -8    0.08    0.06
  -9   0   8    0.04    0.05
  -8   0   8    1.59    0.09
   8   0  -8    1.70    0.10
   7   0  -8    3.67    0.14
  -7   0   8    3.69    0.14
   7   0  -8    3.71    0.14
  -6   0   8    0.52    0.06
   6   0  -8    0.52    0.04
   6   0  -8    0.58    0.07
   6   0  -8    0.61    0.07
   5   0  -8   48.53    0.86
  -5   0   8   50.17    0.88
  -5   0   8   51.36    0.91
  -4   0   8  114.28    1.97
  -4   0   8  116.56    1.90
   4   0  -8  114.79    1.92
   3   0  -8  128.20    2.15
  -3   0   8  129.25    2.19
  -3   0   8  128.29    2.10
  -2   0   8    5.62    0.16
  -2   0   8    5.46    0.13
   2   0  -8    5.42    0.15
   1   0  -8   27.96    0.53
  -1   0   8   28.10    0.48
  -1   0   8   27.60    0.54
   0   0   8   30.53    0.58
   0   0   8   29.69    0.51
   0   0  -8   30.62    0.58
   1   0   8   10.92    0.26
  -1   0  -8   10.63    0.26
   2   0   8    0.59    0.06
  -2   0  -8    0.61    0.07
  -3   0  -8    2.00    0.11
   3   0   8    1.93    0.10
  -4   0  -8    8.09    0.24
   4   0   8    7.70    0.23
  -5   0  -8    1.18    0.11
   5   0   8    1.03    0.09
   6   0   8    0.06    0.05
  -6   0  -8    0.06    0.06
   7   0   8    0.20    0.07
  -7   0  -8    0.21    0.07
   8   0   8    0.68    0.10
  -8   0  -8    0.82    0.11
  -9   0  -8    1.93    0.14
   9   0   8    1.71    0.13
  10   0   8    0.79    0.12
 -10   0  -8    0.73    0.10
  11   0   8    0.04    0.08
 -16  -1   8   -0.01    0.08
  16  -1  -8   -0.05    0.08
  16   1  -8    0.04    0.09
 -16   1   8   -0.15    0.07
  15  -1  -8   -0.03    0.08
 -15  -1   8    0.01    0.08
  15   1  -8   -0.10    0.07
 -15   1   8   -0.16    0.07
  14  -1  -8   -0.03    0.07
 -14  -1   8   -0.03    0.07
  14   1  -8    0.15    0.08
 -14   1   8   -0.01    0.07
 -13  -1   8    0.00    0.07
  13  -1  -8   -0.02    0.06
 -13   1   8   -0.12    0.06
  13   1  -8   -0.07    0.06
 -12  -1   8    0.18    0.07
  12  -1  -8    0.10    0.08
 -12   1   8    0.19    0.07
  12   1  -8    0.28    0.08
 -11  -1   8    0.23    0.07
  11  -1  -8    0.26    0.07
 -11   1   8    0.39    0.08
  11   1  -8    0.29    0.09
 -10  -1   8    0.10    0.06
  10  -1  -8    0.10    0.07
 -10   1   8    0.10    0.06
  10   1  -8    0.11    0.06
  -9  -1   8    0.77    0.08
   9  -1  -8    0.56    0.08
   9   1  -8    0.71    0.09
  -9   1   8    0.59    0.08
   8  -1  -8    1.89    0.11
  -8  -1   8    1.66    0.10
   8   1  -8    1.69    0.11
  -8   1   8    1.69    0.10
   7  -1  -8    0.18    0.06
   7  -1  -8    0.24    0.05
  -7  -1   8    0.29    0.06
   7   1  -8    0.25    0.06
  -7   1   8    0.18    0.05
   7   1  -8    0.11    0.05
   6  -1  -8    5.50    0.13
   6  -1  -8    5.72    0.18
   6  -1  -8    5.43    0.17
  -6  -1   8    5.75    0.17
   6   1  -8    5.51    0.18
   6   1  -8    5.71    0.17
  -6   1   8    5.74    0.17
   6   1  -8    5.35    0.13
   5  -1  -8   44.32    0.76
  -5  -1   8   44.36    0.78
  -5  -1   8   41.88    0.80
   5   1  -8   43.28    0.75
  -5   1   8   43.03    0.77
  -5   1   8   43.35    0.80
  -4  -1   8    0.34    0.05
  -4  -1   8    0.44    0.06
   4  -1  -8    0.41    0.05
   4   1  -8    0.51    0.05
  -4   1   8    0.52    0.06
  -4   1   8    0.36    0.05
  -3  -1   8    9.19    0.20
  -3  -1   8    9.11    0.23
   3  -1  -8    9.10    0.22
  -3   1   8    9.46    0.20
   3   1  -8    9.38    0.21
  -3   1   8    9.45    0.23
  -2  -1   8   23.84    0.42
  -2  -1   8   22.91    0.47
   2  -1  -8   24.23    0.46
  -2   1   8   23.43    0.46
   2   1  -8   23.68    0.46
  -2   1   8   23.45    0.42
  -1  -1   8    7.03    0.14
  -1  -1   8    6.96    0.19
   1  -1  -8    6.88    0.19
  -1   1   8    7.00    0.19
  -1   1   8    7.11    0.15
   1   1  -8    6.97    0.19
   0  -1  -8   21.85    0.44
   0  -1   8   22.48    0.44
   0  -1   8   21.78    0.37
   0   1  -8   21.34    0.44
   0   1   8   22.26    0.38
   0   1   8   21.28    0.44
   1  -1   8    2.91    0.12
  -1  -1  -8    3.05    0.12
  -1   1  -8    3.04    0.12
   1   1   8    2.82    0.11
   2  -1   8    2.01    0.10
  -2  -1  -8    2.41    0.11
   2   1   8    2.24    0.10
  -2   1  -8    2.20    0.11
   3  -1   8    0.18    0.05
  -3  -1  -8    0.09    0.05
   3   1   8    0.17    0.05
  -3   1  -8    0.15    0.05
   4  -1   8    0.37    0.06
  -4  -1  -8    0.45    0.07
   4   1   8    0.36    0.06
  -4   1  -8    0.34    0.06
  -5  -1  -8    6.55    0.21
   5  -1   8    6.27    0.21
   5   1   8    6.36    0.21
  -5   1  -8    6.50    0.21
   6  -1   8    0.02    0.05
  -6  -1  -8    0.03    0.05
   6   1   8   -0.04    0.04
  -6   1  -8   -0.08    0.05
  -7  -1  -8    2.14    0.13
   7  -1   8    1.85    0.13
  -7   1  -8    1.95    0.13
   7   1   8    2.19    0.14
  -8  -1  -8    0.46    0.09
   8  -1   8    0.43    0.08
   8   1   8    0.36    0.08
  -8   1  -8    0.31    0.08
   9  -1   8    0.39    0.09
  -9  -1  -8    0.25    0.08
   9   1   8    0.33    0.09
  -9   1  -8    0.29    0.09
  10  -1   8    0.02    0.07
 -10  -1  -8    0.04    0.07
  10   1   8    0.11    0.08
 -10   1  -8   -0.02    0.08
  11  -1   8    0.23    0.09
  11   1   8    0.24    0.10
 -16  -2   8    0.00    0.09
  16  -2  -8   -0.12    0.09
 -16   2   8   -0.01    0.08
  15  -2  -8   -0.01    0.08
 -15  -2   8    0.02    0.09
 -15   2   8    0.00    0.07
  15   2  -8   -0.09    0.07
 -14  -2   8    0.14    0.09
  14  -2  -8    0.02    0.08
 -14   2   8    0.05    0.07
  14   2  -8    0.04    0.08
  13  -2  -8    0.07    0.07
 -13  -2   8    0.04    0.07
 -13   2   8   -0.01    0.06
  13   2  -8    0.12    0.08
  12  -2  -8    0.16    0.08
 -12  -2   8    0.05    0.06
  12   2  -8    0.01    0.06
 -12   2   8    0.12    0.07
  11  -2  -8    2.09    0.14
 -11  -2   8    2.07    0.13
  11   2  -8    2.01    0.14
 -11   2   8    2.12    0.13
  10  -2  -8    2.18    0.13
 -10  -2   8    2.25    0.13
 -10   2   8    2.04    0.13
  10   2  -8    2.08    0.13
   9  -2  -8    1.37    0.12
  -9  -2   8    1.31    0.10
  -9   2   8    1.25    0.10
   9   2  -8    1.20    0.10
   8  -2  -8    1.85    0.11
  -8  -2   8    2.05    0.11
  -8   2   8    1.93    0.11
   8   2  -8    2.11    0.12
   7  -2  -8    1.16    0.10
   7  -2  -8    1.05    0.09
  -7  -2   8    0.97    0.08
  -7   2   8    1.07    0.09
   7   2  -8    0.94    0.08
   7   2  -8    0.96    0.09
  -6  -2   8   23.03    0.46
   6  -2  -8   23.31    0.47
   6  -2  -8   22.87    0.45
   6  -2  -8   22.70    0.42
   6   2  -8   22.54    0.48
   6   2  -8   22.64    0.46
  -6   2   8   22.82    0.46
   6   2  -8   22.69    0.41
  -5  -2   8    2.80    0.11
   5  -2  -8    2.59    0.09
  -5  -2   8    2.77    0.11
  -5   2   8    2.92    0.11
  -5   2   8    3.12    0.11
   5   2  -8    2.68    0.09
  -4  -2   8    4.70    0.15
   4  -2  -8    4.61    0.13
  -4  -2   8    4.80    0.14
   4   2  -8    4.68    0.13
  -4   2   8    4.52    0.14
  -4   2   8    4.54    0.14
  -3  -2   8    5.18    0.14
   3  -2  -8    5.41    0.15
  -3  -2   8    5.70    0.16
   3   2  -8    5.23    0.14
  -3   2   8    5.37    0.16
  -3   2   8    5.31    0.14
  -2  -2   8   15.17    0.32
  -2  -2   8   14.66    0.28
   2  -2  -8   14.42    0.31
   2   2  -8   14.41    0.31
  -2   2   8   14.77    0.29
  -2   2   8   14.56    0.32
   1  -2  -8   30.75    0.60
  -1  -2   8   32.06    0.55
  -1  -2   8   32.57    0.61
   1   2  -8   31.67    0.60
  -1   2   8   31.08    0.60
  -1   2   8   32.14    0.55
   0  -2  -8   10.39    0.26
   0  -2   8   10.78    0.25
   0   2  -8   10.93    0.26
   0   2   8   10.84    0.21
   0   2  -8   10.61    0.20
   0   2   8   10.69    0.25
   1  -2   8    1.01    0.07
  -1  -2  -8    0.95    0.07
   1   2   8    0.97    0.04
   1   2   8    0.98    0.07
  -1   2  -8    1.06    0.07
   2  -2   8    2.34    0.11
  -2  -2  -8    2.33    0.11
   2   2   8    2.44    0.11
  -2   2  -8    2.31    0.11
  -3  -2  -8    1.58    0.10
   3  -2   8    1.54    0.09
  -3   2  -8    1.68    0.10
   3   2   8    1.58    0.09
  -4  -2  -8    3.96    0.16
   4  -2   8    3.58    0.15
   4   2   8    3.97    0.15
  -4   2  -8    3.88    0.16
  -5  -2  -8    0.27    0.07
   5  -2   8    0.38    0.07
   5   2   8    0.32    0.07
  -5   2  -8    0.21    0.07
   6  -2   8    1.67    0.11
  -6  -2  -8    1.72    0.12
  -6   2  -8    1.62    0.11
   6   2   8    1.57    0.11
  -7  -2  -8   -0.01    0.06
   7  -2   8   -0.01    0.06
  -7   2  -8   -0.02    0.06
   7   2   8    0.03    0.06
   8  -2   8   -0.03    0.07
  -8  -2  -8    0.06    0.06
  -8   2  -8   -0.08    0.06
   8   2   8   -0.06    0.06
  -9  -2  -8    0.27    0.08
   9  -2   8    0.50    0.10
   9   2   8    0.29    0.08
  -9   2  -8    0.27    0.08
  10  -2   8    0.12    0.08
 -10  -2  -8    0.05    0.08
  10   2   8   -0.01    0.07
 -10   2  -8    0.13    0.08
  11  -2   8   -0.05    0.08
  11   2   8   -0.04    0.08
  16  -3  -8    0.18    0.11
 -16   3   8    0.22    0.10
  15  -3  -8    0.06    0.10
 -15  -3   8   -0.15    0.08
  15   3  -8    0.00    0.08
 -15   3   8    0.03    0.07
 -14  -3   8    1.21    0.13
  14  -3  -8    1.30    0.15
  14   3  -8    1.08    0.14
 -14   3   8    1.32    0.14
 -13  -3   8    0.00    0.07
  13  -3  -8   -0.03    0.06
 -13   3   8   -0.04    0.07
  13   3  -8    0.03    0.08
  12  -3  -8   -0.01    0.07
 -12  -3   8    0.00    0.06
  12   3  -8   -0.05    0.06
 -12   3   8   -0.01    0.07
 -11  -3   8   -0.03    0.05
  11  -3  -8   -0.03    0.06
 -11   3   8   -0.06    0.05
  11   3  -8    0.01    0.06
 -10  -3   8    2.35    0.13
  10  -3  -8    2.23    0.13
 -10   3   8    2.13    0.13
  10   3  -8    2.31    0.14
  -9  -3   8    0.16    0.06
   9  -3  -8    0.01    0.05
   9   3  -8    0.15    0.06
  -9   3   8    0.12    0.06
  -8  -3   8    4.72    0.17
   8  -3  -8    4.73    0.17
  -8   3   8    4.87    0.17
   8   3  -8    4.65    0.18
   7  -3  -8   10.11    0.27
  -7  -3   8   10.53    0.26
  -7   3   8   10.74    0.27
   7   3  -8   10.30    0.26
   7   3  -8    9.94    0.27
  -6  -3   8    1.35    0.09
   6  -3  -8    1.31    0.08
   6  -3  -8    1.34    0.08
   6  -3  -8    1.35    0.07
   6   3  -8    1.43    0.08
  -6   3   8    1.41    0.09
   6   3  -8    1.48    0.09
   6   3  -8    1.35    0.06
  -5  -3   8   10.16    0.25
  -5  -3   8   10.28    0.25
   5  -3  -8   10.20    0.23
   5   3  -8   10.46    0.22
  -5   3   8   10.00    0.25
  -5   3   8   10.65    0.25
  -4  -3   8   26.43    0.52
  -4  -3   8   25.73    0.49
   4  -3  -8   25.57    0.49
  -4   3   8   25.14    0.49
   4   3  -8   26.08    0.48
  -4   3   8   26.23    0.51
  -3  -3   8    8.72    0.20
   3  -3  -8    8.28    0.21
  -3  -3   8    8.50    0.22
  -3   3   8    8.54    0.20
   3   3  -8    8.77    0.21
  -3   3   8    8.28    0.21
  -2  -3   8   16.13    0.31
  -2  -3   8   15.79    0.34
   2  -3  -8   16.03    0.34
  -2   3   8   15.77    0.31
   2   3  -8   15.52    0.33
  -2   3   8   15.78    0.34
  -1  -3   8    4.14    0.11
   1  -3  -8    4.07    0.14
  -1  -3   8    4.39    0.14
  -1   3   8    4.21    0.12
  -1   3   8    4.19    0.13
   1   3  -8    4.15    0.14
   0  -3  -8   12.87    0.30
   0  -3   8   13.26    0.29
   0   3  -8   12.29    0.25
   0   3   8   12.81    0.29
   0   3   8   13.36    0.25
   0   3  -8   12.30    0.29
  -1  -3  -8    5.60    0.18
   1  -3   8    5.47    0.17
  -1   3  -8    5.51    0.17
   1   3   8    5.72    0.17
   1   3   8    5.72    0.13
   2  -3   8    3.29    0.13
  -2  -3  -8    3.05    0.13
  -2   3  -8    3.15    0.13
   2   3   8    3.33    0.13
  -3  -3  -8   12.50    0.32
   3  -3   8   12.98    0.31
  -3   3  -8   12.34    0.31
   3   3   8   12.37    0.30
  -4  -3  -8   -0.01    0.05
   4  -3   8    0.02    0.05
   4   3   8    0.12    0.05
  -4   3  -8    0.05    0.05
   5  -3   8    9.86    0.28
  -5  -3  -8    9.76    0.28
  -5   3  -8    9.97    0.28
   5   3   8    9.57    0.27
  -6  -3  -8   -0.05    0.05
   6  -3   8    0.05    0.05
  -6   3  -8   -0.03    0.06
   6   3   8   -0.05    0.06
   7  -3   8    2.11    0.13
  -7  -3  -8    2.09    0.13
  -7   3  -8    2.30    0.14
   7   3   8    2.29    0.14
   8  -3   8    0.45    0.09
  -8  -3  -8    0.37    0.08
   8   3   8    0.32    0.08
  -8   3  -8    0.35    0.09
   9  -3   8    0.06    0.07
  -9  -3  -8    0.14    0.08
   9   3   8    0.12    0.07
  -9   3  -8    0.03    0.07
 -10  -3  -8    0.08    0.08
  10  -3   8   -0.01    0.08
 -10   3  -8    0.04    0.07
  10   3   8    0.06    0.07
  11  -3   8    0.23    0.10
 -11   3  -8    0.20    0.10
  11   3   8    0.19    0.09
  15  -4  -8   -0.01    0.09
 -15  -4   8   -0.02    0.08
 -15   4   8    0.08    0.09
  15   4  -8    0.00    0.09
 -14  -4   8    0.18    0.09
  14  -4  -8    0.01    0.08
 -14   4   8    0.07    0.09
  14   4  -8    0.13    0.09
  13  -4  -8    0.05    0.07
 -13  -4   8   -0.11    0.06
  13   4  -8   -0.05    0.06
 -13   4   8   -0.08    0.07
  12  -4  -8    0.18    0.09
 -12  -4   8    0.17    0.08
  12   4  -8    0.02    0.08
 -12   4   8    0.14    0.07
  11  -4  -8    1.39    0.13
 -11  -4   8    1.42    0.12
  11   4  -8    1.06    0.12
 -11   4   8    1.17    0.12
  10  -4  -8    0.14    0.07
 -10  -4   8    0.16    0.06
 -10   4   8    0.21    0.07
  10   4  -8    0.20    0.07
   9  -4  -8    1.22    0.10
  -9  -4   8    1.33    0.11
   9   4  -8    1.21    0.10
  -9   4   8    1.21    0.10
  -8  -4   8    0.68    0.08
   8  -4  -8    0.55    0.08
  -8   4   8    0.57    0.08
   8   4  -8    0.62    0.08
   7  -4  -8    6.74    0.21
  -7  -4   8    6.53    0.20
   7  -4  -8    6.69    0.17
   7   4  -8    6.74    0.21
  -7   4   8    6.76    0.21
  -6  -4   8    3.06    0.13
   6  -4  -8    3.20    0.11
  -6  -4   8    3.28    0.10
   6  -4  -8    3.20    0.13
   6  -4  -8    3.18    0.12
  -6   4   8    3.19    0.13
   6   4  -8    3.22    0.13
   6   4  -8    3.17    0.13
  -5  -4   8    0.46    0.06
   5  -4  -8    0.50    0.05
  -5  -4   8    0.55    0.05
   5  -4  -8    0.51    0.06
   5  -4  -8    0.50    0.06
  -5   4   8    0.39    0.06
   5   4  -8    0.55    0.06
   5   4  -8    0.54    0.06
  -4  -4   8   -0.05    0.03
  -4  -4   8    0.01    0.03
   4  -4  -8   -0.04    0.03
  -4  -4   8    0.00    0.03
  -4   4   8    0.01    0.03
  -4   4   8    0.03    0.04
   3  -4  -8    5.21    0.16
  -3  -4   8    5.07    0.15
  -3  -4   8    5.17    0.15
  -3  -4   8    5.25    0.16
  -3   4   8    5.17    0.15
  -3   4   8    5.22    0.15
  -2  -4   8    6.10    0.17
   2  -4  -8    6.30    0.18
  -2  -4   8    6.41    0.18
  -2  -4   8    6.34    0.16
  -2   4   8    6.29    0.17
  -2   4   8    6.21    0.17
  -1  -4   8   14.90    0.33
  -1  -4   8   15.55    0.33
   1  -4  -8   14.98    0.34
  -1  -4   8   15.05    0.30
  -1   4   8   15.51    0.33
  -1   4   8   14.94    0.31
   1   4  -8   15.22    0.33
   0  -4   8    0.00    0.03
   0  -4  -8    0.07    0.04
   0   4  -8    0.00    0.04
   0   4   8    0.01    0.03
   0   4  -8    0.03    0.03
   0   4   8   -0.01    0.03
   1  -4   8    9.03    0.23
  -1  -4  -8    9.02    0.25
  -1   4  -8    9.17    0.24
   1   4   8    8.93    0.20
   1   4   8    9.08    0.23
   2  -4   8    0.14    0.05
  -2  -4  -8    0.07    0.05
  -2   4  -8    0.20    0.06
   2   4   8    0.10    0.05
   3  -4   8    0.14    0.05
  -3  -4  -8    0.14    0.06
   3   4   8    0.11    0.05
  -3   4  -8    0.08    0.05
  -4  -4  -8    9.66    0.28
   4  -4   8   10.58    0.27
   4   4   8   10.01    0.27
  -4   4  -8    9.89    0.28
   5  -4   8    6.27    0.21
  -5  -4  -8    6.38    0.22
  -5   4  -8    6.09    0.21
   5   4   8    6.15    0.21
   6  -4   8    0.13    0.07
  -6  -4  -8    0.10    0.07
  -6   4  -8    0.11    0.07
   6   4   8    0.20    0.06
   7  -4   8    0.09    0.07
  -7  -4  -8    0.18    0.07
   7   4   8    0.14    0.07
  -7   4  -8    0.16    0.08
   8  -4   8    0.00    0.07
  -8  -4  -8   -0.02    0.07
  -8   4  -8    0.11    0.07
   8   4   8    0.03    0.06
  -9  -4  -8    0.91    0.11
   9  -4   8    0.85    0.11
  -9   4  -8    0.63    0.10
   9   4   8    0.79    0.12
  10  -4   8    0.06    0.09
 -10  -4  -8    0.13    0.08
  10   4   8    0.13    0.09
 -10   4  -8    0.14    0.09
  11  -4   8   -0.10    0.08
 -11   4  -8   -0.04    0.08
  11   4   8    0.28    0.09
 -15  -5   8    0.15    0.09
  15  -5  -8   -0.04    0.10
  15   5  -8   -0.16    0.09
 -15   5   8    0.04    0.09
  14  -5  -8    0.91    0.13
 -14  -5   8    0.91    0.12
 -14   5   8    0.85    0.13
  14   5  -8    0.87    0.13
  13  -5  -8    0.06    0.08
 -13  -5   8   -0.01    0.07
  13   5  -8    0.00    0.08
 -13   5   8   -0.07    0.07
 -12  -5   8    0.13    0.07
  12  -5  -8    0.04    0.07
 -12   5   8   -0.07    0.06
  12   5  -8   -0.04    0.07
 -11  -5   8    0.69    0.09
  11  -5  -8    0.53    0.09
  11   5  -8    0.67    0.10
 -11   5   8    0.47    0.09
 -10  -5   8    0.18    0.07
  10  -5  -8    0.21    0.07
 -10   5   8    0.18    0.08
  10   5  -8    0.03    0.06
  -9  -5   8    0.81    0.09
   9  -5  -8    0.94    0.10
   9   5  -8    0.82    0.10
  -9   5   8    0.91    0.10
  -8  -5   8   -0.05    0.05
   8  -5  -8   -0.08    0.05
   8   5  -8   -0.01    0.04
  -8   5   8    0.13    0.07
   7  -5  -8    0.63    0.07
   7  -5  -8    0.77    0.07
  -7  -5   8    0.63    0.08
   7   5  -8    0.62    0.08
  -7   5   8    0.67    0.08
   6  -5  -8    0.21    0.05
   6  -5  -8    0.28    0.05
   6  -5  -8    0.29    0.05
  -6  -5   8    0.28    0.06
  -6  -5   8    0.27    0.04
   6   5  -8    0.22    0.06
  -6   5   8    0.24    0.06
   6   5  -8    0.29    0.05
  -5  -5   8    0.40    0.06
   5  -5  -8    0.35    0.06
  -5  -5   8    0.33    0.05
   5  -5  -8    0.38    0.05
   5  -5  -8    0.48    0.06
  -5   5   8    0.42    0.06
   5   5  -8    0.48    0.06
   5   5  -8    0.44    0.06
  -4  -5   8    0.62    0.06
  -4  -5   8    0.68    0.06
   4  -5  -8    0.75    0.07
  -4  -5   8    0.77    0.07
  -4   5   8    0.59    0.07
  -4   5   8    0.62    0.06
  -3  -5   8    0.29    0.05
   3  -5  -8    0.22    0.05
  -3  -5   8    0.24    0.05
  -3  -5   8    0.27    0.05
  -3   5   8    0.20    0.05
  -3   5   8    0.26    0.04
   2  -5  -8   12.69    0.30
  -2  -5   8   12.07    0.28
  -2  -5   8   12.05    0.27
  -2  -5   8   12.01    0.28
  -2   5   8   12.41    0.27
  -2   5   8   12.01    0.27
   1  -5  -8    1.38    0.09
  -1  -5   8    1.33    0.08
  -1  -5   8    1.26    0.08
  -1   5   8    1.29    0.08
  -1   5   8    1.38    0.07
   1   5  -8    1.30    0.07
   0  -5   8   -0.01    0.03
   0  -5  -8   -0.01    0.04
   0  -5   8    0.07    0.05
   0   5  -8    0.00    0.03
   0   5   8   -0.02    0.04
   0   5   8   -0.05    0.03
   1  -5   8   11.52    0.27
  -1  -5  -8   11.15    0.29
   1  -5   8   11.32    0.29
   1   5   8   11.19    0.24
   1   5   8   10.82    0.26
   2  -5   8   10.00    0.26
  -2  -5  -8   10.19    0.28
   2   5   8   10.23    0.23
  -2   5  -8   10.12    0.27
   2   5   8   10.30    0.26
  -3  -5  -8    3.57    0.16
   3  -5   8    3.63    0.14
  -3   5  -8    3.84    0.16
   3   5   8    3.79    0.14
   4  -5   8    0.17    0.06
  -4  -5  -8    0.22    0.08
  -4   5  -8    0.27    0.08
   4   5   8    0.29    0.06
  -5  -5  -8   12.61    0.34
   5  -5   8   12.26    0.32
  -5   5  -8   12.63    0.33
   5   5   8   12.46    0.33
   6  -5   8    4.49    0.18
  -6  -5  -8    4.72    0.20
  -6   5  -8    4.80    0.20
   6   5   8    4.96    0.19
   7  -5   8    0.07    0.06
  -7  -5  -8    0.09    0.07
  -7   5  -8   -0.03    0.07
   7   5   8    0.09    0.07
  -8  -5  -8   -0.10    0.05
   8  -5   8   -0.02    0.07
   8   5   8   -0.05    0.06
  -8   5  -8   -0.06    0.06
  -9  -5  -8    0.98    0.11
   9  -5   8    0.86    0.11
  -9   5  -8    0.85    0.11
   9   5   8    0.99    0.12
  10  -5   8    0.36    0.09
 -10  -5  -8    0.25    0.09
  10   5   8    0.17    0.09
 -10   5  -8    0.23    0.09
  15   6  -8   -0.14    0.08
  14  -6  -8    0.06    0.09
 -14  -6   8    0.14    0.09
  14   6  -8    0.07    0.09
 -14   6   8    0.08    0.09
  13  -6  -8    1.97    0.16
 -13  -6   8    1.94    0.14
  13   6  -8    1.92    0.15
 -13   6   8    2.02    0.15
  12  -6  -8    1.49    0.15
 -12  -6   8    1.31    0.13
 -12   6   8    1.34    0.13
  12   6  -8    1.51    0.15
 -11  -6   8    0.58    0.09
  11  -6  -8    0.84    0.11
 -11   6   8    0.87    0.11
  11   6  -8    0.92    0.11
  10  -6  -8    0.04    0.06
 -10  -6   8    0.10    0.06
  10   6  -8    0.00    0.06
 -10   6   8   -0.03    0.06
   9  -6  -8    0.18    0.07
  -9  -6   8    0.19    0.07
  -9   6   8    0.01    0.07
   9   6  -8    0.04    0.06
  -8  -6   8    1.38    0.11
   8  -6  -8    1.17    0.10
   8   6  -8    1.22    0.10
  -8   6   8    1.30    0.11
   7  -6  -8    1.28    0.09
   7  -6  -8    1.30    0.08
  -7  -6   8    1.34    0.10
   7   6  -8    1.28    0.10
  -7   6   8    1.30    0.10
  -6  -6   8    1.92    0.09
   6  -6  -8    2.08    0.10
  -6  -6   8    1.91    0.11
   6  -6  -8    2.01    0.10
   6   6  -8    2.10    0.11
   6   6  -8    1.99    0.10
  -6   6   8    2.04    0.12
   5  -6  -8    2.92    0.11
   5  -6  -8    2.75    0.11
  -5  -6   8    2.72    0.12
   5  -6  -8    2.87    0.12
  -5  -6   8    3.11    0.11
  -5   6   8    2.93    0.13
   5   6  -8    2.76    0.11
   5   6  -8    2.79    0.12
   4  -6  -8    0.66    0.07
  -4  -6   8    0.32    0.06
  -4  -6   8    0.51    0.06
  -4  -6   8    0.53    0.07
  -4   6   8    0.50    0.07
  -4   6   8    0.48    0.06
  -3  -6   8    4.87    0.16
  -3  -6   8    4.84    0.16
  -3  -6   8    4.71    0.15
   3  -6  -8    4.93    0.17
  -3   6   8    4.60    0.14
  -3   6   8    4.88    0.16
  -2  -6   8    2.01    0.09
  -2  -6   8    2.05    0.10
   2  -6  -8    2.14    0.11
  -2  -6   8    2.29    0.11
   2   6  -8    1.97    0.10
  -2   6   8    1.90    0.09
  -2   6   8    2.19    0.10
  -1  -6   8    3.47    0.13
   1  -6  -8    3.35    0.14
  -1  -6   8    3.31    0.14
  -1   6   8    3.35    0.12
   1   6  -8    3.29    0.12
  -1   6   8    3.33    0.12
   0  -6   8   10.56    0.26
   0  -6   8   10.92    0.28
   0  -6  -8   10.64    0.28
   0   6  -8   10.27    0.24
   0   6   8   11.08    0.25
   0   6   8   10.85    0.25
  -1  -6  -8    7.56    0.23
   1  -6   8    7.53    0.23
   1  -6   8    7.72    0.21
   1   6   8    7.86    0.20
   1   6   8    7.48    0.20
   2  -6   8    0.49    0.07
  -2  -6  -8    0.48    0.08
   2  -6   8    0.55    0.07
   2   6   8    0.51    0.07
   2   6   8    0.47    0.06
   3  -6   8    3.06    0.13
   3  -6   8    3.45    0.16
  -3  -6  -8    3.06    0.16
   3   6   8    3.12    0.13
  -4  -6  -8   12.09    0.33
   4  -6   8   11.72    0.31
   4   6   8   11.97    0.31
  -4   6  -8   12.25    0.33
   5  -6   8    8.64    0.26
  -5  -6  -8    8.81    0.28
  -5   6  -8    8.55    0.27
   5   6   8    8.44    0.26
  -6  -6  -8    0.04    0.07
   6  -6   8    0.03    0.06
  -6   6  -8    0.05    0.07
   6   6   8   -0.01    0.06
  -7  -6  -8    0.04    0.06
   7  -6   8    0.07    0.06
  -7   6  -8    0.08    0.07
   7   6   8   -0.03    0.05
  -8  -6  -8    1.73    0.13
   8  -6   8    1.60    0.12
  -8   6  -8    1.64    0.13
   8   6   8    1.75    0.13
   9  -6   8    0.01    0.07
  -9  -6  -8    0.07    0.08
  -9   6  -8   -0.11    0.07
   9   6   8    0.01    0.07
  10  -6   8   -0.02    0.07
 -10  -6  -8   -0.11    0.08
 -10   6  -8   -0.06    0.08
  10   6   8   -0.01    0.09
 -14  -7   8   -0.03    0.07
 -14   7   8   -0.08    0.08
  14   7  -8   -0.13    0.08
 -13  -7   8    0.55    0.11
  13   7  -8    0.72    0.12
 -13   7   8    0.66    0.12
 -12  -7   8    0.15    0.08
 -12   7   8    0.06    0.08
  12   7  -8    0.14    0.08
 -11  -7   8    0.23    0.08
 -11   7   8    0.16    0.08
  11   7  -8    0.17    0.08
 -10  -7   8    0.72    0.10
  10   7  -8    0.69    0.10
 -10   7   8    0.65    0.10
  -9  -7   8    3.51    0.17
   9   7  -8    3.48    0.16
  -9   7   8    3.53    0.17
  -8  -7   8    0.30    0.08
  -8   7   8    0.12    0.06
   8   7  -8    0.22    0.07
  -7  -7   8    0.45    0.08
   7  -7  -8    0.47    0.07
  -7   7   8    0.43    0.08
   7   7  -8    0.50    0.07
  -6  -7   8    0.25    0.06
   6  -7  -8    0.31    0.06
  -6  -7   8    0.08    0.05
   6   7  -8    0.17    0.05
  -6   7   8    0.21    0.06
  -5  -7   8    1.67    0.10
   5  -7  -8    1.52    0.09
  -5  -7   8    1.57    0.09
   5   7  -8    1.67    0.09
  -5   7   8    1.67    0.11
   5   7  -8    1.65    0.10
   4  -7  -8   -0.03    0.04
   4  -7  -8   -0.01    0.04
  -4  -7   8   -0.05    0.05
   4  -7  -8    0.02    0.04
  -4  -7   8    0.00    0.04
   4   7  -8   -0.03    0.04
   4   7  -8   -0.03    0.03
  -4   7   8    0.02    0.05
  -3  -7   8    0.64    0.07
   3  -7  -8    0.72    0.08
  -3  -7   8    0.73    0.07
  -3  -7   8    0.74    0.08
  -3   7   8    0.71    0.08
   2  -7  -8    8.05    0.24
  -2  -7   8    8.19    0.23
  -2  -7   8    8.13    0.21
  -2   7   8    8.49    0.23
   2   7  -8    8.18    0.22
   1  -7  -8    0.77    0.09
  -1  -7   8    0.64    0.08
  -1  -7   8    0.69    0.07
  -1   7   8    0.69    0.07
   1   7  -8    0.61    0.07
   0  -7   8    5.99    0.18
   0  -7  -8    5.95    0.20
   0  -7   8    5.69    0.19
   0   7  -8    5.85    0.18
   0   7   8    5.65    0.17
   1  -7   8    2.68    0.14
  -1  -7  -8    2.47    0.13
   1  -7   8    2.46    0.11
   1   7   8    2.61    0.11
  -2  -7  -8    3.43    0.16
   2  -7   8    3.40    0.16
   2  -7   8    3.15    0.13
   2   7   8    3.16    0.13
   2   7   8    3.27    0.13
   3  -7   8    1.53    0.11
   3  -7   8    1.44    0.09
  -3  -7  -8    1.80    0.13
   3   7   8    1.52    0.09
   4  -7   8    0.05    0.06
   4  -7   8    0.10    0.06
  -4  -7  -8    0.07    0.06
   4   7   8    0.00    0.05
   5  -7   8   -0.08    0.05
  -5  -7  -8   -0.02    0.06
   5   7   8   -0.07    0.05
  -5   7  -8    0.03    0.06
  -6  -7  -8   -0.14    0.06
   6  -7   8   -0.02    0.06
   6   7   8    0.00    0.06
  -6   7  -8   -0.04    0.07
   7  -7   8    0.05    0.07
  -7  -7  -8   -0.03    0.07
   7   7   8   -0.02    0.06
  -7   7  -8   -0.06    0.07
   8  -7   8    0.85    0.11
  -8  -7  -8    1.11    0.12
   8   7   8    0.87    0.11
  -8   7  -8    0.85    0.12
   9  -7   8   -0.04    0.08
  -9  -7  -8    0.17    0.09
  -9   7  -8    0.04    0.08
   9   7   8    0.03    0.07
 -13  -8   8   -0.09    0.08
 -13   8   8    0.18    0.09
  13   8  -8    0.11    0.09
 -12  -8   8   -0.11    0.08
 -12   8   8   -0.08    0.06
  12   8  -8   -0.11    0.08
 -11  -8   8   -0.01    0.07
 -11   8   8    0.07    0.07
  11   8  -8   -0.01    0.07
 -10  -8   8   -0.10    0.07
 -10   8   8   -0.04    0.07
  10   8  -8    0.02    0.07
  -9  -8   8   -0.04    0.07
   9   8  -8    0.11    0.07
  -9   8   8    0.14    0.08
  -8  -8   8    2.60    0.15
   8   8  -8    2.55    0.14
  -8   8   8    2.66    0.15
  -7  -8   8    0.59    0.09
   7  -8  -8    0.59    0.08
   7   8  -8    0.37    0.08
  -7   8   8    0.45    0.08
   6  -8  -8    0.14    0.06
  -6  -8   8    0.07    0.06
  -6  -8   8    0.09    0.05
   6   8  -8    0.16    0.06
  -6   8   8    0.11    0.07
  -5  -8   8    0.13    0.05
   5  -8  -8    0.25    0.06
  -5  -8   8    0.27    0.07
  -5   8   8    0.11    0.07
  -4  -8   8    1.39    0.09
  -4  -8   8    1.47    0.10
   4  -8  -8    1.53    0.10
  -4   8   8    1.52    0.10
   3  -8  -8    1.49    0.10
  -3  -8   8    1.39    0.08
  -3  -8   8    1.19    0.09
  -3   8   8    1.48    0.11
   3   8  -8    1.46    0.10
  -2  -8   8    0.08    0.05
  -2  -8   8    0.03    0.04
   2  -8  -8   -0.02    0.05
  -2   8   8    0.02    0.05
   2   8  -8    0.01    0.05
  -1  -8   8    0.69    0.08
  -1  -8   8    0.71    0.07
   1  -8  -8    0.56    0.08
  -1   8   8    0.73    0.08
   1   8  -8    0.61    0.08
   0  -8  -8    3.57    0.16
   0  -8   8    3.61    0.16
   0  -8   8    3.79    0.14
   0   8  -8    3.49    0.14
   0   8   8    3.59    0.14
   1  -8   8    0.19    0.06
   1  -8   8    0.25    0.05
  -1  -8  -8    0.17    0.06
   1   8   8    0.19    0.06
  -2  -8  -8    1.99    0.13
   2  -8   8    1.91    0.12
   2   8   8    1.96    0.11
  -3  -8  -8   -0.02    0.06
   3  -8   8    0.09    0.06
  -4  -8  -8    0.35    0.08
   4  -8   8    0.54    0.09
   5  -8   8   -0.02    0.05
  -5  -8  -8    0.02    0.07
  -6  -8  -8    1.64    0.13
  -6   8  -8    1.54    0.14
  -7  -8  -8    0.12    0.08
  -7   8  -8    0.10    0.07
  -8  -8  -8    0.05    0.08
  -8   8  -8    0.00    0.07
  -9  -8  -8   -0.02    0.08
  -9   8  -8   -0.10    0.08
 -12  -9   8    0.09    0.09
 -12   9   8    0.13    0.09
 -11  -9   8    0.12    0.09
 -11   9   8    0.02    0.08
 -10  -9   8    0.18    0.08
 -10   9   8    0.12    0.08
  -9  -9   8    0.02    0.06
  -9   9   8   -0.04    0.07
  -8  -9   8    0.02    0.06
  -8   9   8   -0.07    0.06
   7  -9  -8    2.82    0.14
  -7  -9   8    2.97    0.15
  -7   9   8    3.10    0.17
   6  -9  -8    0.22    0.07
  -6  -9   8    0.24    0.07
  -6  -9   8    0.27    0.07
  -6   9   8    0.22    0.07
  -5  -9   8    0.09    0.06
  -5  -9   8   -0.02    0.05
   5  -9  -8   -0.02    0.05
  -5   9   8    0.04    0.07
   4  -9  -8    2.21    0.13
  -4  -9   8    2.24    0.12
  -4   9   8    2.06    0.13
   4   9  -8    2.13    0.12
  -3  -9   8    0.52    0.08
   3  -9  -8    0.67    0.09
  -3   9   8    0.40    0.08
   3   9  -8    0.60    0.08
   2  -9  -8    0.08    0.06
  -2  -9   8   -0.05    0.05
  -2   9   8   -0.08    0.05
   2   9  -8    0.11    0.06
  -1  -9   8   -0.04    0.05
   1  -9  -8   -0.06    0.05
   1   9  -8    0.04    0.05
  -1   9   8    0.00    0.06
   0  -9  -8    1.24    0.10
   0  -9   8    1.30    0.10
   0   9   8    1.12    0.09
   0   9  -8    1.19    0.09
  -1  -9  -8    2.98    0.15
   1  -9   8    3.21    0.16
   1   9   8    2.88    0.14
   2  -9   8    2.56    0.15
  -2  -9  -8    2.23    0.14
   2   9   8    2.17    0.12
  -3  -9  -8    0.09    0.06
   3  -9   8    0.09    0.06
  -4  -9  -8    0.02    0.07
   4  -9   8    0.05    0.06
  -5  -9  -8    0.11    0.07
   5  -9   8    0.01    0.06
   6  -9   8    2.66    0.17
  -6  -9  -8    2.45    0.15
  -6   9  -8    2.43    0.16
  -7  -9  -8    0.62    0.11
  -7   9  -8    0.43    0.10
  -8  -9  -8   -0.14    0.08
  -8   9  -8   -0.08    0.08
 -12  10   8    0.00    0.09
 -11 -10   8    0.00    0.08
 -11  10   8   -0.02    0.07
 -10 -10   8   -0.05    0.07
 -10  10   8    0.04    0.08
  -9 -10   8    0.05    0.08
  -9  10   8    0.25    0.08
  -8 -10   8   -0.01    0.07
  -8  10   8    0.01    0.08
  -7 -10   8    0.10    0.07
   7 -10  -8   -0.08    0.05
  -7  10   8   -0.01    0.07
   6 -10  -8   -0.07    0.05
  -6 -10   8    0.01    0.06
  -6  10   8   -0.04    0.07
   5 -10  -8    0.64    0.09
  -5 -10   8    0.88    0.09
  -5  10   8    0.88    0.11
   5  10  -8    0.97    0.11
  -4 -10   8    0.03    0.06
   4 -10  -8    0.13    0.07
   4  10  -8    0.02    0.06
  -4  10   8    0.23    0.08
  -3 -10   8    4.83    0.19
   3 -10  -8    5.26    0.20
   3  10  -8    5.05    0.20
  -3  10   8    4.99    0.20
   2 -10  -8    0.01    0.05
  -2 -10   8    0.05    0.06
   2  10  -8   -0.02    0.06
  -2  10   8    0.06    0.07
  -1 -10   8    0.11    0.07
   1 -10  -8   -0.10    0.06
  -1  10   8    0.09    0.07
   1  10  -8    0.04    0.06
   0 -10   8    0.41    0.08
   0 -10  -8    0.47    0.08
   0  10   8    0.50    0.08
   0  10  -8    0.46    0.08
  -1 -10  -8    1.29    0.12
   1 -10   8    1.22    0.12
   1  10   8    1.39    0.11
   2 -10   8    0.42    0.09
  -2 -10  -8    0.36    0.09
   2  10   8    0.37    0.08
   3 -10   8    0.02    0.06
  -3 -10  -8    0.14    0.07
  -4 -10  -8   -0.07    0.07
   4 -10   8   -0.10    0.06
  -5 -10  -8   -0.04    0.06
   5 -10   8    0.04    0.08
  -6 -10  -8    0.04    0.08
   6 -10   8    0.16    0.09
  -7 -10  -8   -0.09    0.07
  -7  10  -8   -0.10    0.07
 -10 -11   8    0.00    0.07
 -10  11   8    0.07    0.09
  -9 -11   8    1.30    0.14
  -9  11   8    1.22    0.13
  -8 -11   8    0.03    0.08
  -8  11   8    0.16    0.09
   7 -11  -8   -0.02    0.06
   7  11  -8    0.06    0.07
  -7  11   8    0.09    0.07
   6 -11  -8    1.53    0.12
  -6  11   8    1.57    0.14
   6  11  -8    1.71    0.14
  -5 -11   8    2.21    0.13
   5 -11  -8    2.51    0.15
   5  11  -8    2.48    0.15
  -5  11   8    2.23    0.15
   4 -11  -8    0.50    0.09
  -4 -11   8    0.49    0.08
   4  11  -8    0.47    0.09
  -4  11   8    0.59    0.10
   3 -11  -8    1.98    0.13
  -3 -11   8    2.10    0.13
   3  11  -8    1.96    0.13
  -3  11   8    2.02    0.14
  -2 -11   8    1.49    0.12
   2 -11  -8    1.42    0.12
  -2  11   8    1.69    0.13
   2  11  -8    1.58    0.13
   1 -11  -8    0.03    0.05
  -1 -11   8   -0.05    0.06
  -1  11   8   -0.03    0.06
   1  11  -8    0.08    0.07
   0 -11   8    0.01    0.06
   0 -11  -8   -0.03    0.06
   0  11  -8    0.00    0.06
   0  11   8    0.03    0.06
  -1 -11  -8    0.53    0.09
   1 -11   8    0.29    0.09
   1  11   8    0.44    0.09
   2 -11   8    1.56    0.14
  -2 -11  -8    1.41    0.13
   2  11   8    1.53    0.12
   3 -11   8    0.04    0.07
  -3 -11  -8    0.10    0.07
  -4 -11  -8    0.02    0.07
   4 -11   8   -0.09    0.07
  -5 -11  -8   -0.06    0.07
   5 -11   8    0.04    0.07
  -6 -11  -8    0.43    0.10
   6 -11   8    0.53    0.11
   9  12  -8    0.07    0.08
  -9  12   8   -0.05    0.09
  -8  12   8    1.17    0.14
   8  12  -8    1.23    0.15
   7 -12  -8    0.04    0.07
   7  12  -8    0.02    0.08
  -7  12   8    0.02    0.08
   6 -12  -8    0.39    0.09
   6  12  -8    0.36    0.10
  -6  12   8    0.39    0.10
   5 -12  -8    0.89    0.11
  -5 -12   8    0.68    0.10
  -5  12   8    0.73    0.11
   5  12  -8    0.63    0.11
   4 -12  -8    0.05    0.07
  -4 -12   8    0.09    0.07
  -4  12   8   -0.07    0.07
   4  12  -8   -0.04    0.07
  -3 -12   8    0.50    0.09
   3 -12  -8    0.55    0.10
   3  12  -8    0.63    0.10
  -3  12   8    0.64    0.11
   2 -12  -8    0.47    0.10
  -2 -12   8    0.37    0.09
   2  12  -8    0.47    0.09
  -2  12   8    0.49    0.09
  -1 -12   8   -0.02    0.06
   1 -12  -8   -0.07    0.06
   1  12  -8   -0.01    0.07
  -1  12   8   -0.08    0.07
   0 -12   8    0.67    0.11
   0 -12  -8    0.91    0.11
   0  12   8    0.68    0.10
   0  12  -8    0.88    0.11
   1 -12   8    0.56    0.10
  -1 -12  -8    0.57    0.11
   1  12   8    0.83    0.11
  -2 -12  -8    1.17    0.13
   2 -12   8    1.31    0.14
   2  12   8    1.21    0.13
   3 -12   8    0.40    0.10
  -3 -12  -8    0.44    0.09
   4 -12   8   -0.10    0.08
  -4 -12  -8   -0.01    0.08
  -5 -12  -8    0.21    0.10
   7 -13  -8    0.28    0.09
  -7  13   8    0.34    0.11
   7  13  -8    0.33    0.10
   6 -13  -8    0.24    0.09
   6  13  -8    0.37    0.11
  -6  13   8    0.27    0.10
  -5 -13   8   -0.04    0.08
   5 -13  -8    0.04    0.08
  -5  13   8    0.17    0.10
   5  13  -8    0.11    0.09
   4 -13  -8    0.15    0.09
  -4 -13   8    0.22    0.08
   4  13  -8    0.26    0.09
  -4  13   8    0.16    0.09
  -3 -13   8    0.22    0.08
   3 -13  -8    0.32    0.09
  -3  13   8    0.09    0.09
   3  13  -8    0.25    0.09
  -2 -13   8    0.71    0.11
   2 -13  -8    1.07    0.12
  -2  13   8    0.81    0.13
   2  13  -8    1.07    0.13
   1 -13  -8   -0.04    0.07
  -1 -13   8    0.10    0.08
  -1  13   8    0.08    0.08
   1  13  -8   -0.06    0.07
   0 -13   8    0.11    0.08
   0 -13  -8    0.11    0.08
   0  13   8   -0.11    0.07
   1 -13   8    1.36    0.14
  -1 -13  -8    1.47    0.15
   1  13   8    1.26    0.14
   2 -13   8   -0.07    0.06
  -2 -13  -8   -0.04    0.08
   5 -14  -8    0.03    0.09
   5  14  -8    0.09    0.10
   4 -14  -8    0.01    0.07
  -4 -14   8   -0.08    0.08
  -4  14   8   -0.11    0.09
   4  14  -8   -0.09    0.08
   3 -14  -8    0.18    0.09
  -3 -14   8    0.44    0.10
   3  14  -8    0.36    0.10
  -3  14   8    0.48    0.11
   2 -14  -8    0.08    0.09
  -2 -14   8   -0.03    0.08
   2  14  -8    0.07    0.08
  -2  14   8   -0.03    0.09
  -1 -14   8    0.13    0.08
   1 -14  -8    0.01    0.07
   1  14  -8    0.07    0.09
  -1  14   8    0.04    0.09
   0  14   8    0.70    0.13
 -16   0   9    0.10    0.10
  16   0  -9    0.06    0.09
  15   0  -9   -0.10    0.08
 -15   0   9   -0.14    0.07
  14   0  -9    0.00    0.08
 -14   0   9   -0.11    0.07
 -13   0   9   -0.12    0.06
  13   0  -9   -0.09    0.06
  12   0  -9   -0.06    0.06
 -12   0   9    0.00    0.06
  11   0  -9   -0.07    0.06
 -11   0   9   -0.08    0.04
 -10   0   9   -0.05    0.05
  10   0  -9   -0.07    0.05
   9   0  -9   -0.04    0.05
  -9   0   9   -0.14    0.04
   8   0  -9   -0.02    0.04
  -8   0   9   -0.07    0.05
   7   0  -9   -0.05    0.04
   7   0  -9   -0.01    0.04
  -7   0   9   -0.02    0.04
   6   0  -9   -0.01    0.04
   6   0  -9   -0.02    0.03
   6   0  -9   -0.03    0.04
  -6   0   9   -0.01    0.04
  -5   0   9   -0.01    0.04
   5   0  -9    0.00    0.03
  -5   0   9    0.01    0.04
  -4   0   9    0.02    0.04
  -4   0   9    0.03    0.04
   4   0  -9    0.03    0.04
   3   0  -9    0.00    0.04
  -3   0   9   -0.01    0.03
  -3   0   9    0.07    0.03
  -2   0   9    0.00    0.04
   2   0  -9   -0.02    0.03
  -2   0   9    0.03    0.03
  -1   0   9    0.00    0.02
   1   0  -9   -0.05    0.04
  -1   0   9   -0.02    0.03
   0   0  -9   -0.01    0.04
   0   0   9   -0.02    0.03
   1   0   9   -0.03    0.03
  -1   0  -9   -0.04    0.04
   2   0   9   -0.06    0.03
  -2   0  -9   -0.02    0.05
  -3   0  -9   -0.04    0.05
   3   0   9   -0.02    0.04
  -4   0  -9   -0.02    0.05
   4   0   9    0.00    0.04
  -5   0  -9   -0.04    0.05
   5   0   9   -0.05    0.04
  -6   0  -9   -0.09    0.05
   6   0   9   -0.08    0.05
  -7   0  -9   -0.08    0.06
   7   0   9    0.00    0.05
  -8   0  -9    0.00    0.07
   8   0   9    0.01    0.06
   9   0   9    0.04    0.07
  -9   0  -9    0.09    0.08
  10   0   9    0.09    0.08
 -10   0  -9   -0.18    0.08
  16  -1  -9    0.05    0.09
 -16  -1   9   -0.14    0.08
 -16   1   9   -0.11    0.09
  15  -1  -9    0.06    0.09
 -15  -1   9   -0.06    0.07
  15   1  -9    0.00    0.09
 -15   1   9   -0.02    0.08
  14  -1  -9    0.29    0.10
 -14  -1   9    0.28    0.09
 -14   1   9    0.33    0.09
  14   1  -9    0.43    0.10
  13  -1  -9    0.11    0.08
 -13  -1   9    0.05    0.06
  13   1  -9    0.17    0.09
 -13   1   9    0.10    0.07
  12  -1  -9    0.02    0.07
 -12  -1   9   -0.01    0.07
 -12   1   9   -0.01    0.06
  12   1  -9    0.03    0.06
  11  -1  -9    1.23    0.12
 -11  -1   9    1.12    0.11
 -11   1   9    1.28    0.12
  11   1  -9    1.17    0.12
 -10  -1   9    0.21    0.07
  10  -1  -9    0.19    0.07
  10   1  -9    0.09    0.06
 -10   1   9    0.07    0.06
  -9  -1   9    3.70    0.15
   9  -1  -9    3.64    0.16
  -9   1   9    3.66    0.15
   9   1  -9    3.78    0.17
   8  -1  -9    2.11    0.12
  -8  -1   9    2.13    0.11
   8   1  -9    2.23    0.12
  -8   1   9    2.29    0.12
  -7  -1   9    3.63    0.14
   7  -1  -9    3.42    0.14
   7  -1  -9    3.42    0.14
  -7   1   9    3.51    0.14
   7   1  -9    3.58    0.15
   7   1  -9    3.60    0.14
  -6  -1   9   18.05    0.38
   6  -1  -9   18.39    0.35
   6  -1  -9   18.17    0.39
   6  -1  -9   18.95    0.41
   6   1  -9   18.03    0.35
  -6   1   9   18.93    0.39
   6   1  -9   18.32    0.41
   6   1  -9   17.51    0.39
   5  -1  -9    4.81    0.14
  -5  -1   9    4.61    0.16
  -5  -1   9    4.70    0.15
  -5   1   9    4.59    0.15
   5   1  -9    4.48    0.13
  -5   1   9    4.49    0.15
  -4  -1   9    6.85    0.17
  -4  -1   9    6.74    0.19
   4  -1  -9    6.67    0.18
   4   1  -9    6.32    0.17
  -4   1   9    6.92    0.17
  -4   1   9    6.88    0.19
  -3  -1   9    2.03    0.08
   3  -1  -9    2.26    0.10
  -3  -1   9    2.35    0.10
  -3   1   9    2.22    0.10
  -3   1   9    2.05    0.08
   3   1  -9    2.12    0.09
  -2  -1   9    5.62    0.17
   2  -1  -9    5.34    0.16
  -2  -1   9    5.67    0.13
  -2   1   9    5.45    0.14
  -2   1   9    5.84    0.17
   2   1  -9    5.47    0.16
  -1  -1   9   -0.03    0.02
   1  -1  -9    0.04    0.04
  -1  -1   9    0.00    0.03
  -1   1   9    0.00    0.03
   1   1  -9    0.05    0.04
  -1   1   9   -0.02    0.02
   0  -1   9   -0.01    0.03
   0  -1  -9    0.00    0.04
   0   1  -9   -0.01    0.03
   0   1   9    0.03    0.03
   1  -1   9   16.90    0.37
  -1  -1  -9   16.76    0.38
  -1   1  -9   16.47    0.37
   1   1   9   16.64    0.37
   2  -1   9    5.95    0.19
  -2  -1  -9    5.73    0.19
  -2   1  -9    6.10    0.20
   2   1   9    6.15    0.19
  -3  -1  -9    1.01    0.10
   3  -1   9    0.93    0.08
  -3   1  -9    1.11    0.09
   3   1   9    1.04    0.08
  -4  -1  -9    1.23    0.11
   4  -1   9    1.13    0.10
   4   1   9    1.03    0.09
  -4   1  -9    1.16    0.10
   5  -1   9    0.48    0.08
  -5  -1  -9    0.52    0.08
  -5   1  -9    0.35    0.07
   5   1   9    0.47    0.08
  -6  -1  -9    3.74    0.17
   6  -1   9    3.93    0.17
   6   1   9    4.00    0.17
  -6   1  -9    3.35    0.17
   7  -1   9    1.46    0.12
  -7  -1  -9    1.69    0.13
  -7   1  -9    1.61    0.12
   7   1   9    1.57    0.12
  -8  -1  -9   -0.02    0.06
   8  -1   9    0.00    0.06
  -8   1  -9    0.01    0.07
   8   1   9   -0.09    0.05
  -9  -1  -9   -0.03    0.07
   9  -1   9    0.14    0.08
  -9   1  -9    0.03    0.07
   9   1   9    0.20    0.08
  10  -1   9   -0.08    0.08
 -10  -1  -9   -0.02    0.08
 -10   1  -9   -0.19    0.08
  10   1   9   -0.04    0.08
  16  -2  -9    0.10    0.10
  15  -2  -9    0.08    0.09
 -15  -2   9    0.16    0.09
  15   2  -9    0.08    0.08
 -15   2   9    0.04    0.08
  14  -2  -9    0.00    0.08
 -14  -2   9    0.06    0.07
 -14   2   9    0.03    0.08
  14   2  -9   -0.15    0.07
  13  -2  -9   -0.06    0.08
 -13  -2   9   -0.03    0.07
  13   2  -9   -0.06    0.06
 -13   2   9   -0.01    0.06
 -12  -2   9    0.16    0.07
  12  -2  -9    0.12    0.08
  12   2  -9    0.10    0.07
 -12   2   9    0.13    0.07
 -11  -2   9    0.39    0.08
  11  -2  -9    0.37    0.08
 -11   2   9    0.34    0.08
  11   2  -9    0.35    0.08
  10  -2  -9    2.81    0.15
 -10  -2   9    3.05    0.15
 -10   2   9    2.89    0.15
  10   2  -9    2.73    0.15
  -9  -2   9    0.48    0.08
   9  -2  -9    0.44    0.08
  -9   2   9    0.33    0.07
   9   2  -9    0.40    0.08
  -8  -2   9    6.34    0.20
   8  -2  -9    6.09    0.21
  -8   2   9    6.47    0.20
   8   2  -9    6.63    0.22
   7  -2  -9    2.15    0.12
   7  -2  -9    2.26    0.11
  -7  -2   9    2.27    0.11
   7   2  -9    2.27    0.12
  -7   2   9    2.06    0.11
   7   2  -9    2.16    0.11
   6  -2  -9    3.68    0.12
   6  -2  -9    3.86    0.14
  -6  -2   9    3.78    0.14
   6  -2  -9    3.84    0.14
   6   2  -9    3.48    0.14
   6   2  -9    3.69    0.14
  -6   2   9    3.83    0.14
  -5  -2   9    5.64    0.16
   5  -2  -9    5.73    0.15
  -5  -2   9    5.54    0.18
  -5   2   9    5.66    0.17
  -5   2   9    5.76    0.18
   5   2  -9    5.51    0.15
   4  -2  -9    4.34    0.14
  -4  -2   9    4.57    0.15
  -4  -2   9    4.35    0.13
  -4   2   9    4.38    0.15
  -4   2   9    4.46    0.13
   4   2  -9    4.39    0.13
  -3  -2   9    5.87    0.17
   3  -2  -9    5.54    0.16
  -3  -2   9    5.58    0.15
  -3   2   9    5.55    0.17
  -3   2   9    5.42    0.15
   3   2  -9    5.63    0.16
  -2  -2   9    0.00    0.03
   2  -2  -9    0.00    0.04
  -2  -2   9    0.00    0.04
  -2   2   9    0.01    0.03
   2   2  -9   -0.03    0.04
  -2   2   9    0.05    0.04
   1  -2  -9    4.89    0.16
  -1  -2   9    4.46    0.11
  -1  -2   9    4.67    0.15
   1   2  -9    4.34    0.15
  -1   2   9    4.45    0.11
  -1   2   9    4.65    0.15
   0  -2  -9    4.24    0.15
   0  -2   9    4.27    0.15
   0   2   9    4.13    0.14
   0   2  -9    4.35    0.15
   0   2   9    4.33    0.10
   1  -2   9    1.40    0.08
  -1  -2  -9    1.41    0.09
  -1   2  -9    1.51    0.09
  -2  -2  -9    4.77    0.17
   2  -2   9    4.71    0.16
   2   2   9    4.38    0.16
  -2   2  -9    4.47    0.16
   3  -2   9    0.35    0.06
  -3  -2  -9    0.32    0.07
   3   2   9    0.35    0.06
  -3   2  -9    0.28    0.07
  -4  -2  -9   -0.02    0.05
   4  -2   9   -0.03    0.04
   4   2   9    0.06    0.04
  -4   2  -9   -0.06    0.05
  -5  -2  -9    3.97    0.17
   5  -2   9    3.78    0.16
   5   2   9    3.65    0.16
  -5   2  -9    4.03    0.17
  -6  -2  -9    4.27    0.19
   6  -2   9    4.43    0.19
  -6   2  -9    4.27    0.18
   6   2   9    4.31    0.18
  -7  -2  -9   -0.01    0.06
   7  -2   9   -0.03    0.05
  -7   2  -9   -0.02    0.06
   7   2   9   -0.02    0.06
  -8  -2  -9    0.11    0.08
   8  -2   9    0.01    0.06
   8   2   9    0.04    0.06
  -8   2  -9    0.07    0.07
   9  -2   9    0.01    0.08
  -9  -2  -9    0.05    0.08
   9   2   9   -0.09    0.07
  -9   2  -9    0.13    0.08
 -10  -2  -9    1.05    0.13
  10  -2   9    0.85    0.12
  10   2   9    1.03    0.14
 -10   2  -9    0.85    0.12
 -15  -3   9    0.15    0.08
  15  -3  -9    0.16    0.09
  15   3  -9    0.24    0.10
 -15   3   9    0.15    0.09
  14  -3  -9    0.26    0.10
 -14  -3   9    0.21    0.08
  14   3  -9    0.16    0.09
 -14   3   9    0.27    0.09
  13  -3  -9    0.38    0.10
 -13  -3   9    0.46    0.09
 -13   3   9    0.39    0.09
  13   3  -9    0.53    0.11
 -12  -3   9    0.37    0.09
  12  -3  -9    0.31    0.08
 -12   3   9    0.28    0.09
  12   3  -9    0.31    0.10
 -11  -3   9    0.01    0.06
  11  -3  -9    0.01    0.06
 -11   3   9   -0.04    0.06
  11   3  -9    0.00    0.06
 -10  -3   9    0.88    0.09
  10  -3  -9    0.65    0.10
  10   3  -9    0.75    0.10
 -10   3   9    0.80    0.09
   9  -3  -9    0.11    0.06
  -9  -3   9    0.25    0.07
  -9   3   9    0.22    0.07
   9   3  -9    0.25    0.07
   8  -3  -9    0.86    0.09
  -8  -3   9    0.87    0.09
  -8   3   9    0.72    0.08
   8   3  -9    0.80    0.09
   7  -3  -9   -0.01    0.04
  -7  -3   9   -0.03    0.04
   7  -3  -9   -0.04    0.04
   7   3  -9    0.03    0.05
  -7   3   9   -0.02    0.05
   7   3  -9    0.10    0.05
  -6  -3   9    2.92    0.12
   6  -3  -9    3.02    0.11
   6  -3  -9    2.99    0.12
   6  -3  -9    3.06    0.13
   6   3  -9    2.92    0.12
  -6   3   9    3.04    0.13
   6   3  -9    3.13    0.13
  -5  -3   9    0.90    0.07
  -5  -3   9    0.87    0.08
   5  -3  -9    0.81    0.06
   5   3  -9    0.85    0.06
  -5   3   9    0.91    0.07
  -5   3   9    0.88    0.07
  -4  -3   9    0.62    0.07
   4  -3  -9    0.60    0.06
  -4  -3   9    0.66    0.06
  -4   3   9    0.47    0.06
   4   3  -9    0.57    0.06
  -4   3   9    0.63    0.06
   3  -3  -9    0.13    0.05
  -3  -3   9    0.19    0.05
  -3  -3   9    0.11    0.04
  -3   3   9    0.07    0.04
  -3   3   9    0.16    0.04
   3   3  -9    0.21    0.05
   2  -3  -9    1.54    0.09
  -2  -3   9    1.50    0.08
  -2  -3   9    1.59    0.07
  -2   3   9    1.58    0.08
   2   3  -9    1.44    0.08
  -2   3   9    1.45    0.08
  -1  -3   9    1.24    0.06
   1  -3  -9    1.17    0.08
  -1  -3   9    1.23    0.08
   1   3  -9    1.17    0.08
  -1   3   9    1.18    0.07
  -1   3   9    1.21    0.06
   0  -3  -9    0.37    0.06
   0  -3   9    0.25    0.05
   0   3   9    0.32    0.05
   0   3  -9    0.36    0.06
   0   3   9    0.33    0.04
  -1  -3  -9    8.57    0.24
   1  -3   9    7.99    0.22
   1   3   9    8.19    0.22
  -1   3  -9    8.01    0.23
  -2  -3  -9    1.18    0.09
   2  -3   9    1.18    0.08
  -2   3  -9    1.13    0.09
   2   3   9    1.16    0.08
  -3  -3  -9    1.63    0.11
   3  -3   9    1.58    0.10
  -3   3  -9    1.87    0.12
   3   3   9    1.65    0.10
   4  -3   9   -0.01    0.05
  -4  -3  -9   -0.01    0.05
  -4   3  -9   -0.09    0.05
   4   3   9   -0.07    0.04
  -5  -3  -9    0.59    0.09
   5  -3   9    0.61    0.09
  -5   3  -9    0.55    0.09
   5   3   9    0.54    0.08
   6  -3   9    3.20    0.16
  -6  -3  -9    3.16    0.16
   6   3   9    3.02    0.15
  -6   3  -9    3.08    0.16
   7  -3   9    0.24    0.07
  -7  -3  -9    0.36    0.08
   7   3   9    0.23    0.08
  -7   3  -9    0.25    0.08
   8  -3   9    0.23    0.08
  -8  -3  -9    0.33    0.09
   8   3   9    0.28    0.08
  -8   3  -9    0.27    0.09
  -9  -3  -9   -0.09    0.06
   9  -3   9   -0.14    0.07
  -9   3  -9   -0.02    0.06
   9   3   9    0.05    0.08
 -10  -3  -9   -0.06    0.08
  10  -3   9    0.00    0.08
 -10   3  -9    0.02    0.08
  10   3   9   -0.04    0.07
 -15  -4   9    0.08    0.09
  15  -4  -9    0.22    0.10
  15   4  -9    0.12    0.09
 -15   4   9    0.08    0.09
  14  -4  -9    0.18    0.09
 -14  -4   9    0.22    0.09
 -14   4   9    0.06    0.08
  14   4  -9    0.08    0.09
  13  -4  -9   -0.03    0.07
 -13  -4   9   -0.06    0.07
  13   4  -9    0.12    0.09
 -13   4   9    0.01    0.08
  12  -4  -9    0.45    0.09
 -12  -4   9    0.57    0.09
  12   4  -9    0.65    0.11
 -12   4   9    0.63    0.10
  11  -4  -9    1.50    0.12
 -11  -4   9    1.56    0.12
 -11   4   9    1.56    0.12
  11   4  -9    1.45    0.12
  10  -4  -9    0.04    0.06
 -10  -4   9    0.07    0.06
  10   4  -9    0.08    0.07
 -10   4   9    0.03    0.06
   9  -4  -9    1.30    0.11
  -9  -4   9    1.42    0.11
   9   4  -9    1.33    0.11
  -9   4   9    1.41    0.11
  -8  -4   9    0.77    0.08
   8  -4  -9    0.93    0.09
  -8   4   9    0.76    0.09
   8   4  -9    0.80    0.09
  -7  -4   9    0.14    0.06
   7  -4  -9    0.20    0.06
   7  -4  -9    0.14    0.06
  -7   4   9    0.12    0.06
   7   4  -9    0.14    0.05
   7   4  -9    0.20    0.05
  -6  -4   9    0.94    0.08
   6  -4  -9    0.76    0.06
   6  -4  -9    0.83    0.08
   6  -4  -9    0.99    0.08
   6   4  -9    0.87    0.08
   6   4  -9    0.85    0.08
  -6   4   9    0.94    0.08
  -5  -4   9    0.55    0.06
   5  -4  -9    0.54    0.06
   5   4  -9    0.55    0.06
  -5   4   9    0.58    0.07
  -5   4   9    0.46    0.06
   4  -4  -9    4.88    0.16
  -4  -4   9    5.01    0.15
  -4  -4   9    4.73    0.16
   4   4  -9    5.04    0.15
  -4   4   9    5.09    0.16
  -4   4   9    5.18    0.16
  -3  -4   9   -0.02    0.04
   3  -4  -9    0.03    0.04
  -3  -4   9    0.00    0.04
  -3   4   9   -0.03    0.03
   3   4  -9    0.01    0.04
  -3   4   9   -0.01    0.04
  -2  -4   9    0.17    0.05
  -2  -4   9    0.27    0.04
   2  -4  -9    0.23    0.05
  -2   4   9    0.23    0.05
   2   4  -9    0.20    0.05
  -2   4   9    0.17    0.05
  -1  -4   9    0.56    0.06
   1  -4  -9    0.47    0.07
   1   4  -9    0.52    0.05
  -1   4   9    0.47    0.06
  -1   4   9    0.57    0.06
   1   4  -9    0.60    0.07
   0  -4  -9    9.55    0.26
   0  -4   9    9.91    0.25
   0   4   9   10.16    0.22
   0   4   9    9.97    0.25
   0   4  -9    9.98    0.26
   1  -4   9    0.97    0.08
  -1  -4  -9    1.21    0.10
   1   4   9    0.91    0.07
  -1   4  -9    1.02    0.09
   2  -4   9    8.50    0.24
  -2  -4  -9    8.65    0.25
   2   4   9    8.52    0.23
  -2   4  -9    8.22    0.24
  -3  -4  -9    8.50    0.26
   3  -4   9    9.08    0.25
  -3   4  -9    9.08    0.26
   3   4   9    8.45    0.25
   4  -4   9    1.44    0.10
  -4  -4  -9    1.57    0.12
   4   4   9    1.52    0.11
  -4   4  -9    1.37    0.11
  -5  -4  -9   -0.09    0.06
   5  -4   9    0.03    0.05
  -5   4  -9   -0.07    0.05
   5   4   9    0.05    0.05
  -6  -4  -9    1.65    0.12
   6  -4   9    1.57    0.12
  -6   4  -9    1.39    0.11
   6   4   9    1.59    0.11
  -7  -4  -9    0.51    0.09
   7  -4   9    0.80    0.11
  -7   4  -9    0.62    0.09
   7   4   9    0.81    0.11
   8  -4   9    0.24    0.08
  -8  -4  -9    0.19    0.08
  -8   4  -9    0.27    0.09
   8   4   9    0.22    0.09
  -9  -4  -9    0.05    0.07
   9  -4   9   -0.10    0.06
   9   4   9    0.15    0.08
  -9   4  -9   -0.06    0.08
 -10  -4  -9    0.02    0.09
  10  -4   9   -0.01    0.07
 -10   4  -9    0.01    0.08
  10   4   9    0.05    0.08
 -15  -5   9    0.22    0.10
  15  -5  -9    0.13    0.11
  15   5  -9    0.38    0.13
 -15   5   9    0.14    0.09
 -14  -5   9   -0.01    0.08
  14  -5  -9    0.05    0.09
 -14   5   9    0.00    0.09
  14   5  -9    0.28    0.11
  13  -5  -9    0.04    0.08
 -13  -5   9    0.03    0.07
 -13   5   9    0.06    0.07
  13   5  -9    0.06    0.08
  12  -5  -9   -0.09    0.08
 -12  -5   9   -0.06    0.07
 -12   5   9   -0.04    0.07
  12   5  -9    0.03    0.08
  11  -5  -9   -0.06    0.06
 -11  -5   9    0.01    0.06
  11   5  -9   -0.06    0.06
 -11   5   9   -0.05    0.06
  10  -5  -9    0.10    0.07
 -10  -5   9    0.13    0.06
 -10   5   9    0.06    0.06
  10   5  -9    0.13    0.07
  -9  -5   9    1.00    0.10
   9  -5  -9    0.88    0.10
   9   5  -9    1.08    0.11
  -9   5   9    0.98    0.10
   8  -5  -9    1.27    0.09
  -8  -5   9    1.31    0.10
  -8   5   9    1.53    0.11
   8   5  -9    1.34    0.10
   7  -5  -9    0.45    0.07
  -7  -5   9    0.52    0.07
   7   5  -9    0.53    0.07
   7   5  -9    0.61    0.08
  -7   5   9    0.62    0.09
  -6  -5   9    0.63    0.07
   6  -5  -9    0.69    0.07
  -6  -5   9    0.78    0.06
   6  -5  -9    0.77    0.08
   6  -5  -9    0.82    0.08
   6   5  -9    0.75    0.08
   6   5  -9    0.80    0.08
  -6   5   9    0.57    0.08
   5  -5  -9    1.23    0.08
  -5  -5   9    1.16    0.08
  -5  -5   9    1.11    0.08
  -5  -5   9    0.99    0.08
  -5   5   9    1.23    0.09
  -5   5   9    1.06    0.08
  -4  -5   9    0.56    0.07
  -4  -5   9    0.60    0.06
   4  -5  -9    0.77    0.07
  -4  -5   9    0.56    0.06
  -4   5   9    0.73    0.07
  -4   5   9    0.72    0.07
  -3  -5   9    5.57    0.17
  -3  -5   9    5.75    0.17
  -3  -5   9    6.14    0.18
   3  -5  -9    5.61    0.18
  -3   5   9    5.55    0.17
  -3   5   9    6.25    0.18
  -2  -5   9    4.59    0.16
  -2  -5   9    4.57    0.16
   2  -5  -9    4.63    0.17
  -2  -5   9    4.55    0.14
  -2   5   9    4.50    0.14
  -2   5   9    4.63    0.15
   1  -5  -9    4.69    0.17
  -1  -5   9    4.71    0.16
  -1  -5   9    4.75    0.17
   1   5  -9    4.53    0.14
  -1   5   9    4.66    0.14
  -1   5   9    4.85    0.15
   0  -5   9    1.13    0.08
   0  -5  -9    1.13    0.09
   0   5  -9    1.22    0.10
   0   5   9    1.42    0.08
   0   5   9    1.22    0.08
   1  -5   9    4.44    0.15
  -1  -5  -9    4.43    0.17
  -1   5  -9    4.11    0.16
   1   5   9    4.11    0.15
  -2  -5  -9    2.29    0.13
   2  -5   9    2.31    0.11
   2   5   9    2.36    0.11
  -2   5  -9    2.51    0.14
   3  -5   9    0.11    0.06
  -3  -5  -9    0.05    0.07
   3   5   9    0.05    0.05
  -3   5  -9    0.04    0.06
  -4  -5  -9   -0.04    0.06
   4  -5   9   -0.10    0.05
   4   5   9   -0.13    0.05
  -4   5  -9    0.02    0.06
  -5  -5  -9    1.26    0.12
   5  -5   9    1.22    0.11
   5   5   9    1.16    0.11
  -5   5  -9    1.09    0.11
   6  -5   9    0.27    0.07
  -6  -5  -9    0.32    0.09
   6   5   9    0.32    0.07
  -6   5  -9    0.32    0.08
   7  -5   9   -0.04    0.06
  -7  -5  -9   -0.09    0.06
  -7   5  -9   -0.04    0.06
   7   5   9   -0.08    0.06
  -8  -5  -9    0.34    0.09
   8  -5   9    0.40    0.09
   8   5   9    0.30    0.09
  -8   5  -9    0.12    0.08
   9  -5   9    0.34    0.09
  -9  -5  -9    0.44    0.10
  -9   5  -9    0.30    0.09
   9   5   9    0.41    0.10
 -10  -5  -9    0.07    0.09
  10  -5   9    0.13    0.08
 -10   5  -9    0.13    0.09
  10   5   9    0.00    0.09
 -14  -6   9    0.75    0.12
  14  -6  -9    0.60    0.12
  14   6  -9    0.69    0.13
 -14   6   9    0.53    0.11
 -13  -6   9    0.25    0.09
  13  -6  -9    0.51    0.11
 -13   6   9    0.34    0.09
  13   6  -9    0.35    0.10
 -12  -6   9    0.80    0.11
  12  -6  -9    0.62    0.10
 -12   6   9    0.68    0.11
  12   6  -9    0.78    0.12
 -11  -6   9    0.10    0.07
  11  -6  -9    0.03    0.07
 -11   6   9    0.09    0.07
  11   6  -9   -0.07    0.06
 -10  -6   9   -0.01    0.06
  10  -6  -9    0.00    0.06
  10   6  -9    0.04    0.06
 -10   6   9   -0.08    0.06
  -9  -6   9    0.02    0.06
   9  -6  -9   -0.06    0.05
  -9   6   9    0.10    0.07
   9   6  -9    0.05    0.05
  -8  -6   9    3.05    0.15
   8  -6  -9    2.68    0.13
   8   6  -9    2.73    0.14
  -8   6   9    2.89    0.15
   7  -6  -9    0.33    0.06
   7  -6  -9    0.27    0.06
  -7  -6   9    0.31    0.07
   7   6  -9    0.26    0.06
  -7   6   9    0.26    0.07
   6  -6  -9    0.04    0.04
  -6  -6   9    0.01    0.04
   6  -6  -9    0.03    0.04
  -6  -6   9    0.03    0.05
   6  -6  -9    0.07    0.04
  -6   6   9    0.03    0.05
   6   6  -9    0.05    0.04
   6   6  -9    0.07    0.05
  -5  -6   9    1.76    0.09
   5  -6  -9    1.76    0.09
   5  -6  -9    1.78    0.09
  -5  -6   9    1.57    0.10
   5  -6  -9    1.75    0.10
  -5   6   9    1.61    0.11
   5   6  -9    1.75    0.10
   5   6  -9    1.68    0.10
  -4  -6   9    0.02    0.04
   4  -6  -9    0.00    0.04
  -4  -6   9    0.04    0.04
  -4  -6   9   -0.06    0.04
  -4   6   9   -0.02    0.05
  -4   6   9    0.03    0.04
  -3  -6   9    5.14    0.16
  -3  -6   9    5.15    0.17
  -3  -6   9    5.26    0.17
   3  -6  -9    5.13    0.18
  -3   6   9    5.64    0.17
  -3   6   9    5.14    0.16
  -2  -6   9    0.14    0.05
  -2  -6   9    0.12    0.05
   2  -6  -9    0.10    0.05
  -2   6   9    0.07    0.04
  -2   6   9    0.11    0.05
   2   6  -9    0.04    0.04
  -1  -6   9    0.06    0.05
[truncated: 192,319 more chars]
