# Supplementary material for: Crystal structure of 1-(4-formyl­benzyl­idene)thio­semicarbazone
Source: Acta Crystallogr Sect E Struct Rep Online. 2014 Aug 6;70(Pt 9):o970. doi: 10.1107/S1600536814017255 (PMC4186181; doi:10.1107/S1600536814017255)
Supplement: Supplementary file 2 [file e-70-0o970-Isup2.hkl]

#
# h,k,l, Fc-squared, Fo-squared, sigma(Fo-squared), status flag
#
data_I
_shelx_title ' ev15451s in P2(1)/c'
_shelx_refln_list_code          4
_shelx_F_calc_maximum      261.12
_exptl_crystal_F_000       864.00
_reflns_d_resolution_high  0.7558

loop_
 _space_group_symop_operation_xyz
 'x, y, z'
 '-x, y+1/2, -z+1/2'
 '-x, -y, -z'
 'x, -y-1/2, z-1/2'

_cell_length_a    12.3888
_cell_length_b    11.7972
_cell_length_c    14.9428
_cell_angle_alpha  90.000
_cell_angle_beta  110.286
_cell_angle_gamma  90.000

_shelx_F_squared_multiplier     1.000

loop_
 _refln_index_h
 _refln_index_k
 _refln_index_l
 _refln_F_squared_calc
 _refln_F_squared_meas
 _refln_F_squared_sigma
 _refln_observed_status
   1   0   0          2.30          0.00         0.67 o
   2   0   0       5269.23       5165.50        69.58 o
   3   0   0       3244.68       3836.75        43.49 o
   4   0   0      28013.05      28122.31       266.20 o
   5   0   0       3281.59       3071.87        49.73 o
   6   0   0        568.95        580.67         7.85 o
   7   0   0         19.75         29.90         2.29 o
   8   0   0        237.29        241.48         4.92 o
   9   0   0         70.71         84.21         3.13 o
  10   0   0        342.59        358.25         9.18 o
  11   0   0         78.86         75.54         5.16 o
  12   0   0          9.07          8.54         3.70 o
  13   0   0          0.46          2.69         5.38 o
  14   0   0         16.57         10.75         6.72 o
  15   0   0          5.13         12.77         6.05 o
   1   1   0       2305.94       2441.00        16.73 o
   2   1   0       9828.47       9718.05        99.50 o
   3   1   0       2583.28       2680.98        20.37 o
   4   1   0      10453.56      10588.20        65.92 o
   5   1   0         56.90         60.72         1.45 o
   6   1   0          2.31         10.11         1.00 o
   7   1   0        518.57        606.96         6.02 o
   8   1   0          3.59          0.50         1.03 o
   9   1   0         67.57         69.89         2.54 o
  10   1   0          1.93         -1.48         1.48 o
  11   1   0          0.25         -1.37         1.75 o
  12   1   0         52.45         48.39         3.31 o
  13   1   0          1.54          2.69         3.80 o
  14   1   0          7.55          9.20         4.50 o
  15   1   0          0.07         -5.57         9.07 o
   0   2   0       8877.66       8434.34       138.43 o
   1   2   0        354.77        321.68         2.69 o
   2   2   0        709.60        629.55         4.98 o
   3   2   0       1570.67       1577.12        11.61 o
   4   2   0       1047.00       1064.79         8.45 o
   5   2   0         34.27         33.66         1.36 o
   6   2   0        142.44        139.31         2.39 o
   7   2   0          7.27         16.04         1.29 o
   8   2   0         29.59         25.67         1.60 o
   9   2   0          7.44          6.29         1.51 o
  10   2   0         43.58         51.10         2.90 o
  11   2   0         28.28         28.70         2.73 o
  12   2   0         10.34         11.31         2.50 o
  13   2   0         21.97         17.70         4.28 o
  14   2   0          5.26          3.08         4.70 o
  15   2   0          4.23          2.54         4.37 o
   1   3   0       4193.77       4204.30        31.61 o
   2   3   0        224.57        259.31         2.64 o
   3   3   0          0.13          1.07         0.58 o
   4   3   0        114.91        110.39         1.81 o
   5   3   0        386.35        393.50         4.15 o
   6   3   0        771.57        751.05         6.93 o
   7   3   0         25.54         37.87         1.68 o
   8   3   0          3.46          0.16         1.13 o
   9   3   0        671.15        667.03         8.71 o
  10   3   0        105.26        119.22         3.92 o
  11   3   0         53.82         50.91         3.24 o
  12   3   0         46.31         53.38         4.68 o
  13   3   0          5.64         10.75         4.28 o
  14   3   0          2.37          0.00         3.80 o
  15   3   0         12.88          0.67         6.72 o
   0   4   0       3462.21       3510.72        42.29 o
   1   4   0       1455.40       1538.72        12.49 o
   2   4   0         22.61         23.69         1.18 o
   3   4   0        219.49        186.49         2.42 o
   4   4   0       1048.26       1178.25         9.46 o
   5   4   0       4407.25       4689.28        32.96 o
   6   4   0        549.40        575.14         5.84 o
   7   4   0        181.26        158.67         2.84 o
   8   4   0        385.16        403.55         4.97 o
   9   4   0        398.09        428.24         6.16 o
  10   4   0         40.61         59.10         3.24 o
  11   4   0         76.03         79.80         3.65 o
  12   4   0          0.17         -2.33         2.33 o
  13   4   0          4.06          2.24         3.54 o
  14   4   0          4.56         -6.05         6.05 o
   1   5   0        854.88       1020.25        10.51 o
   2   5   0       1772.23       1637.95        12.33 o
   3   5   0        425.24        378.83         3.96 o
   4   5   0        298.07        322.26         3.79 o
   5   5   0         26.75         33.06         1.45 o
   6   5   0         66.30         62.11         1.90 o
   7   5   0         10.96         12.04         1.70 o
   8   5   0        621.86        586.02         6.56 o
   9   5   0         23.64         27.63         2.29 o
  10   5   0         15.01         18.61         2.42 o
  11   5   0          2.52         -0.34         2.23 o
  12   5   0          0.23         -0.74         2.57 o
  13   5   0          3.45          1.93         3.71 o
  14   5   0          0.07         -3.71         3.71 o
   0   6   0         25.82         33.61         2.38 o
   1   6   0         26.28         27.81         1.40 o
   2   6   0          1.80          1.27         0.85 o
   3   6   0        167.47        175.15         2.29 o
   4   6   0        363.65        397.39         8.16 o
   5   6   0         42.95         44.73         1.72 o
   6   6   0        184.26        181.71         3.15 o
   7   6   0          1.65         -1.13         1.13 o
   8   6   0         44.78         50.42         2.22 o
   9   6   0         20.40         16.19         2.14 o
  10   6   0         15.59         22.35         2.50 o
  11   6   0          3.36          0.34         2.16 o
  12   6   0         23.19         26.84         3.74 o
  13   6   0          0.01         -1.78         4.02 o
  14   6   0          0.28         -1.84         9.41 o
   1   7   0        924.76        828.47         9.41 o
   2   7   0         20.45         19.90         1.68 o
   3   7   0        122.23         99.80         1.89 o
   4   7   0        515.80        494.01         4.93 o
   5   7   0        117.86        113.48         2.43 o
   6   7   0        172.33        189.46         3.32 o
   7   7   0        260.63        267.11         4.15 o
   8   7   0        151.44        140.78         4.21 o
   9   7   0          0.01          3.13         1.73 o
  10   7   0         43.36         65.14         4.27 o
  11   7   0         94.04        103.62         5.11 o
  12   7   0          3.24          0.63         5.71 o
  13   7   0          0.24         -5.38         5.38 o
   0   8   0         79.67         76.31         3.80 o
   1   8   0       1070.99       1007.43        11.34 o
   2   8   0        568.38        555.67         7.47 o
   3   8   0         89.05         78.63         3.01 o
   4   8   0        244.93        246.26         4.86 o
   5   8   0          0.82         -0.92         1.72 o
   6   8   0         42.94         47.34         3.49 o
   7   8   0         73.03         71.56         3.18 o
   8   8   0          8.36          9.03         1.88 o
   9   8   0          1.87         -0.83         2.26 o
  10   8   0          5.12         10.08         3.33 o
  11   8   0          1.51          4.44         4.03 o
  12   8   0         58.19         61.82         7.39 o
   1   9   0        281.11        263.33         5.04 o
   2   9   0        487.14        489.53         7.22 o
   3   9   0       2055.89       1952.43        19.65 o
   4   9   0          6.96          4.88         1.63 o
   5   9   0          9.67          4.72         1.69 o
   6   9   0         52.32         61.58         3.18 o
   7   9   0        150.78        150.16         4.28 o
   8   9   0        353.00        354.08         6.71 o
   9   9   0         59.48         57.35         4.13 o
  10   9   0          5.86          0.34         3.33 o
  11   9   0          1.88         -2.69         3.80 o
   0  10   0       1497.14       1507.45        23.28 o
   1  10   0         78.47         75.10         3.78 o
   2  10   0         67.12         74.61         3.44 o
   3  10   0         85.23         76.58         3.31 o
   4  10   0         23.68         21.69         2.67 o
   5  10   0        131.18        120.43         4.01 o
   6  10   0         81.29         90.61         3.94 o
   7  10   0         61.16         52.01         3.39 o
   8  10   0          3.93          2.57         2.36 o
   9  10   0          8.75          9.09         2.72 o
  10  10   0          1.21         -0.67         3.80 o
  11  10   0          8.04          8.54         4.02 o
   1  11   0        109.31        113.02         3.85 o
   2  11   0        618.61        588.32         8.90 o
   3  11   0        146.02        139.42         6.01 o
   4  11   0        157.08        165.95         4.76 o
   5  11   0         18.72         24.68         2.73 o
   6  11   0        223.29        233.81         5.92 o
   7  11   0         66.64         73.91         4.46 o
   8  11   0         13.24         17.49         3.35 o
   9  11   0          0.08         -1.14         2.77 o
  10  11   0          0.70          6.72         4.28 o
   0  12   0         42.46         39.16         4.28 o
   1  12   0        125.06        130.15         5.92 o
   2  12   0         87.88         89.47         4.03 o
   3  12   0         20.46         18.22         2.59 o
   4  12   0          2.39         -1.73         2.90 o
   5  12   0         91.07        104.51         4.32 o
   6  12   0          0.44          0.53         2.32 o
   7  12   0        115.95        118.62         4.63 o
   8  12   0          7.73          3.77         4.34 o
   9  12   0          0.74         -3.03         3.06 o
   1  13   0        195.99        199.51         5.45 o
   2  13   0         98.39         99.40         3.94 o
   3  13   0         49.10         54.17         3.58 o
   4  13   0         15.09          6.08         2.56 o
   5  13   0         19.53         25.26         3.02 o
   6  13   0         14.05          8.04         2.84 o
   7  13   0          0.05         -2.42         2.42 o
   8  13   0          1.97         -1.58         3.16 o
   0  14   0          6.67          7.39         3.54 o
   1  14   0          0.41         -1.92         2.09 o
   2  14   0          0.02         -2.14         2.14 o
   3  14   0          3.29          6.82         2.56 o
   4  14   0          0.05         -1.73         2.44 o
   5  14   0        120.10        136.16         5.09 o
   6  14   0         10.29          3.29         2.73 o
   1  15   0         42.02         51.26         4.11 o
   2  15   0        138.55        144.42         5.36 o
   3  15   0         53.50         58.84         4.75 o
   4  15   0          4.05          1.70         6.05 o
 -15   1   1          1.62         -1.01         3.80 o
 -14   1   1          2.65          1.68         5.04 o
 -13   1   1         12.59         17.99         2.66 o
 -12   1   1         60.92         75.98         3.93 o
 -11   1   1          3.42          3.21         1.88 o
 -10   1   1          6.74          6.91         1.91 o
  -9   1   1        127.69        118.24         3.52 o
  -8   1   1        393.42        366.93         4.42 o
  -7   1   1       2872.52       3001.05        21.95 o
  -6   1   1        664.17        618.33         6.14 o
  -5   1   1         77.68         75.54         1.60 o
  -4   1   1       1794.12       1662.36        13.80 o
  -3   1   1      36165.23      36726.81       256.80 o
  -2   1   1         13.67          9.33         0.79 o
  -1   1   1         33.03         27.51         0.48 o
   0   1   1        511.68        466.33         3.57 o
   1   1   1       1889.10       1929.24        13.44 o
   2   1   1        620.29        609.76         5.40 o
   3   1   1         60.05         71.44         1.62 o
   4   1   1        343.31        355.17         3.83 o
   5   1   1        162.00        146.86         2.28 o
   6   1   1        314.97        318.77         3.72 o
   7   1   1          5.58          4.64         1.06 o
   8   1   1        489.20        438.57         5.12 o
   9   1   1         17.41         16.06         1.99 o
  10   1   1         64.21         75.53         5.14 o
  11   1   1         37.56         38.32         7.39 o
  12   1   1          1.19          0.19         3.23 o
  13   1   1         18.96         18.19         4.28 o
  14   1   1          3.37          0.67         3.80 o
 -15   2   1          5.96          7.99         4.50 o
 -14   2   1          0.69         -0.54         3.54 o
 -13   2   1         36.67         48.16         3.63 o
 -12   2   1        108.55        105.12         4.10 o
 -11   2   1          1.10         -1.83         1.83 o
 -10   2   1         12.16          7.07         2.09 o
  -9   2   1        415.06        397.12         5.56 o
  -8   2   1         94.06        109.44         2.39 o
  -7   2   1        827.08        807.15         7.38 o
  -6   2   1        301.67        282.64         3.42 o
  -5   2   1        231.02        219.82         2.88 o
  -4   2   1       6704.70       6660.08        60.10 o
  -3   2   1       1408.83       1483.04        10.87 o
  -2   2   1         74.97         77.95         1.21 o
  -1   2   1        167.26        167.26         1.62 o
   0   2   1          0.73         -0.33         0.33 o
   1   2   1       5599.16       6170.83        41.65 o
   2   2   1       4513.35       5013.56        34.06 o
   3   2   1        749.22        771.59         6.30 o
   4   2   1         77.81         98.23         1.72 o
   5   2   1        462.25        450.79         4.55 o
   6   2   1          1.23          3.88         0.89 o
   7   2   1        312.77        303.15         3.94 o
   8   2   1          0.18         -0.56         1.10 o
   9   2   1          7.72         10.65         1.52 o
  10   2   1         51.38         51.55         3.02 o
  11   2   1          0.36          4.19         3.06 o
  12   2   1         39.41         29.57         4.75 o
  13   2   1          0.11          0.18         3.54 o
  14   2   1          5.62          5.16         4.50 o
 -15   3   1          4.99          9.74         4.75 o
 -14   3   1          4.14          4.03         4.28 o
 -13   3   1         36.98         43.33         3.47 o
 -12   3   1         89.96         93.58         3.99 o
 -11   3   1        351.81        362.12         7.27 o
 -10   3   1          0.86          0.00         1.83 o
  -9   3   1        428.39        413.64         5.83 o
  -8   3   1        202.27        181.26         3.03 o
  -7   3   1        760.02        728.97         7.81 o
  -6   3   1        959.66        923.87         8.02 o
  -5   3   1         54.99         47.22         1.32 o
  -4   3   1        924.41        978.52         7.85 o
  -3   3   1        104.13         94.79         1.54 o
  -2   3   1        790.44        752.91         5.99 o
  -1   3   1       1691.03       1816.84        16.24 o
   0   3   1         72.96         61.31         0.91 o
   1   3   1       7127.10       7410.44        59.12 o
   2   3   1       2178.37       2174.13        15.54 o
   3   3   1         69.65         52.34         1.26 o
   4   3   1       2168.78       2074.17        15.40 o
   5   3   1          7.35          6.59         0.93 o
   6   3   1        194.95        179.39         2.86 o
   7   3   1         57.37         61.60         1.98 o
   8   3   1         31.72         36.13         1.88 o
   9   3   1        247.04        257.88         4.11 o
  10   3   1          4.02         -1.46         1.75 o
  11   3   1          1.85          0.08         2.26 o
  12   3   1         35.78         30.74         4.50 o
  13   3   1         15.06         20.11         4.50 o
  14   3   1          7.54          7.25         4.50 o
 -15   4   1          0.63         -2.91         4.20 o
 -14   4   1          4.22          0.34         3.80 o
 -13   4   1         17.06         20.41         2.82 o
 -12   4   1          0.00         -1.97         1.97 o
 -11   4   1          3.07         -0.84         1.97 o
 -10   4   1         61.30         69.45         3.52 o
  -9   4   1          0.86         -1.51         1.68 o
  -8   4   1        150.08        139.85         2.83 o
  -7   4   1        259.15        250.58         3.59 o
  -6   4   1         22.76         28.55         1.45 o
  -5   4   1        591.39        705.02        10.72 o
  -4   4   1        333.18        340.26         3.70 o
  -3   4   1         38.11         42.89         1.25 o
  -2   4   1         70.62         95.60         1.45 o
  -1   4   1         90.24         86.52         1.61 o
   0   4   1          5.63          2.05         0.49 o
   1   4   1        349.53        344.99         3.28 o
   2   4   1       1826.39       1988.76        16.36 o
   3   4   1         30.32         23.32         1.18 o
   4   4   1       1636.22       1801.27        13.71 o
   5   4   1       1175.51       1205.82        10.01 o
   6   4   1       1387.44       1416.99        19.28 o
   7   4   1        105.85        118.21         2.55 o
   8   4   1        506.77        461.29         7.26 o
   9   4   1         98.44        107.18         3.12 o
  10   4   1          9.92          7.23         1.91 o
  11   4   1         25.17         18.18         3.16 o
  12   4   1         23.58         30.00         4.75 o
  13   4   1          0.06         -2.02         3.80 o
  14   4   1          2.77         -3.80         3.80 o
 -14   5   1          0.12         -0.40         4.02 o
 -13   5   1         11.88         19.81         2.90 o
 -12   5   1          2.37          1.14         2.16 o
 -11   5   1         19.22         19.88         2.59 o
 -10   5   1          3.11          1.73         2.23 o
  -9   5   1         29.32         30.06         2.21 o
  -8   5   1        242.01        246.57         3.79 o
  -7   5   1        190.09        188.23         3.17 o
  -6   5   1         79.77         76.17         1.98 o
  -5   5   1        226.85        224.41         3.10 o
  -4   5   1        542.54        565.28         5.43 o
  -3   5   1       1763.88       1738.41        13.07 o
  -2   5   1        346.14        289.50         3.00 o
  -1   5   1       1408.69       1553.40        12.84 o
   0   5   1         13.91         12.32         0.72 o
   1   5   1        820.07        866.24         6.98 o
   2   5   1       8179.75       8973.34        60.76 o
   3   5   1       1550.03       1520.10        11.84 o
   4   5   1        418.11        428.22         4.61 o
   5   5   1        385.18        338.16         4.12 o
   6   5   1         83.77         85.76         2.40 o
   7   5   1         60.81         66.35         2.15 o
   8   5   1        425.18        429.72         6.31 o
   9   5   1          1.82         -1.60         1.60 o
  10   5   1         17.70         15.12         2.15 o
  11   5   1          1.15          1.14         2.44 o
  12   5   1         21.84         24.47         4.50 o
  13   5   1          7.92          8.18         4.02 o
  14   5   1          3.39          2.61         4.20 o
 -14   6   1          0.68         -1.68         4.28 o
 -13   6   1          8.24          4.52         2.96 o
 -12   6   1          1.15         -2.16         2.16 o
 -11   6   1         53.80         45.46         3.39 o
 -10   6   1          7.68          3.91         1.97 o
  -9   6   1         98.93         93.61         3.18 o
  -8   6   1        278.01        295.19         4.31 o
  -7   6   1        335.31        317.76         4.42 o
  -6   6   1         42.60         35.94         1.66 o
  -5   6   1        750.06        712.50         6.79 o
  -4   6   1        865.84        932.12         8.17 o
  -3   6   1          6.13         10.19         0.83 o
  -2   6   1        837.44        780.09         7.61 o
  -1   6   1         30.58         31.35         2.22 o
   0   6   1         22.33         10.73         1.36 o
   1   6   1        144.67        136.60         1.87 o
   2   6   1         25.28         49.69         1.28 o
   3   6   1        738.72        720.66         6.56 o
   4   6   1        731.76        725.91         6.80 o
   5   6   1        155.82        152.71         2.73 o
   6   6   1        207.46        195.17         3.23 o
   7   6   1        133.47        148.90         3.10 o
   8   6   1        449.84        451.76         5.79 o
   9   6   1          0.36         -0.83         1.55 o
  10   6   1         18.50         20.10         2.21 o
  11   6   1          0.15         -2.22         3.06 o
  12   6   1          1.18         -0.67         3.80 o
  13   6   1          5.41          4.39         4.50 o
 -13   7   1          1.51          1.46         4.02 o
 -12   7   1         12.32         10.05         3.33 o
 -11   7   1         18.96         24.57         3.22 o
 -10   7   1         65.03         73.27         4.39 o
  -9   7   1          2.32          2.45         1.60 o
  -8   7   1          0.38         -1.55         1.55 o
  -7   7   1        516.88        494.09         5.88 o
  -6   7   1        874.61        813.34         7.89 o
  -5   7   1         39.58         44.20         1.77 o
  -4   7   1        161.52        164.19         2.71 o
  -3   7   1         42.01         43.19         2.15 o
  -2   7   1        775.70        759.71         7.68 o
  -1   7   1       1320.96       1261.39        13.10 o
   0   7   1         75.58         65.83         2.25 o
   1   7   1        357.67        368.58         5.45 o
   2   7   1         54.81         52.82         1.69 o
   3   7   1        158.20        137.68         2.44 o
   4   7   1        115.53        100.02         2.24 o
   5   7   1        725.78        705.45         7.07 o
   6   7   1         96.27         93.95         2.49 o
   7   7   1        139.48        125.97         2.95 o
   8   7   1        186.08        161.14         3.47 o
   9   7   1        452.28        474.11         6.96 o
  10   7   1         16.94         15.66         2.59 o
  11   7   1         40.79         40.32         7.39 o
  12   7   1          6.19          7.39         6.05 o
  13   7   1          7.81          9.41         6.05 o
 -13   8   1          0.22         -5.38         5.38 o
 -12   8   1          8.03         12.21         4.02 o
 -11   8   1        164.01        159.18         8.74 o
 -10   8   1         67.73         68.18         5.45 o
  -9   8   1          0.21         -2.17         2.17 o
  -8   8   1          0.07         -0.67         1.63 o
  -7   8   1          3.20          5.18         2.46 o
  -6   8   1        156.88        141.70         3.67 o
  -5   8   1         11.99         13.89         1.88 o
  -4   8   1         51.34         45.93         2.91 o
  -3   8   1         10.92          5.45         1.48 o
  -2   8   1          0.09          0.10         1.26 o
  -1   8   1        185.36        164.73         3.77 o
   0   8   1          0.68          0.10         1.14 o
   1   8   1        386.52        356.90         6.79 o
   2   8   1          2.32          2.69         1.34 o
   3   8   1        260.86        241.61         4.70 o
   4   8   1         24.92         18.57         1.75 o
   5   8   1        186.76        164.15         5.43 o
   6   8   1        516.47        486.25         6.67 o
   7   8   1          7.74          9.80         2.02 o
   8   8   1         90.19         82.48         3.39 o
   9   8   1          8.85          5.13         2.57 o
  10   8   1          2.55         -0.31         4.03 o
 -12   9   1          1.13         -2.35         3.80 o
 -11   9   1          0.74          1.68         3.80 o
 -10   9   1          0.09         -3.06         3.06 o
  -9   9   1          1.24         -0.56         2.26 o
  -8   9   1         11.14         10.98         2.66 o
  -7   9   1          0.08          3.02         1.83 o
  -6   9   1         25.67         35.49         2.31 o
  -5   9   1          0.50         -1.57         1.57 o
  -4   9   1         34.43         34.78         2.62 o
  -3   9   1         96.02         86.53         3.18 o
  -2   9   1         80.69         70.60         3.59 o
  -1   9   1        221.02        218.52         4.53 o
   0   9   1         73.28         78.42         2.90 o
   1   9   1         65.80         65.51         2.84 o
   2   9   1       1481.20       1451.17        30.46 o
   3   9   1         74.14         73.24         3.18 o
   4   9   1        133.14        114.28         3.52 o
   5   9   1          0.05          1.37         1.94 o
   6   9   1         73.69         44.40         2.84 o
   7   9   1         10.45          3.31         1.97 o
   8   9   1          9.62          6.97         3.25 o
   9   9   1        110.14        114.86         4.90 o
  10   9   1          1.37         -0.78         3.06 o
 -12  10   1         14.62         22.87         4.97 o
 -11  10   1         10.38         12.43         4.28 o
 -10  10   1         33.21         33.65         4.75 o
  -9  10   1          9.98         11.03         3.10 o
  -8  10   1         48.25         45.95         3.27 o
  -7  10   1        130.12        119.24         4.09 o
  -6  10   1        252.21        252.22         5.44 o
  -5  10   1        145.50        156.03         5.04 o
  -4  10   1        861.87        837.27        10.92 o
  -3  10   1        794.83        747.74        10.82 o
  -2  10   1        126.53        119.71         3.85 o
  -1  10   1        802.66        758.74        10.08 o
   0  10   1       5373.05       5205.77        46.45 o
   1  10   1        224.47        236.76         6.98 o
   2  10   1        459.31        455.75         7.39 o
   3  10   1        472.08        454.28         7.47 o
   4  10   1        121.47        112.41         3.85 o
   5  10   1        669.39        644.71         9.48 o
   6  10   1         30.83         30.69         2.76 o
   7  10   1          8.90          5.80         2.32 o
   8  10   1         14.40         19.10         2.56 o
   9  10   1          3.59          3.97         2.83 o
  10  10   1         31.22         43.01         7.39 o
  11  10   1          0.08         -5.38         6.05 o
 -11  11   1          5.90          3.40         4.50 o
 -10  11   1          5.70          3.99         4.02 o
  -9  11   1          0.29         -1.34         2.72 o
  -8  11   1          5.93         -1.03         2.57 o
  -7  11   1          6.67          5.24         3.10 o
  -6  11   1        172.49        170.01         6.98 o
  -5  11   1          5.01          5.85         2.09 o
  -4  11   1         60.01         59.83         3.89 o
  -3  11   1        125.26        109.39         3.85 o
  -2  11   1         94.68         86.21         3.88 o
  -1  11   1        718.49        672.79         9.66 o
   0  11   1       1271.36       1254.65        14.78 o
   1  11   1         58.58         64.52         3.36 o
   2  11   1        177.32        182.22         4.78 o
   3  11   1          4.67         -1.91         1.91 o
   4  11   1       1196.03       1106.45        13.78 o
   5  11   1        127.59        145.07         4.61 o
   6  11   1         60.19         59.19         3.58 o
   7  11   1         11.39          7.99         2.52 o
   8  11   1          0.34          0.20         3.44 o
   9  11   1        119.71        139.71         6.48 o
  10  11   1          6.42         12.10         6.72 o
 -10  12   1          2.53          5.23         4.70 o
  -9  12   1          4.93          2.79         3.22 o
  -8  12   1          3.86          1.12         3.10 o
  -7  12   1         23.67         12.26         2.59 o
  -6  12   1         36.37         33.34         3.07 o
  -5  12   1        124.59        109.93         4.35 o
  -4  12   1          0.83         -1.27         2.04 o
  -3  12   1         58.53         46.40         3.13 o
  -2  12   1         13.56          7.32         2.09 o
  -1  12   1         97.67         93.05         4.11 o
   0  12   1         53.01         47.92         3.49 o
   1  12   1          8.74          6.05         2.02 o
   2  12   1          0.77          1.01         2.02 o
   3  12   1          0.96         -1.34         1.94 o
   4  12   1         43.40         50.86         3.44 o
   5  12   1          0.22         -1.59         2.09 o
   6  12   1          3.49         -0.73         2.25 o
   7  12   1          1.04         -2.32         2.32 o
   8  12   1          1.63          2.79         3.06 o
   9  12   1         43.91         46.68         4.66 o
  -8  13   1          1.32          0.99         4.20 o
  -7  13   1          3.38          3.48         2.73 o
  -6  13   1         35.22         44.04         3.58 o
  -5  13   1         64.71         67.89         4.27 o
  -4  13   1          2.52          4.11         2.32 o
  -3  13   1          3.84          3.08         2.16 o
  -2  13   1         82.10         78.68         4.11 o
  -1  13   1        159.71        152.79         4.78 o
   0  13   1        105.00        109.95         4.28 o
   1  13   1          2.84         -0.44         2.16 o
   2  13   1         37.48         36.33         3.10 o
   3  13   1         63.81         70.23         3.94 o
   4  13   1         77.91         88.14         4.35 o
   5  13   1         55.76         64.15         4.36 o
   6  13   1         14.37         13.91         4.46 o
   7  13   1          0.00         -2.50         2.50 o
   8  13   1         18.82          8.26         3.70 o
  -7  14   1         16.38         31.99         5.16 o
  -6  14   1         12.84         12.04         3.59 o
  -5  14   1        351.99        409.12         8.55 o
  -4  14   1          1.81         -2.32         2.32 o
  -3  14   1         45.58         47.74         3.60 o
  -2  14   1         52.68         52.17         5.07 o
  -1  14   1         19.02         21.81         2.93 o
   0  14   1        259.45        278.62         6.72 o
   1  14   1         50.28         52.57         3.75 o
   2  14   1         17.25         19.41         3.02 o
   3  14   1         22.58         26.85         3.13 o
   4  14   1          9.06          4.66         2.93 o
   5  14   1         77.78         95.39         5.02 o
   6  14   1          4.17         -0.93         2.84 o
  -4  15   1         18.14         15.13         4.04 o
  -3  15   1         31.25         39.72         3.94 o
  -2  15   1         19.49         19.07         3.18 o
  -1  15   1          5.22          3.21         2.64 o
   0  15   1         23.68         15.94         3.13 o
   1  15   1         25.32         30.03         3.60 o
   2  15   1        169.00        195.24         6.21 o
   3  15   1          9.28          2.48         2.82 o
 -15   0   2          0.21         -5.38         5.38 o
 -14   0   2         18.24         18.97         4.20 o
 -13   0   2          0.16         -2.58         3.36 o
 -12   0   2         66.62         87.50         5.64 o
 -11   0   2          9.31          2.35         3.02 o
 -10   0   2         21.45         20.41         3.36 o
  -9   0   2         52.65         68.81         4.50 o
  -8   0   2        418.26        387.27         9.62 o
  -7   0   2       3192.13       3259.16        49.28 o
  -6   0   2       1498.43       1470.50        15.95 o
  -5   0   2       1821.94       1754.73        18.44 o
  -4   0   2       1949.33       1776.73        22.79 o
  -3   0   2          3.63          5.88         1.68 o
  -2   0   2       6240.12       6453.24        61.02 o
  -1   0   2       2158.95       2085.57        21.33 o
   0   0   2       1196.84       1084.90        17.47 o
   1   0   2       8500.72       8619.07       100.97 o
   2   0   2       3001.86       2987.92        29.35 o
   3   0   2       3802.23       3971.14        38.76 o
   4   0   2       1673.73       1814.20        18.98 o
   5   0   2       3110.11       3094.78        31.38 o
   6   0   2         60.40         42.87         2.26 o
   7   0   2        120.36        131.83         4.25 o
   8   0   2        666.88        664.31         9.60 o
   9   0   2        256.28        201.20         4.96 o
  10   0   2         14.50         16.80         4.70 o
  11   0   2         29.93         27.55         6.05 o
  12   0   2         38.91         50.40         7.39 o
  13   0   2          6.68         16.80         6.05 o
  14   0   2          0.27         -5.38         5.38 o
 -15   1   2          0.07          1.70         4.02 o
 -14   1   2          0.66         -0.17         2.35 o
 -13   1   2          0.83          0.02         2.33 o
 -12   1   2          6.63         -1.97         1.97 o
 -11   1   2         28.76         34.17         2.73 o
 -10   1   2         68.26         63.60         3.24 o
  -9   1   2          2.15          1.61         2.13 o
  -8   1   2         13.87         18.22         1.21 o
  -7   1   2        990.81       1107.81         9.22 o
  -6   1   2        112.34         96.89         1.93 o
  -5   1   2        161.29        152.93         3.00 o
  -4   1   2       7870.65       7818.59        53.02 o
  -3   1   2      44016.61      44038.79       429.56 o
  -2   1   2        385.51        311.39         2.46 o
  -1   1   2       1867.65       1966.07        13.67 o
   0   1   2       9860.39      10045.47        84.55 o
   1   1   2       3432.31       3263.86        27.37 o
   2   1   2       5191.55       5331.06        36.96 o
   3   1   2       1912.68       2012.83        15.79 o
   4   1   2       2751.16       2804.35        20.10 o
   5   1   2         83.22         55.09         1.54 o
   6   1   2       1750.17       1950.31        14.91 o
   7   1   2        169.22        166.80         2.91 o
   8   1   2         44.03         40.18         2.30 o
   9   1   2        281.94        295.03         4.34 o
  10   1   2         27.67         29.87         4.02 o
  11   1   2          0.05         -2.58         2.58 o
  12   1   2          4.71         11.42         4.02 o
  13   1   2         16.71         18.14         4.50 o
  14   1   2          1.00         -3.02         3.80 o
 -15   2   2          6.59          6.72         4.02 o
 -14   2   2          6.37          0.37         2.56 o
 -13   2   2          9.91         10.84         2.63 o
 -12   2   2          6.40          2.14         3.49 o
 -11   2   2         42.02         54.85         3.33 o
 -10   2   2        413.34        419.50         7.10 o
  -9   2   2         21.08         27.23         2.38 o
  -8   2   2         49.42         50.06         1.85 o
  -7   2   2       1017.82        990.78         8.45 o
  -6   2   2        691.85        704.60         6.28 o
  -5   2   2       1121.36       1113.22         9.32 o
  -4   2   2       2335.62       2393.76        17.09 o
  -3   2   2        225.68        221.84         2.34 o
  -2   2   2        479.19        451.66         3.28 o
  -1   2   2        280.44        317.11         2.78 o
   0   2   2         83.62        131.03         1.68 o
   1   2   2       2216.23       2369.02        16.55 o
   2   2   2         36.49         40.25         0.98 o
   3   2   2          9.12         10.86         0.82 o
   4   2   2        636.55        657.46         6.30 o
   5   2   2         14.23         13.87         1.00 o
   6   2   2         66.93         81.41         2.22 o
   7   2   2         16.39         17.19         3.41 o
   8   2   2         68.46         63.89         2.13 o
   9   2   2         70.03         67.35         2.32 o
  10   2   2         56.17         81.09         5.70 o
  11   2   2          8.14          7.06         3.33 o
  12   2   2         22.52         26.39         4.68 o
  13   2   2          0.95         -1.43         3.54 o
  14   2   2          1.70         -4.28         4.28 o
 -15   3   2          0.93         -3.72         4.02 o
 -14   3   2          4.98          0.18         2.50 o
 -13   3   2          1.06         -0.34         2.28 o
 -12   3   2          4.76          5.19         2.25 o
 -11   3   2         60.75         78.95         3.97 o
 -10   3   2         54.99         60.10         3.24 o
  -9   3   2         28.87         23.56         2.16 o
  -8   3   2        411.66        434.56         4.89 o
  -7   3   2       1030.46       1025.27         8.85 o
  -6   3   2        702.65        706.36         8.34 o
  -5   3   2       2157.07       2233.13        16.35 o
  -4   3   2         99.65        102.75         3.80 o
  -3   3   2        584.54        604.41         5.16 o
  -2   3   2       1702.65       1700.83        11.28 o
  -1   3   2       1602.45       1795.36        12.85 o
   0   3   2       1902.55       2008.17        23.82 o
   1   3   2          4.18          7.28         0.58 o
   2   3   2       4734.64       4961.93        34.06 o
   3   3   2        682.62        721.64         6.31 o
   4   3   2        705.78        650.84         5.98 o
   5   3   2       1407.59       1384.44        11.09 o
   6   3   2          3.80          2.88         0.88 o
   7   3   2        435.88        434.70         5.05 o
   8   3   2         11.99         11.76         1.47 o
   9   3   2         53.73         65.84         2.47 o
  10   3   2         77.32         79.48         4.95 o
  11   3   2        104.31        111.34         6.60 o
  12   3   2         35.81         45.61         5.45 o
  13   3   2         15.07         13.48         4.50 o
  14   3   2         23.04         26.95         5.70 o
 -15   4   2          2.44         -5.38         6.05 o
 -14   4   2          6.55          3.15         2.59 o
 -13   4   2          0.02          1.63         2.32 o
 -12   4   2         13.89         19.84         3.20 o
 -11   4   2         76.02         80.89         3.92 o
 -10   4   2         52.52         49.09         3.10 o
  -9   4   2         81.84         90.54         3.49 o
  -8   4   2          3.90          5.03         1.21 o
  -7   4   2        285.61        315.88         3.98 o
  -6   4   2         51.52         64.95         1.74 o
  -5   4   2       1920.97       1758.42        13.52 o
  -4   4   2        314.28        317.88         5.24 o
  -3   4   2        792.28        852.10         7.08 o
  -2   4   2       4994.54       5144.68        35.25 o
  -1   4   2         22.55         21.55         0.73 o
   0   4   2       3176.57       3257.17        24.88 o
   1   4   2         12.80         13.24         0.95 o
   2   4   2        232.56        247.86         2.81 o
   3   4   2       1361.63       1300.43        10.24 o
   4   4   2        571.04        587.59         5.67 o
   5   4   2        627.72        633.99         6.17 o
   6   4   2        601.89        612.99         6.25 o
   7   4   2        221.05        227.61         3.60 o
   8   4   2          1.66         -0.11         1.31 o
   9   4   2        296.04        271.80         4.31 o
  10   4   2          6.25          8.37         2.44 o
  11   4   2          2.45          1.65         3.06 o
  12   4   2         10.38          6.81         8.74 o
  13   4   2         16.66         19.82         4.75 o
  14   4   2          1.80         -1.82         8.06 o
 -15   5   2          0.39         -3.80         3.80 o
 -14   5   2          1.83          0.46         2.73 o
 -13   5   2          9.48          8.55         2.59 o
 -12   5   2          0.00         -1.97         1.97 o
 -11   5   2         31.44         27.07         2.84 o
 -10   5   2         35.44         33.87         2.76 o
  -9   5   2         29.75         36.87         2.69 o
  -8   5   2          4.88          2.22         1.11 o
  -7   5   2         61.16         60.90         1.94 o
  -6   5   2          3.75          2.79         0.91 o
  -5   5   2         45.22         34.35         1.71 o
  -4   5   2       2084.04       2237.28        16.60 o
  -3   5   2       5236.23       5570.83        38.41 o
  -2   5   2        176.35        129.71         1.86 o
  -1   5   2       3440.09       3782.05        24.33 o
   0   5   2       1150.03       1172.72         9.07 o
   1   5   2       6097.10       6816.07        46.45 o
   2   5   2      10990.69      12212.14        82.20 o
   3   5   2       1269.32       1376.58        12.37 o
   4   5   2        148.04        181.88         2.83 o
   5   5   2        522.15        506.89         5.44 o
   6   5   2         47.36         57.72         2.00 o
   7   5   2         92.77        104.04         2.64 o
   8   5   2         38.33         32.55         2.04 o
   9   5   2          4.81          1.98         1.41 o
  10   5   2          0.07         -1.93         2.71 o
  11   5   2          6.93          5.56         7.39 o
  12   5   2          0.94         -1.68         3.80 o
  13   5   2          3.49          1.78         7.06 o
 -14   6   2          6.67          9.51         3.10 o
 -13   6   2         12.56         10.84         2.84 o
 -12   6   2          2.71          0.78         2.39 o
 -11   6   2         38.70         28.50         2.84 o
 -10   6   2        195.83        206.03         5.12 o
  -9   6   2         29.43         41.26         2.93 o
  -8   6   2        259.95        260.40         4.55 o
  -7   6   2          8.39          9.39         1.29 o
  -6   6   2         45.72         59.82         1.88 o
  -5   6   2        317.40        328.88         4.10 o
  -4   6   2       1182.63       1251.61        17.78 o
  -3   6   2         42.79         56.87         1.48 o
  -2   6   2          0.07          3.03         1.05 o
  -1   6   2         51.50         72.04         2.30 o
   0   6   2          3.94          3.45         0.52 o
   1   6   2          0.38          4.81         0.69 o
   2   6   2       2031.39       2078.13        15.53 o
   3   6   2        166.22        130.31         2.30 o
   4   6   2       2074.48       2136.21        16.46 o
   5   6   2        480.35        446.97         5.16 o
   6   6   2        609.43        591.37         6.44 o
   7   6   2          0.78          0.33         1.34 o
   8   6   2        696.51        695.36         7.67 o
   9   6   2          9.84          8.61         1.92 o
  10   6   2          0.22         -2.61         2.61 o
  11   6   2          6.28          0.22         3.54 o
  12   6   2         33.97         39.16         5.23 o
  13   6   2          8.99         10.95         4.70 o
 -14   7   2          1.45          2.54         4.70 o
 -13   7   2          0.85         -1.00         3.06 o
 -12   7   2         28.37         22.51         3.61 o
 -11   7   2        100.04        129.17         5.16 o
 -10   7   2         43.62         38.41         3.61 o
  -9   7   2         61.00         67.75         3.44 o
  -8   7   2          7.33          7.19         1.70 o
  -7   7   2          2.01          1.95         1.38 o
  -6   7   2        100.71         96.46         2.37 o
  -5   7   2         89.33        101.64         2.24 o
  -4   7   2         28.76         31.44         1.41 o
  -3   7   2         10.50         13.37         1.20 o
  -2   7   2        313.00        278.57         3.80 o
  -1   7   2        908.39        840.23         9.49 o
   0   7   2         52.25         54.90         2.25 o
   1   7   2          4.73         -0.84         0.84 o
   2   7   2        107.20        124.19         2.12 o
   3   7   2          9.70         14.78         1.20 o
   4   7   2        394.06        405.92         4.83 o
   5   7   2          2.89          3.29         1.21 o
   6   7   2          2.21          0.52         1.26 o
   7   7   2         22.38         30.00         1.96 o
   8   7   2        101.90        100.04         2.87 o
   9   7   2        172.51        181.13         4.21 o
  10   7   2          0.07         -2.44         2.44 o
  11   7   2          3.52         -0.67         5.38 o
  12   7   2         11.79         22.18         6.05 o
  13   7   2          7.08          6.05         6.72 o
 -13   8   2         24.50         32.52         4.97 o
 -12   8   2          2.78          1.93         3.54 o
 -11   8   2          0.41          1.08         4.03 o
 -10   8   2         34.53         22.95         4.02 o
  -9   8   2        219.71        217.01         6.07 o
  -8   8   2         80.86         81.14         4.71 o
  -7   8   2         11.38         14.63         3.54 o
  -6   8   2          7.76          6.62         1.53 o
  -5   8   2         86.92         87.39         2.90 o
  -4   8   2        440.92        429.83         6.55 o
  -3   8   2        927.92        925.08        11.25 o
  -2   8   2          7.80          7.97         1.57 o
  -1   8   2        730.42        746.42         9.24 o
   0   8   2        668.13        651.04         8.40 o
   1   8   2       1015.88        987.74        11.34 o
   2   8   2        597.06        583.95         7.89 o
   3   8   2         98.01        103.97         3.10 o
   4   8   2        106.10         91.65         3.10 o
   5   8   2         49.03         57.15         6.31 o
   6   8   2        118.94        113.57         3.60 o
   7   8   2        168.74        158.58         3.78 o
   8   8   2          0.23         -0.38         1.91 o
   9   8   2          0.78         -0.67         2.85 o
 -13   9   2          6.80          5.20         4.50 o
 -12   9   2          2.31         -1.01         3.80 o
 -11   9   2         10.60         12.29         4.02 o
 -10   9   2        101.83        102.06         6.40 o
  -9   9   2          2.70          5.13         2.57 o
  -8   9   2         14.28          8.06         2.33 o
  -7   9   2        457.92        435.01         7.12 o
  -6   9   2        282.70        280.17         5.44 o
  -5   9   2        433.21        435.90         7.04 o
  -4   9   2        483.37        453.58         7.12 o
  -3   9   2       1814.19       1827.99        18.65 o
  -2   9   2        190.53        193.55         4.45 o
  -1   9   2          0.11         -1.48         1.48 o
   0   9   2        288.28        282.91         5.29 o
   1   9   2        755.01        755.44         9.74 o
   2   9   2        499.66        487.45         7.39 o
   3   9   2          0.47         -1.48         1.48 o
   4   9   2         16.32         14.98         2.02 o
   5   9   2        385.88        375.05         6.72 o
   6   9   2          2.81          5.04         1.83 o
   7   9   2         35.63         30.60         2.72 o
   8   9   2          0.82         -1.51         2.02 o
   9   9   2          5.41          6.94         3.54 o
 -12  10   2          3.08          3.00         6.05 o
 -11  10   2          3.88          0.31         4.70 o
 -10  10   2          8.47          9.36         3.54 o
  -9  10   2         11.05          9.30         3.30 o
  -8  10   2          1.11         -0.55         2.17 o
  -7  10   2         34.87         34.17         2.90 o
  -6  10   2        167.75        153.16         4.42 o
  -5  10   2         47.61         48.86         3.18 o
  -4  10   2          0.08         -0.92         1.83 o
  -3  10   2       1169.14       1162.00        18.62 o
  -2  10   2        235.04        214.69         4.95 o
  -1  10   2        164.88        173.56         4.78 o
   0  10   2         22.23         27.08         2.76 o
   1  10   2       1324.96       1308.10        14.78 o
   2  10   2         65.77         80.16         3.52 o
   3  10   2        152.67        127.15         4.03 o
   4  10   2         73.29         71.34         3.52 o
   5  10   2         47.13         42.75         2.93 o
   6  10   2          0.73         -1.75         1.75 o
   7  10   2         66.19         66.35         4.90 o
   8  10   2         59.25         68.78         3.85 o
   9  10   2          1.09          2.15         3.54 o
  10  10   2          0.43          6.05         5.38 o
 -11  11   2          0.01          0.32         4.02 o
 -10  11   2          0.53         -2.96         2.96 o
  -9  11   2         19.81         16.64         3.35 o
  -8  11   2         13.13         12.01         3.16 o
  -7  11   2         50.08         44.16         4.52 o
  -6  11   2         50.22         52.90         3.44 o
  -5  11   2        115.27        111.68         3.92 o
  -4  11   2        150.50        145.99         4.45 o
  -3  11   2          0.26         -0.34         1.79 o
  -2  11   2         35.48         33.60         2.76 o
  -1  11   2         50.94         56.36         3.36 o
   0  11   2         39.67         39.78         2.76 o
   1  11   2          5.00          2.75         1.91 o
   2  11   2        140.61        117.69         4.03 o
   3  11   2         20.29         13.04         2.52 o
   4  11   2        152.72        148.57         4.45 o
   5  11   2         27.72         23.32         2.73 o
   6  11   2          0.85          0.48         2.04 o
   7  11   2          1.73         -2.33         2.33 o
   8  11   2          3.12          3.61         2.81 o
   9  11   2          0.91         -0.38         5.71 o
 -10  12   2          0.17         -1.34         4.28 o
  -9  12   2        108.58        123.33         6.13 o
  -8  12   2        242.31        271.97        12.15 o
  -7  12   2         88.04         81.10         4.26 o
  -6  12   2          4.52          2.21         2.22 o
  -5  12   2        140.45        132.29         4.57 o
  -4  12   2       1161.18       1163.03        14.78 o
  -3  12   2        428.34        416.17         7.72 o
  -2  12   2          1.08         -1.75         1.75 o
  -1  12   2          7.66          8.79         2.16 o
   0  12   2          0.04         -0.82         2.04 o
   1  12   2        129.60        114.74         4.03 o
   2  12   2        292.31        295.81         6.38 o
   3  12   2         30.45         30.51         2.91 o
   4  12   2          0.08         -1.91         1.91 o
   5  12   2          0.57          1.19         2.16 o
   6  12   2         66.06         85.43         4.26 o
   7  12   2         24.14         19.27         3.00 o
   8  12   2          0.02          2.02         3.10 o
   9  12   2         22.78         35.56         5.45 o
  -8  13   2        203.48        233.76         7.74 o
  -7  13   2          5.88          0.81         2.91 o
  -6  13   2         14.76         14.17         2.71 o
  -5  13   2         17.66         15.99         2.66 o
  -4  13   2          4.17          3.49         2.25 o
  -3  13   2          5.41          3.68         2.25 o
  -2  13   2          0.00          1.37         2.09 o
  -1  13   2         17.90         23.66         2.84 o
   0  13   2         30.42         33.52         3.18 o
   1  13   2          0.51         -2.14         2.75 o
   2  13   2         23.18         25.89         2.93 o
   3  13   2         40.47         34.62         3.30 o
   4  13   2         37.07         38.79         3.44 o
   5  13   2          0.21         -2.42         2.42 o
   6  13   2         44.91         58.88         4.95 o
   7  13   2         24.22         33.71         3.55 o
  -7  14   2         23.54         22.38         5.16 o
  -6  14   2          0.82          4.07         2.84 o
  -5  14   2         31.76         38.02         3.88 o
  -4  14   2          5.60          4.20         2.69 o
  -3  14   2         21.49         24.13         3.00 o
  -2  14   2         74.42         72.22         4.26 o
  -1  14   2          0.58         -1.55         2.16 o
   0  14   2         11.19         10.72         3.10 o
   1  14   2         32.78         33.08         3.24 o
   2  14   2         32.73         31.59         3.24 o
   3  14   2         14.67         14.54         3.02 o
   4  14   2         54.05         62.54         4.19 o
   5  14   2          7.36         10.15         2.97 o
   6  14   2          0.08         -2.08         2.84 o
  -4  15   2          6.53          4.52         7.73 o
  -3  15   2         24.52         24.67         3.44 o
  -2  15   2          0.31         -0.60         2.59 o
  -1  15   2         22.35         21.83         3.33 o
   0  15   2          2.46         -1.26         2.36 o
   1  15   2         61.99         76.11         4.61 o
   2  15   2          0.31          0.16         2.73 o
   3  15   2          5.49          2.31         3.55 o
 -15   1   3         13.21         15.55         3.07 o
 -14   1   3          0.97         -1.34         2.35 o
 -13   1   3          1.50         -2.09         2.09 o
 -12   1   3          0.00         -1.88         1.88 o
 -11   1   3          0.01         -1.83         1.83 o
 -10   1   3        156.30        154.02         4.26 o
  -9   1   3          0.02         -1.41         1.41 o
  -8   1   3        132.23        122.43         3.21 o
  -7   1   3        504.40        494.32         5.14 o
  -6   1   3        375.44        402.62         4.91 o
  -5   1   3       1264.63       1274.35        11.20 o
  -4   1   3       1455.55       1410.31        11.63 o
  -3   1   3       8103.89       8603.25        49.94 o
  -2   1   3       1745.40       1932.67        14.58 o
  -1   1   3        179.04        179.20         1.87 o
   0   1   3        136.05        169.09         2.04 o
   1   1   3      10057.34      10460.11        70.60 o
   2   1   3       1125.21       1157.17         8.75 o
   3   1   3        549.85        537.11         4.68 o
   4   1   3       1386.29       1350.98        10.56 o
   5   1   3       1637.42       1602.81        12.49 o
   6   1   3         18.60          8.40         1.00 o
   7   1   3         10.15          7.32         1.29 o
   8   1   3         64.11         73.10         2.38 o
   9   1   3        118.53        115.68         3.65 o
  10   1   3          2.68          1.79         2.33 o
  11   1   3          1.54         -0.34         3.33 o
  12   1   3          1.87         -2.69         3.33 o
  13   1   3         10.26         14.11         4.75 o
  14   1   3          3.27          9.41         4.28 o
 -15   2   3          3.02          0.39         2.66 o
 -14   2   3         35.18         49.37         3.81 o
 -13   2   3         22.77         33.48         3.18 o
 -12   2   3        122.22        113.48         4.56 o
 -11   2   3        177.58        152.97         4.56 o
 -10   2   3         22.16         32.52         2.69 o
  -9   2   3        684.19        719.00         9.57 o
  -8   2   3       1445.09       1425.30        19.49 o
  -7   2   3       3196.54       3051.36        22.12 o
  -6   2   3       5111.60       5076.21        35.27 o
  -5   2   3          0.09          0.83         0.62 o
  -4   2   3       6570.45       6588.77        65.32 o
  -3   2   3       7923.64       8273.13        47.98 o
  -2   2   3        104.99        120.70         1.59 o
  -1   2   3        666.25        778.57         6.08 o
   0   2   3        216.80        171.66         2.06 o
   1   2   3       2927.18       3026.52        21.11 o
   2   2   3       5716.64       5988.08        40.77 o
   3   2   3         28.73         36.27         1.01 o
   4   2   3        898.29        849.77         7.23 o
   5   2   3        707.29        648.62         6.16 o
   6   2   3        408.60        468.14         5.12 o
   7   2   3        524.39        502.67         5.52 o
   8   2   3          7.23          6.20         1.26 o
   9   2   3         41.17         70.48         3.31 o
  10   2   3        221.69        212.73         6.18 o
  11   2   3         69.09         71.90         5.70 o
  12   2   3          1.04          3.36         3.33 o
  13   2   3          3.59         -3.58         8.40 o
  14   2   3         14.38         21.24         5.23 o
 -15   3   3          6.60          3.82         2.82 o
 -14   3   3          0.28         -0.08         2.56 o
 -13   3   3         10.00          8.96         2.50 o
 -12   3   3         16.11         25.19         3.78 o
 -11   3   3          6.11          4.73         2.25 o
 -10   3   3        313.58        306.73         5.95 o
  -9   3   3          2.99          6.96         2.30 o
  -8   3   3        226.26        191.35         3.49 o
  -7   3   3         24.98         29.29         1.38 o
  -6   3   3        352.19        323.72         3.70 o
  -5   3   3        118.68        115.75         1.92 o
  -4   3   3        111.96        118.02         1.92 o
  -3   3   3        100.57        115.64         1.62 o
  -2   3   3       2355.37       2438.53        17.28 o
  -1   3   3       3137.30       3253.62        22.58 o
   0   3   3        731.84        754.57        10.81 o
   1   3   3       2039.66       2079.64        14.99 o
   2   3   3        116.51        126.70         2.15 o
   3   3   3        386.66        414.42         4.18 o
   4   3   3         88.86         86.05         1.81 o
   5   3   3          2.40          5.93         1.78 o
   6   3   3        378.77        348.90         4.26 o
   7   3   3          0.05         -1.20         1.20 o
   8   3   3        218.35        195.67         3.99 o
   9   3   3        194.62        173.66         4.53 o
  10   3   3         70.79         72.56         4.23 o
  11   3   3         10.90         13.35         3.54 o
  12   3   3        105.50        117.08         7.39 o
  13   3   3          6.00          5.57         4.02 o
  14   3   3          0.62          0.67         6.05 o
 -15   4   3          1.31          2.41         2.84 o
 -14   4   3          0.45          0.46         2.63 o
 -13   4   3          0.33         -2.42         2.42 o
 -12   4   3          2.17         -0.13         2.33 o
 -11   4   3         89.29         96.70         3.99 o
 -10   4   3         26.00         33.55         2.76 o
  -9   4   3         67.96         67.15         3.39 o
  -8   4   3         13.25          9.58         1.47 o
  -7   4   3         66.48         56.04         1.78 o
  -6   4   3        482.74        505.57         5.16 o
  -5   4   3        585.55        612.29         5.73 o
  -4   4   3        169.59        209.56         2.67 o
  -3   4   3        502.76        484.69         4.57 o
  -2   4   3       2850.33       2945.54        19.59 o
  -1   4   3        859.03        817.55         6.66 o
   0   4   3        838.24        778.83         8.11 o
   1   4   3         91.03        109.09         1.81 o
   2   4   3        473.78        439.35         4.32 o
   3   4   3        129.31        117.57         2.04 o
   4   4   3       1002.64       1017.04         8.68 o
   5   4   3        479.40        441.26         4.92 o
   6   4   3          5.76          6.77         1.21 o
   7   4   3          2.62         -0.67         1.21 o
   8   4   3        544.01        534.74         7.01 o
   9   4   3        165.15        163.15         4.42 o
  10   4   3         59.73         66.74         4.13 o
  11   4   3          7.85         10.08         3.80 o
  12   4   3          8.25          6.14         3.70 o
  13   4   3         18.41         21.11         4.97 o
 -15   5   3          0.51         -2.84         2.84 o
 -14   5   3          2.12          5.11         2.93 o
 -13   5   3          0.09         -2.38         2.38 o
 -12   5   3          2.64         -0.38         3.02 o
 -11   5   3          4.89          3.62         2.16 o
 -10   5   3        128.99        144.70         4.37 o
  -9   5   3          0.47         -1.57         1.57 o
  -8   5   3          6.60          4.06         1.36 o
  -7   5   3          8.22          5.23         1.03 o
  -6   5   3        111.95        101.81         2.16 o
  -5   5   3        388.06        327.65         3.92 o
  -4   5   3       1540.67       1605.35        12.43 o
  -3   5   3        452.39        454.07         4.50 o
  -2   5   3        147.21        153.68         1.74 o
  -1   5   3       1002.69       1099.09         8.69 o
   0   5   3       1591.96       1567.48        11.91 o
   1   5   3       4961.42       5138.15        35.48 o
   2   5   3         29.04         32.10         1.58 o
   3   5   3         31.94         41.51         1.49 o
   4   5   3         41.66         49.23         1.55 o
   5   5   3        826.63        796.53         7.54 o
   6   5   3        689.31        689.66         9.92 o
   7   5   3          1.74          0.36         1.26 o
   8   5   3         14.69         12.12         1.80 o
   9   5   3          8.45          9.37         2.44 o
  10   5   3         46.15         68.73         4.35 o
  11   5   3         62.73         73.93         6.05 o
  12   5   3         10.54          8.74         4.02 o
  13   5   3          6.25          4.03         7.39 o
 -14   6   3          0.73         -2.66         2.66 o
 -13   6   3          2.00         -0.95         2.59 o
 -12   6   3          0.78         -1.81         2.23 o
 -11   6   3          1.21         -2.04         2.04 o
 -10   6   3         48.93         61.16         5.24 o
  -9   6   3        229.57        233.20         5.04 o
  -8   6   3        151.02        143.54         3.40 o
  -7   6   3         70.33         67.34         2.60 o
  -6   6   3        264.73        271.83         3.71 o
  -5   6   3          1.42          0.73         0.89 o
  -4   6   3         22.41         14.62         1.09 o
  -3   6   3         43.32         41.98         1.76 o
  -2   6   3         19.61          7.26         0.77 o
  -1   6   3        608.10        656.46         6.01 o
   0   6   3       1469.01       1496.52        12.63 o
   1   6   3          1.69          0.86         0.69 o
   2   6   3        954.74       1076.12         8.98 o
   3   6   3          6.18         -0.12         0.89 o
   4   6   3        484.79        501.52         5.47 o
   5   6   3       1153.28       1097.76         9.07 o
   6   6   3       1267.86       1202.45        10.74 o
   7   6   3          3.66          4.07         1.41 o
   8   6   3        147.90        141.36         3.59 o
   9   6   3          2.13          3.86         2.02 o
  10   6   3          2.16         -2.02         2.33 o
  11   6   3          0.35         -1.92         4.03 o
  12   6   3         24.79         21.77         4.50 o
  13   6   3          0.63         -4.02         4.02 o
 -14   7   3          8.98          5.12         3.61 o
 -13   7   3          5.36         -2.46         3.10 o
 -12   7   3          4.96          1.34         2.96 o
 -11   7   3        218.02        226.83         6.72 o
 -10   7   3         16.27         15.17         2.96 o
  -9   7   3         63.89         59.26         3.74 o
  -8   7   3        327.31        300.04         5.09 o
  -7   7   3        471.83        454.33         8.21 o
  -6   7   3         82.51         69.15         2.19 o
  -5   7   3        148.72        142.13         3.06 o
  -4   7   3        396.08        376.82         4.39 o
  -3   7   3        156.14        136.56         2.49 o
  -2   7   3         84.87         77.52         2.13 o
  -1   7   3        446.25        399.36         4.22 o
   0   7   3         77.96         91.29         2.10 o
   1   7   3         71.23         65.40         3.34 o
   2   7   3       1463.57       1506.25        12.03 o
   3   7   3        143.53        136.55         2.96 o
   4   7   3        224.78        221.30         3.48 o
   5   7   3          1.83          4.08         1.26 o
   6   7   3         14.60         10.16         1.59 o
   7   7   3        212.14        208.67         3.79 o
   8   7   3          0.25         -1.46         1.55 o
   9   7   3          3.31         -0.42         1.97 o
  10   7   3          0.00          1.34         2.72 o
  11   7   3          0.36          2.02         4.70 o
  12   7   3          3.63         -4.70         6.05 o
 -13   8   3          4.77          2.35         3.80 o
 -12   8   3          7.41          1.01         3.80 o
 -11   8   3         12.32         16.05         4.02 o
 -10   8   3         35.94         27.16         4.70 o
  -9   8   3         17.54         12.49         3.33 o
  -8   8   3         74.27         76.72         4.13 o
  -7   8   3         12.61         16.77         2.04 o
  -6   8   3         62.66         53.60         2.78 o
  -5   8   3         21.12         22.06         1.97 o
  -4   8   3        217.25        199.83         3.89 o
  -3   8   3        368.05        337.79         5.62 o
  -2   8   3        120.48        118.20         3.27 o
  -1   8   3        981.41        885.79        10.42 o
   0   8   3        202.74        170.93         3.77 o
   1   8   3         31.34         29.42         4.23 o
   2   8   3         78.68         69.88         2.76 o
   3   8   3         65.44         70.98         2.93 o
   4   8   3        352.16        361.96         6.21 o
   5   8   3          1.94          5.25         1.83 o
   6   8   3         24.52         21.31         2.35 o
   7   8   3          7.26          4.03         2.02 o
   8   8   3         22.21         20.86         2.83 o
   9   8   3         22.06         36.96         6.05 o
  10   8   3          1.05         10.42         3.80 o
 -13   9   3          3.18         -3.80         3.80 o
 -12   9   3          1.92         -1.34         3.80 o
 -11   9   3          1.63         -2.35         3.33 o
 -10   9   3         58.05         66.71         7.39 o
  -9   9   3          4.91          4.70         4.37 o
  -8   9   3          2.31          6.56         2.36 o
  -7   9   3        351.51        321.65         6.10 o
  -6   9   3        276.77        270.90         5.51 o
  -5   9   3         77.41         89.48         3.47 o
  -4   9   3        110.17        110.15         3.67 o
  -3   9   3       3209.24       3226.70        30.16 o
  -2   9   3        340.16        330.33         5.87 o
  -1   9   3         24.90         31.52         2.35 o
   0   9   3        293.30        282.73         5.29 o
   1   9   3        186.15        188.80         4.37 o
   2   9   3         38.20         46.05         3.01 o
   3   9   3          7.86          4.27         1.75 o
   4   9   3          3.70          5.44         1.91 o
   5   9   3         18.28         23.66         2.35 o
   6   9   3          3.25         -0.55         1.83 o
   7   9   3         27.32         34.50         2.76 o
   8   9   3         14.72         12.10         2.83 o
   9   9   3         21.05         21.50         7.73 o
  10   9   3          9.47         12.10         6.05 o
 -12  10   3         18.97         24.14         4.97 o
 -11  10   3          0.00         -1.34         5.38 o
 -10  10   3          0.27         -3.06         3.06 o
  -9  10   3          5.79          1.48         3.54 o
  -8  10   3         42.03         45.57         3.83 o
  -7  10   3        295.99        298.64         6.40 o
  -6  10   3          7.44          5.43         2.04 o
  -5  10   3         27.58         32.69         2.72 o
  -4  10   3         67.38         64.72         5.04 o
  -3  10   3        377.03        371.72         6.63 o
  -2  10   3       1183.02       1165.45        13.69 o
  -1  10   3       1221.85       1149.94        15.66 o
   0  10   3        532.12        527.52         8.06 o
   1  10   3        676.77        639.78         9.15 o
   2  10   3          6.49          6.38         2.02 o
   3  10   3         14.82         26.76         2.42 o
   4  10   3        529.68        476.82         8.83 o
   5  10   3         40.19         37.21         2.93 o
   6  10   3        133.45        125.88         4.27 o
   7  10   3          4.15         -0.72         2.16 o
   8  10   3         97.61        101.60         4.90 o
   9  10   3         56.26         48.38         7.39 o
  10  10   3          0.65         -2.02         5.38 o
 -11  11   3         32.14         47.88         5.93 o
 -10  11   3          1.99         -0.67         4.70 o
  -9  11   3         77.70         78.01         5.93 o
  -8  11   3          0.73         -2.44         2.44 o
  -7  11   3          1.96         -0.21         2.33 o
  -6  11   3        149.24        150.60         4.67 o
  -5  11   3          4.69          4.12         2.04 o
  -4  11   3         48.69         55.73         3.27 o
  -3  11   3        940.34        946.27        12.26 o
  -2  11   3         52.06         57.58         3.27 o
  -1  11   3          1.41          1.96         1.94 o
   0  11   3          1.51         -1.68         1.68 o
   1  11   3         93.68         87.02         3.69 o
   2  11   3        275.69        262.85         5.79 o
   3  11   3         90.85         92.17         3.85 o
   4  11   3        106.60        106.57         4.38 o
   5  11   3          7.84          3.10         2.09 o
   6  11   3         20.62         23.51         2.84 o
   7  11   3         94.81        112.29         4.45 o
   8  11   3         30.95         36.87         4.00 o
   9  11   3          2.45          0.00         5.38 o
 -10  12   3          9.14         15.71         4.97 o
  -9  12   3          0.02         -1.94         4.37 o
  -8  12   3          0.65          0.09         2.83 o
  -7  12   3          1.73         -0.27         2.95 o
  -6  12   3         11.78          4.72         2.38 o
  -5  12   3         39.19         52.29         4.85 o
  -4  12   3         17.96         10.31         3.49 o
  -3  12   3         27.38         24.23         2.66 o
  -2  12   3          4.36          0.84         2.02 o
  -1  12   3          0.68         -1.75         1.75 o
   0  12   3          2.80          0.54         1.91 o
   1  12   3          3.19          2.69         2.02 o
   2  12   3         65.74         66.30         3.60 o
   3  12   3          0.60         -1.83         1.83 o
   4  12   3          7.09          8.79         2.25 o
   5  12   3         10.21          7.35         2.50 o
   6  12   3         11.72          8.54         2.62 o
   7  12   3         25.88         25.88         3.74 o
   8  12   3          0.16         -4.17         4.17 o
  -9  13   3          1.10         -4.03         6.05 o
  -8  13   3         11.56         21.02         3.95 o
  -7  13   3         47.71         53.52         4.74 o
  -6  13   3         14.23         16.17         2.84 o
  -5  13   3         10.19          9.50         2.81 o
  -4  13   3          1.21         -2.16         2.16 o
  -3  13   3         98.15        112.76         4.49 o
  -2  13   3          0.85         -2.16         2.16 o
  -1  13   3         17.48         15.00         3.10 o
   0  13   3         38.01         43.88         3.36 o
   1  13   3         34.36         39.44         3.27 o
   2  13   3        159.89        165.25         5.12 o
   3  13   3          1.57          1.68         2.33 o
   4  13   3         26.55         30.09         3.24 o
   5  13   3         22.99         28.95         3.27 o
   6  13   3        111.37        136.22         5.36 o
   7  13   3        104.19        126.50         6.21 o
  -7  14   3         31.56         36.96         7.39 o
  -6  14   3         15.07          9.58         3.02 o
  -5  14   3          5.30          3.65         2.76 o
  -4  14   3         20.32         22.02         3.07 o
  -3  14   3          4.24          5.41         3.50 o
  -2  14   3         92.55        105.38         4.76 o
  -1  14   3          0.21         -1.34         2.35 o
   0  14   3          5.02          1.49         2.38 o
   1  14   3          7.45         -1.49         2.38 o
   2  14   3          0.05         -2.81         2.81 o
   3  14   3        223.18        247.16         6.55 o
   4  14   3          0.93         -0.50         2.69 o
   5  14   3         13.98         11.09         3.00 o
  -4  15   3         18.99         13.81         5.71 o
  -3  15   3         95.21        115.99         5.44 o
  -2  15   3          2.69          1.85         2.73 o
  -1  15   3          7.65          0.10         2.62 o
   0  15   3          2.82          2.35         2.84 o
   1  15   3         56.07         66.13         4.42 o
   2  15   3         37.05         41.27         5.70 o
 -16   0   4          0.09         -2.69         5.38 o
 -15   0   4         21.64         13.89         4.20 o
 -14   0   4          0.64         -3.06         3.06 o
 -13   0   4         23.34         21.88         4.02 o
 -12   0   4        132.63        146.91         6.60 o
 -11   0   4         65.10         63.47         4.97 o
 -10   0   4        150.92        132.87        14.11 o
  -9   0   4          2.95         -2.02         2.69 o
  -8   0   4         45.15         47.53         3.54 o
  -7   0   4          0.70         51.07         4.70 o
  -6   0   4        507.73        538.38         9.73 o
  -5   0   4         42.76         45.79         2.38 o
  -4   0   4         75.95         98.52         1.91 o
  -3   0   4      31872.56      32670.06       343.59 o
  -2   0   4      68184.35      66658.18       630.22 o
  -1   0   4      55654.96      54068.52       621.15 o
   0   0   4       1091.96       1212.58        12.77 o
   1   0   4      13155.56      13193.48       153.95 o
   2   0   4        481.99        485.59         8.08 o
   3   0   4       1133.89       1374.84        14.89 o
   4   0   4        346.26        395.48         5.62 o
   5   0   4       1630.09       1675.09        21.44 o
   6   0   4       1612.98       1653.23        18.78 o
   7   0   4        353.06        347.22         8.51 o
   8   0   4        142.58        143.33         5.64 o
   9   0   4         25.46         21.11         5.71 o
  10   0   4          6.50          7.65         3.06 o
  11   0   4          0.89          0.67         4.70 o
  12   0   4         15.08          8.06         6.05 o
  13   0   4          6.21          1.34         5.38 o
 -16   1   4          4.08          0.88         3.61 o
 -15   1   4          0.00         -2.50         2.50 o
 -14   1   4          0.03         -2.04         2.42 o
 -13   1   4          5.45          3.60         2.25 o
 -12   1   4          0.61         -1.67         2.09 o
 -11   1   4          9.75          4.13         2.20 o
 -10   1   4         68.33         76.73         3.52 o
  -9   1   4        249.51        236.38         5.55 o
  -8   1   4         94.92         69.23         2.69 o
  -7   1   4        500.69        516.01         8.76 o
  -6   1   4         19.01         16.98         1.02 o
  -5   1   4        208.29        172.66         3.10 o
  -4   1   4       6929.77       6923.63        40.61 o
  -3   1   4       4310.79       4340.43        29.81 o
  -2   1   4        825.61        917.20         7.75 o
  -1   1   4         96.02         99.35         1.54 o
   0   1   4       5132.72       5364.96        36.52 o
   1   1   4        780.07        797.09         6.27 o
   2   1   4       4945.01       4812.95        33.91 o
   3   1   4        325.84        342.72         3.37 o
   4   1   4        298.31        359.60         3.84 o
   5   1   4         90.25         61.54         1.67 o
   6   1   4        439.69        468.74         5.47 o
   7   1   4         47.58         43.29         2.50 o
   8   1   4          2.37          1.99         1.75 o
   9   1   4        103.18         98.74         3.58 o
  10   1   4          0.03          0.50         2.02 o
  11   1   4          9.55          9.27         3.54 o
  12   1   4         18.13         20.62         7.73 o
  13   1   4          4.85         -1.79         6.72 o
 -16   2   4          0.15         -3.22         3.22 o
 -15   2   4          0.61         -1.84         2.56 o
 -14   2   4          7.08          4.14         2.66 o
 -13   2   4          6.87          1.91         2.32 o
 -12   2   4         15.03         16.46         2.72 o
 -11   2   4        112.98        109.11         3.94 o
 -10   2   4        118.36        108.13         3.75 o
  -9   2   4        152.53        154.61         4.66 o
  -8   2   4        179.22        162.99         3.94 o
  -7   2   4       1009.86        987.30         9.45 o
  -6   2   4       3237.90       3214.34        23.06 o
  -5   2   4        104.88        102.48         2.80 o
  -4   2   4         74.46         63.33         1.68 o
  -3   2   4       4228.21       4390.86        23.50 o
  -2   2   4         21.59         29.75         0.98 o
  -1   2   4       2780.42       2959.49        20.66 o
   0   2   4        105.83        140.24         1.85 o
   1   2   4       1037.09       1092.80         9.50 o
   2   2   4        214.43        223.35         2.58 o
   3   2   4          0.55          0.09         0.65 o
   4   2   4        223.14        185.16         2.65 o
   5   2   4          8.95          6.14         1.00 o
   6   2   4        145.53        147.18         2.58 o
   7   2   4          0.28         -1.01         1.34 o
   8   2   4         45.73         37.72         2.50 o
   9   2   4        116.03        126.23         4.09 o
  10   2   4         73.94         90.17         4.84 o
  11   2   4         91.10         85.92        12.43 o
  12   2   4          0.01         -3.23         3.23 o
  13   2   4          5.20         10.69        11.42 o
 -15   3   4          9.13          8.46         2.95 o
 -14   3   4         90.36         92.29         4.64 o
 -13   3   4         10.64          8.79         3.02 o
 -12   3   4         45.03         44.17         3.78 o
 -11   3   4        472.64        478.41         8.13 o
 -10   3   4        164.66        137.66         4.19 o
  -9   3   4         33.48         25.92         2.50 o
  -8   3   4        176.30        182.94         4.19 o
  -7   3   4       1014.62       1028.92         8.77 o
  -6   3   4        223.84        220.70         2.96 o
  -5   3   4         34.52         45.86         1.47 o
  -4   3   4        383.24        362.04         3.72 o
  -3   3   4       1340.01       1289.44         8.52 o
  -2   3   4        305.76        335.95         3.38 o
  -1   3   4       1254.75       1183.78         9.05 o
   0   3   4          8.80          2.78         0.58 o
   1   3   4       1154.52       1152.26         8.94 o
   2   3   4       1690.39       1591.62        12.09 o
   3   3   4        455.78        457.82         4.57 o
   4   3   4        383.17        404.63         4.05 o
   5   3   4         60.62         55.75         1.60 o
   6   3   4        124.51        144.76         2.80 o
   7   3   4       1169.45       1151.27        13.17 o
   8   3   4        114.80        120.46         3.85 o
   9   3   4          9.37          2.60         2.04 o
  10   3   4         31.17         25.52         3.22 o
  11   3   4          1.70         -3.06         3.06 o
  12   3   4         26.82         32.35         5.23 o
  13   3   4          2.77         -1.54         4.02 o
 -15   4   4          0.01         -2.66         2.66 o
 -14   4   4          4.11          1.82         2.76 o
 -13   4   4         16.15         15.02         3.00 o
 -12   4   4          4.40          0.47         2.09 o
 -11   4   4         33.85         40.45         2.93 o
 -10   4   4         57.10         70.51         5.04 o
  -9   4   4        244.63        247.66         5.29 o
  -8   4   4         18.55         24.81         3.62 o
  -7   4   4       1159.44       1192.52        11.18 o
  -6   4   4        414.95        440.53         4.71 o
  -5   4   4        118.59        137.17         2.26 o
  -4   4   4          0.12          1.45         0.97 o
  -3   4   4       1826.72       2044.20        12.85 o
  -2   4   4        294.44        293.47         3.13 o
  -1   4   4       2003.51       2235.93        16.18 o
   0   4   4       1239.41       1376.48        10.56 o
   1   4   4          8.87         -0.58         0.58 o
   2   4   4        219.62        243.37         3.05 o
   3   4   4       1423.69       1447.25        11.46 o
   4   4   4        123.92        115.17         2.37 o
   5   4   4        766.15        748.68         7.14 o
   6   4   4        954.89        910.26         8.56 o
   7   4   4        131.87        126.94         3.77 o
   8   4   4        147.10        142.67         5.72 o
   9   4   4         32.95         42.37         3.07 o
  10   4   4          5.78          5.38         2.72 o
  11   4   4         23.19         30.69         5.38 o
  12   4   4         21.58         14.36         4.50 o
  13   4   4          0.23          3.96         4.20 o
 -15   5   4          0.79          1.39         2.90 o
 -14   5   4          0.25          0.63         2.59 o
 -13   5   4         28.84         28.69         3.24 o
 -12   5   4          1.26         -0.53         2.04 o
 -11   5   4         30.26         31.15         3.30 o
 -10   5   4        130.04        128.21         4.19 o
  -9   5   4          1.00         -1.68         1.68 o
  -8   5   4         13.09         10.86         1.47 o
  -7   5   4          8.79          3.12         1.15 o
  -6   5   4        115.51        128.19         2.35 o
  -5   5   4       1458.30       1459.41        12.79 o
  -4   5   4        458.76        424.28         4.45 o
  -3   5   4        691.18        747.29         5.59 o
  -2   5   4         40.19         32.23         1.16 o
  -1   5   4       1697.82       1864.82        14.27 o
   0   5   4         47.93         28.57         1.26 o
   1   5   4        235.59        263.37         3.20 o
   2   5   4        212.68        216.07         2.94 o
   3   5   4       2276.06       2371.63        17.78 o
   4   5   4         58.92         73.96         2.01 o
   5   5   4          0.22          3.21         1.31 o
   6   5   4        710.61        690.67         7.19 o
   7   5   4         13.49          9.18         1.64 o
   8   5   4         49.29         52.99         3.10 o
   9   5   4         24.38         19.74         2.50 o
  10   5   4          0.58          1.59         2.57 o
  11   5   4          8.29          8.40         3.80 o
  12   5   4          7.93          7.27         4.02 o
  13   5   4          1.22          5.04         4.75 o
 -14   6   4          0.00         -2.66         2.66 o
 -13   6   4          0.19         -1.22         2.38 o
 -12   6   4          0.01         -2.16         2.16 o
 -11   6   4         31.80         32.96         3.10 o
 -10   6   4          4.17          3.53         2.02 o
  -9   6   4          3.66          2.47         2.46 o
  -8   6   4         41.70         56.53         2.49 o
  -7   6   4          3.05          2.44         1.11 o
  -6   6   4        288.77        271.15         4.26 o
  -5   6   4        480.67        435.64         4.96 o
  -4   6   4        374.64        406.12         4.50 o
  -3   6   4        241.92        259.92         2.99 o
  -2   6   4        964.94        982.49         6.59 o
  -1   6   4       4084.65       4309.11        32.78 o
   0   6   4       2516.72       2610.22        19.10 o
   1   6   4        307.13        305.43         5.66 o
   2   6   4          4.80          6.22         0.98 o
   3   6   4         51.80         49.81         1.70 o
   4   6   4        325.79        321.54         4.24 o
   5   6   4        154.23        140.71         3.32 o
   6   6   4        222.52        212.64         3.65 o
   7   6   4          6.85          5.75         1.66 o
   8   6   4         68.19         82.86         3.44 o
   9   6   4         46.71         50.16         3.41 o
  10   6   4        176.91        181.74         6.07 o
  11   6   4          8.26          4.03         3.80 o
  12   6   4          6.52         11.57         4.50 o
 -14   7   4          1.22         -1.50         3.22 o
 -13   7   4          6.62         10.66         3.61 o
 -12   7   4         52.20         59.13         4.62 o
 -11   7   4         20.23         18.13         3.10 o
 -10   7   4          0.74         -1.98         2.12 o
  -9   7   4         43.46         50.82         4.65 o
  -8   7   4         34.98         46.40         2.49 o
  -7   7   4         60.14         60.97         2.26 o
  -6   7   4        685.72        690.25         7.02 o
  -5   7   4        769.05        737.32         7.15 o
  -4   7   4        806.21        795.26         7.40 o
  -3   7   4       1094.50       1090.86        12.99 o
  -2   7   4        232.57        245.19         2.86 o
  -1   7   4       1086.68       1149.39        10.73 o
   0   7   4         26.37         19.48         1.47 o
   1   7   4        177.22        156.45         2.94 o
   2   7   4        309.11        282.59         4.06 o
   3   7   4         53.48         42.16         1.80 o
   4   7   4         25.08         25.49         1.54 o
   5   7   4          8.53          8.49         1.41 o
   6   7   4         34.72         39.80         2.18 o
   7   7   4          4.01          4.19         1.64 o
   8   7   4         92.53         91.61         3.73 o
   9   7   4          0.45          0.62         2.16 o
  10   7   4         41.81         41.62         5.24 o
  11   7   4          0.72         -0.67         5.38 o
  12   7   4         58.94         79.30        10.08 o
 -13   8   4         30.49         27.15         4.75 o
 -12   8   4          6.74          4.48         3.54 o
 -11   8   4         49.80         57.41         5.45 o
 -10   8   4        190.26        180.94         6.07 o
  -9   8   4         86.23         89.92         5.45 o
  -8   8   4         10.28         10.04         2.57 o
  -7   8   4         71.87         68.69         2.84 o
  -6   8   4       1477.68       1441.26        19.30 o
  -5   8   4        287.67        287.45         5.36 o
  -4   8   4         36.79         37.21         2.52 o
  -3   8   4        115.24        106.19         5.04 o
  -2   8   4         93.86         84.16         2.84 o
  -1   8   4        822.28        822.95         9.99 o
   0   8   4        161.39        156.53         3.70 o
   1   8   4        126.49        122.26         3.44 o
   2   8   4         28.06         20.17         1.94 o
   3   8   4         15.14         10.17         1.75 o
   4   8   4        270.31        280.42         8.87 o
   5   8   4        234.14        243.70         5.20 o
   6   8   4          0.48          0.53         1.75 o
   7   8   4          1.41         -2.05         2.05 o
   8   8   4         36.76         47.43         7.39 o
   9   8   4         15.68         26.20         6.72 o
  10   8   4         78.92         95.42         8.74 o
 -13   9   4         15.48         13.44         4.75 o
 -12   9   4         13.02         14.11         4.28 o
 -11   9   4          0.01         -3.36         3.36 o
 -10   9   4         14.92         17.54         4.28 o
  -9   9   4          2.44         -0.41         3.06 o
  -8   9   4         10.45          6.48         2.44 o
  -7   9   4        340.72        336.18         6.25 o
  -6   9   4        767.31        757.42        10.13 o
  -5   9   4         91.90         88.82         3.47 o
  -4   9   4          1.19         -1.71         3.01 o
  -3   9   4        722.37        690.32         9.32 o
  -2   9   4       1972.21       1921.40        21.77 o
  -1   9   4        260.92        246.92         5.14 o
   0   9   4         14.59         19.41         2.16 o
   1   9   4        806.41        789.55        10.16 o
   2   9   4         18.84         21.17         2.23 o
   3   9   4        602.92        561.60         8.21 o
   4   9   4        456.74        448.76         7.38 o
   5   9   4         36.14         40.98         2.76 o
   6   9   4        159.63        177.37         4.95 o
   7   9   4         17.53         12.06         2.77 o
   8   9   4         63.88         83.73         5.70 o
   9   9   4          9.76          8.74         4.70 o
  10   9   4          0.07         -4.70         4.70 o
 -12  10   4          1.40         -3.80         3.80 o
 -11  10   4          0.02          0.99         5.38 o
 -10  10   4          0.09         -2.69         3.33 o
  -9  10   4          4.79          2.78         3.54 o
  -8  10   4          0.74         -0.43         2.36 o
  -7  10   4         28.22         30.87         2.66 o
  -6  10   4         13.17          8.27         2.16 o
  -5  10   4          9.10          8.97         2.26 o
  -4  10   4         20.54         22.76         2.50 o
  -3  10   4         11.12          7.44         2.16 o
  -2  10   4        366.53        373.74         6.72 o
  -1  10   4        654.04        681.59         9.49 o
   0  10   4        125.11        119.83         3.77 o
   1  10   4         17.21         15.78         2.25 o
   2  10   4         33.98         37.61         2.69 o
   3  10   4         91.99         70.80         3.44 o
   4  10   4          6.41         10.13         2.09 o
   5  10   4          2.14          2.53         2.08 o
   6  10   4          5.54          0.50         2.02 o
   7  10   4          6.30          0.45         2.72 o
   8  10   4          6.54          5.33         5.71 o
   9  10   4          1.67          1.34         4.70 o
  10  10   4          3.41          8.06         6.05 o
 -11  11   4          7.80         12.06         5.71 o
 -10  11   4          0.34         -2.69         3.33 o
  -9  11   4         63.27         66.96         6.18 o
  -8  11   4          0.29         -1.97         2.14 o
  -7  11   4        232.37        252.69         6.96 o
  -6  11   4          6.36          2.69         2.22 o
  -5  11   4         96.23         95.38         3.77 o
  -4  11   4         69.22         70.73         3.52 o
  -3  11   4        235.55        221.77         5.29 o
  -2  11   4         22.90         24.22         2.50 o
  -1  11   4          2.05          1.76         1.91 o
   0  11   4          7.94          3.36         1.91 o
   1  11   4        650.62        604.06         9.24 o
   2  11   4        107.13        100.17         3.94 o
   3  11   4          0.65         -1.83         1.83 o
   4  11   4         26.61         25.79         2.84 o
   5  11   4        144.81        119.76         4.46 o
   6  11   4          0.25         -2.44         2.44 o
   7  11   4         12.07         14.97         5.75 o
   8  11   4          4.37          2.55         7.06 o
   9  11   4         18.59         35.62         7.39 o
 -10  12   4          3.98          1.01         5.04 o
  -9  12   4         33.25         35.98         5.45 o
  -8  12   4          0.24         -2.37         2.73 o
  -7  12   4          7.84          7.37         2.91 o
  -6  12   4        194.72        209.35         5.61 o
  -5  12   4         72.72         74.82         4.66 o
  -4  12   4          0.86         -1.93         2.62 o
  -3  12   4         21.13         21.34         2.59 o
  -2  12   4         84.00         88.19         3.94 o
  -1  12   4        312.65        288.72         7.40 o
   0  12   4         91.70         88.64         3.94 o
   1  12   4         95.04        102.89         4.17 o
   2  12   4         53.71         49.89         4.36 o
   3  12   4          5.22          2.03         1.97 o
   4  12   4        236.05        270.41         6.46 o
   5  12   4        153.01        147.98         5.04 o
   6  12   4          0.59         -2.41         2.57 o
   7  12   4         10.31          8.28         3.35 o
   8  12   4          4.23         10.59         4.02 o
  -8  13   4         84.92        105.55         6.07 o
  -7  13   4        112.18        116.81         5.91 o
  -6  13   4          4.75          7.36         2.56 o
  -5  13   4         41.86         40.29         3.41 o
  -4  13   4         76.48         78.51         4.19 o
  -3  13   4          6.95          5.92         2.42 o
  -2  13   4         27.01         23.23         2.93 o
  -1  13   4         79.63         92.62         4.42 o
   0  13   4        244.98        240.71         6.13 o
   1  13   4         23.64         21.09         2.84 o
   2  13   4          0.46         -2.36         3.69 o
   3  13   4         49.49         49.34         6.10 o
   4  13   4          8.05          7.15         2.50 o
   5  13   4          3.35         -0.14         2.66 o
   6  13   4          0.31         -2.99         2.99 o
  -7  14   4          2.14         -5.38         5.38 o
  -6  14   4          0.12         -2.73         2.73 o
  -5  14   4          7.90          2.44         2.76 o
  -4  14   4          8.79          6.74         2.56 o
  -3  14   4          0.17         -2.45         2.52 o
  -2  14   4         11.65         15.33         2.76 o
  -1  14   4          0.11         -1.24         2.38 o
   0  14   4         19.70         13.28         2.84 o
   1  14   4         46.25         46.59         3.78 o
   2  14   4         23.94         30.75         3.60 o
   3  14   4         37.62         47.59         3.92 o
   4  14   4          9.40         11.04         4.36 o
  -4  15   4         52.03         40.99         7.39 o
  -3  15   4         82.74         99.46        10.14 o
  -2  15   4         71.51         72.03         4.75 o
  -1  15   4          3.78          0.32         2.84 o
   0  15   4         64.18         75.01         5.29 o
   1  15   4         57.95         68.44        10.42 o
 -16   1   5          2.39          0.36         3.10 o
 -15   1   5          0.54         -2.44         2.50 o
 -14   1   5         13.43         15.84         3.20 o
 -13   1   5         10.16          4.77         2.42 o
 -12   1   5         97.64         92.76         4.09 o
 -11   1   5         34.24         41.40         3.02 o
 -10   1   5         72.31         59.93         3.18 o
  -9   1   5        188.12        211.18         4.69 o
  -8   1   5         38.37         57.51         3.99 o
  -7   1   5       1811.51       1682.22        17.51 o
  -6   1   5       1384.91       1406.98        18.12 o
  -5   1   5       1443.61       1512.73         9.98 o
  -4   1   5       3332.10       3488.84        29.70 o
  -3   1   5       2680.68       2720.55        19.24 o
  -2   1   5       6258.47       6406.76        45.58 o
  -1   1   5       2108.97       2211.94        15.76 o
   0   1   5       1154.56       1301.62        10.62 o
   1   1   5        816.94        774.14         7.93 o
   2   1   5        528.67        546.42         5.44 o
   3   1   5       3346.97       3492.28        24.78 o
   4   1   5       1388.78       1362.38        11.59 o
   5   1   5         17.72         14.18         1.68 o
   6   1   5        132.38        137.57         3.60 o
   7   1   5          1.75         -0.71         1.41 o
   8   1   5        182.30        183.39         4.67 o
   9   1   5         97.38        104.54         3.77 o
  10   1   5          0.27         -1.84         1.84 o
  11   1   5          1.99         -3.06         3.06 o
  12   1   5          5.63          5.46         4.37 o
  13   1   5          1.80         -3.36         3.80 o
 -16   2   5          1.54         -0.24         3.35 o
 -15   2   5         41.42         53.98         4.26 o
 -14   2   5          8.44          8.08         4.27 o
 -13   2   5         33.11         32.37         3.18 o
 -12   2   5         14.91         11.79         2.42 o
 -11   2   5         69.10         77.63         3.85 o
 -10   2   5         29.17         46.50         3.02 o
  -9   2   5         15.24         17.24         2.09 o
  -8   2   5        371.95        373.21         6.13 o
  -7   2   5        346.21        343.03         4.43 o
  -6   2   5        384.45        339.98         4.21 o
  -5   2   5         27.14         32.41         1.60 o
  -4   2   5          1.70          0.35         0.67 o
  -3   2   5        524.81        573.69         5.06 o
  -2   2   5        398.49        368.09         3.65 o
  -1   2   5       2999.52       3110.57        21.84 o
   0   2   5       2310.67       2430.46        17.40 o
   1   2   5        172.66        152.06         2.01 o
   2   2   5        952.09        875.16         7.19 o
   3   2   5        775.28        772.71         6.64 o
   4   2   5        297.39        244.88         3.26 o
   5   2   5        299.48        287.66         4.16 o
   6   2   5         22.29         34.28         2.52 o
   7   2   5          5.25          3.68         1.57 o
   8   2   5         49.38         34.96         2.59 o
   9   2   5         52.45         72.77         3.58 o
  10   2   5         20.14         19.13         2.72 o
  11   2   5          5.98          4.03         3.54 o
  12   2   5          6.28          7.23         4.02 o
  13   2   5          3.44         -2.98         5.04 o
 -16   3   5          0.88          1.68         3.19 o
 -15   3   5          6.13         -2.56         2.56 o
 -14   3   5          0.21          1.12         2.66 o
 -13   3   5        106.26        110.59         4.69 o
 -12   3   5        190.87        195.22         5.27 o
 -11   3   5         65.14         70.57         3.78 o
 -10   3   5        264.93        234.58         5.38 o
  -9   3   5        585.89        555.47         9.30 o
  -8   3   5         55.47         59.60         2.93 o
  -7   3   5        659.14        630.94         6.00 o
  -6   3   5        118.75        136.99         4.29 o
  -5   3   5        500.81        516.83         4.98 o
  -4   3   5        153.45        171.86         2.12 o
  -3   3   5        373.36        362.67         3.79 o
  -2   3   5        419.41        442.10         4.25 o
  -1   3   5       1707.08       1777.87        13.16 o
   0   3   5          0.45          0.36         0.80 o
   1   3   5         66.33         82.30         1.60 o
   2   3   5        510.23        486.26         4.68 o
   3   3   5        359.31        327.23         3.78 o
   4   3   5        326.56        339.95         3.98 o
   5   3   5         35.64         33.93         1.82 o
   6   3   5         48.89         57.40         3.51 o
   7   3   5        464.30        468.26         7.46 o
   8   3   5         10.06         13.06         2.25 o
   9   3   5         21.00         16.29         2.50 o
  10   3   5          0.50         -1.91         1.91 o
  11   3   5          1.92         -2.02         3.33 o
  12   3   5          5.48          0.59         4.02 o
  13   3   5          5.96         -0.34         4.28 o
 -15   4   5          2.61          1.46         2.76 o
 -14   4   5         13.90          8.20         3.39 o
 -13   4   5          7.40          0.91         3.07 o
 -12   4   5          1.04         -2.02         2.13 o
 -11   4   5         47.97         42.13         3.18 o
 -10   4   5          0.02         -1.52         1.75 o
  -9   4   5         71.20         71.09         3.36 o
  -8   4   5          0.96         -0.64         1.41 o
  -7   4   5        427.78        454.08         4.92 o
  -6   4   5        296.45        306.06         3.70 o
  -5   4   5        701.46        716.36         6.60 o
  -4   4   5       2516.43       2654.29        16.65 o
  -3   4   5       2752.82       2948.12        21.94 o
  -2   4   5       1833.61       1965.38        14.63 o
  -1   4   5        380.52        401.20         4.06 o
   0   4   5       2592.47       2792.78        20.11 o
   1   4   5        486.40        490.30         4.77 o
   2   4   5       1980.46       2010.27        15.16 o
   3   4   5        309.26        319.65         3.91 o
   4   4   5        153.98        153.60         2.68 o
   5   4   5         15.03         17.04         1.50 o
   6   4   5        738.15        719.66        10.28 o
   7   4   5         35.96         41.26         2.76 o
   8   4   5        257.34        262.31         5.62 o
   9   4   5        105.69         97.32         4.05 o
  10   4   5         10.77         13.53         2.96 o
  11   4   5         27.69         31.96         6.38 o
  12   4   5         84.03         91.59         8.06 o
 -15   5   5          0.65         -2.90         2.90 o
 -14   5   5          0.65         -2.36         2.73 o
 -13   5   5         12.20         11.65         2.73 o
 -12   5   5          2.96         -1.37         2.09 o
 -11   5   5          5.14          4.03         2.25 o
 -10   5   5         59.46         67.49         3.52 o
  -9   5   5         53.43         55.96         3.07 o
  -8   5   5         65.75         65.10         3.02 o
  -7   5   5        186.11        181.58         3.03 o
  -6   5   5        308.97        297.28         3.83 o
  -5   5   5        387.81        408.59         4.54 o
  -4   5   5         34.17         45.37         1.36 o
  -3   5   5        201.30        207.02         2.38 o
  -2   5   5        175.72        137.69         2.22 o
  -1   5   5       3269.84       3426.49        37.71 o
   0   5   5        315.84        295.54         3.55 o
   1   5   5        967.63       1039.47         8.72 o
   2   5   5         28.92         24.10         1.31 o
   3   5   5       2185.29       2115.07        16.26 o
   4   5   5        501.15        512.89         5.64 o
   5   5   5        597.61        550.51         6.13 o
   6   5   5         13.63         10.73         1.73 o
   7   5   5         32.85         38.52         2.69 o
   8   5   5        339.10        349.97         6.63 o
   9   5   5        290.69        303.75         6.45 o
  10   5   5          7.26          0.90         2.72 o
  11   5   5          2.73          0.63         3.71 o
  12   5   5          1.49         -4.02         4.02 o
 -15   6   5          3.50         -0.68         2.95 o
 -14   6   5          1.59         -1.55         2.73 o
 -13   6   5         14.69         12.98         3.07 o
 -12   6   5         37.27         27.60         3.10 o
 -11   6   5          8.57          5.27         2.16 o
 -10   6   5         24.08         34.41         2.93 o
  -9   6   5        154.89        162.11         4.53 o
  -8   6   5         11.83         12.84         1.75 o
  -7   6   5         27.88         30.77         1.80 o
  -6   6   5        484.23        524.31         5.83 o
  -5   6   5        245.23        246.17         3.55 o
  -4   6   5        502.90        488.03         5.18 o
  -3   6   5        158.42        140.26         2.01 o
  -2   6   5         57.30         54.73         1.51 o
  -1   6   5        191.96        187.14         2.75 o
   0   6   5         31.95         44.17         1.48 o
   1   6   5         56.31         51.93         1.62 o
   2   6   5        107.76         96.55         2.16 o
   3   6   5        545.82        541.78         5.77 o
   4   6   5         22.60         16.02         1.45 o
   5   6   5        538.19        535.03         7.11 o
   6   6   5         80.07         78.47         2.86 o
   7   6   5        125.80        117.72         3.77 o
   8   6   5         27.93         33.26         2.84 o
   9   6   5         40.25         55.34         3.60 o
  10   6   5         29.69         25.75         3.56 o
  11   6   5          0.60          1.34         3.80 o
  12   6   5          2.08         -3.54         3.54 o
 -14   7   5         24.71         30.51         5.64 o
 -13   7   5         22.81         22.74         5.25 o
 -12   7   5         24.86         33.55         4.13 o
 -11   7   5          2.29         -1.70         3.25 o
 -10   7   5         23.56         30.83         4.26 o
  -9   7   5        359.32        355.99        11.36 o
  -8   7   5        120.42        116.19         3.75 o
  -7   7   5          5.72          6.66         1.69 o
  -6   7   5          4.94          5.30         1.24 o
  -5   7   5         28.12         16.60         1.38 o
  -4   7   5        797.07        821.11         7.70 o
  -3   7   5        489.12        479.88         4.86 o
  -2   7   5         40.87         40.79         1.87 o
  -1   7   5         84.38         99.71         2.54 o
   0   7   5         70.22         66.87         2.13 o
   1   7   5        238.15        225.02         3.69 o
   2   7   5        169.33        158.18         3.26 o
   3   7   5        168.31        159.93         2.94 o
   4   7   5        200.33        192.94         3.36 o
   5   7   5         28.72         27.82         1.80 o
   6   7   5          3.35          4.60         1.66 o
   7   7   5        546.53        559.45         8.65 o
   8   7   5          6.78          3.71         1.97 o
   9   7   5         14.87         13.26         2.52 o
  10   7   5          1.68          0.00         4.75 o
  11   7   5          4.79         12.77         6.05 o
 -14   8   5         15.92         14.30         4.97 o
 -13   8   5          0.06         -2.64         3.54 o
 -12   8   5          2.82          1.01         3.80 o
 -11   8   5         15.57         19.68         3.35 o
 -10   8   5        282.86        285.05        10.27 o
  -9   8   5        159.47        148.05         5.29 o
  -8   8   5          7.91          0.67         1.97 o
  -7   8   5         85.93         85.80         3.23 o
  -6   8   5       1185.01       1247.22        13.91 o
  -5   8   5        511.64        504.06         7.38 o
  -4   8   5        322.15        289.73         5.72 o
  -3   8   5          3.58          3.40         1.48 o
  -2   8   5          0.05         -0.87         1.28 o
  -1   8   5        218.06        219.26         4.53 o
   0   8   5         80.23         69.24         2.69 o
   1   8   5        384.56        392.77         6.21 o
   2   8   5         27.54         25.21         2.72 o
   3   8   5         57.39         58.85         4.17 o
   4   8   5        127.19        112.25         3.60 o
   5   8   5         16.09         12.42         2.45 o
   6   8   5        261.36        247.00         6.33 o
   7   8   5         41.41         45.28         4.50 o
   8   8   5          4.54          1.76         3.06 o
   9   8   5         19.26         13.92         3.80 o
  10   8   5          4.10         -4.70         5.38 o
 -13   9   5          1.09         -1.68         3.80 o
 -12   9   5          2.10         -3.54         3.54 o
 -11   9   5          5.52          0.67         3.54 o
 -10   9   5         19.43         22.85         4.02 o
  -9   9   5          2.83         -1.40         3.06 o
  -8   9   5         12.25         13.51         2.57 o
  -7   9   5         14.25         18.98         2.66 o
  -6   9   5         32.27         34.33         4.07 o
  -5   9   5         24.30         16.12         2.16 o
  -4   9   5        134.60        120.89         4.95 o
  -3   9   5          0.90          1.00         1.53 o
  -2   9   5        163.96        149.90         4.03 o
  -1   9   5         74.41         76.27         3.27 o
   0   9   5        363.67        352.23         6.21 o
   1   9   5          5.39          2.02         1.68 o
   2   9   5        107.08        101.56         3.33 o
   3   9   5         64.78         56.48         3.02 o
   4   9   5         61.67         52.29         3.10 o
   5   9   5         12.22         15.32         2.57 o
   6   9   5         49.71         40.63         5.95 o
   7   9   5         15.95         24.15         4.37 o
   8   9   5         38.95         42.25         4.97 o
   9   9   5          5.79          5.38         3.10 o
  10   9   5          4.25         -2.02         5.38 o
 -12  10   5          6.41         -3.80         3.80 o
 -11  10   5          6.11          4.27         4.02 o
 -10  10   5         28.17         34.54         4.97 o
  -9  10   5         68.43         72.99         5.93 o
  -8  10   5         21.63         24.36         3.06 o
  -7  10   5         43.08         43.67         3.45 o
  -6  10   5          0.05         -1.55         1.55 o
  -5  10   5        129.57        122.34         3.94 o
  -4  10   5          0.47         -1.83         1.83 o
  -3  10   5        327.18        311.78         6.03 o
  -2  10   5       1232.98       1177.57        13.94 o
  -1  10   5        186.90        184.34         4.69 o
   0  10   5         74.29         72.70         3.44 o
   1  10   5        553.28        504.90         7.89 o
   2  10   5          1.18          0.18         1.75 o
   3  10   5          6.70         10.76         2.16 o
   4  10   5         76.67         82.07         3.77 o
   5  10   5          4.08          4.24         2.57 o
   6  10   5         81.78         96.76         4.49 o
   7  10   5          9.10          7.39         3.33 o
   8  10   5         18.26         23.15         4.50 o
   9  10   5          9.05         10.08         6.05 o
 -11  11   5         11.21         14.85         5.04 o
 -10  11   5          7.48          2.51         3.54 o
  -9  11   5         10.33          8.46         4.70 o
  -8  11   5         57.35         60.04         5.01 o
  -7  11   5          1.26         -2.17         2.17 o
  -6  11   5         13.91         13.94         3.10 o
  -5  11   5         19.84         16.30         2.35 o
  -4  11   5         80.69         87.21         3.81 o
  -3  11   5         12.60         14.08         2.62 o
  -2  11   5          2.93         -0.64         2.72 o
  -1  11   5         26.70         27.17         2.59 o
   0  11   5         30.53         31.92         2.84 o
   1  11   5         41.12         36.11         2.84 o
   2  11   5        177.11        160.90         4.69 o
   3  11   5         86.92         71.59         4.07 o
   4  11   5         12.24         10.89         2.32 o
   5  11   5         45.44         47.00         3.88 o
   6  11   5         69.17         76.61         4.90 o
   7  11   5         35.23         45.03         5.23 o
   8  11   5          4.80         10.08         4.28 o
 -10  12   5          2.36         -1.81         6.38 o
  -9  12   5          3.83          7.73         4.28 o
  -8  12   5         11.43         10.08         3.22 o
  -7  12   5          0.68         -2.44         2.44 o
  -6  12   5         57.65         49.95         3.50 o
  -5  12   5         22.71         21.81         2.73 o
  -4  12   5          8.50          5.97         2.22 o
  -3  12   5          6.30          4.22         2.32 o
  -2  12   5          6.75          5.35         2.16 o
  -1  12   5          6.40          4.20         2.35 o
   0  12   5          4.07          1.18         2.02 o
   1  12   5          2.20          0.67         2.09 o
   2  12   5          0.24         -1.97         1.97 o
   3  12   5         37.36         38.75         4.17 o
   4  12   5         14.87          8.48         2.59 o
   5  12   5          3.93          3.27         5.68 o
   6  12   5          4.76          0.20         2.83 o
   7  12   5          0.03          2.35         3.80 o
  -8  13   5         31.36         39.48         4.39 o
  -7  13   5         34.51         25.43         3.61 o
  -6  13   5          0.21         -0.36         2.38 o
  -5  13   5         16.12         21.43         2.95 o
  -4  13   5         32.76         31.32         3.10 o
  -3  13   5         64.29         65.73         4.01 o
  -2  13   5        100.14        109.90         4.41 o
  -1  13   5         12.34          9.91         2.81 o
   0  13   5        110.77        110.50         4.53 o
   1  13   5         24.18         20.27         2.93 o
   2  13   5         68.18         68.85         3.94 o
   3  13   5         51.84         52.45         3.85 o
   4  13   5         20.01         20.75         4.05 o
   5  13   5         52.63         48.02         4.52 o
   6  13   5          5.44          0.67         4.70 o
  -7  14   5        118.45        125.67        10.08 o
  -6  14   5          6.49          3.83         3.56 o
  -5  14   5         34.48         38.38         5.04 o
  -4  14   5          8.17          6.60         2.62 o
  -3  14   5         28.03         30.32         3.27 o
  -2  14   5         85.31         96.80         4.69 o
  -1  14   5          0.31         -2.22         2.22 o
   0  14   5         36.58         32.89         3.44 o
   1  14   5        120.05        129.89         5.02 o
   2  14   5         26.89         29.61         3.49 o
   3  14   5          0.28         -1.18         2.66 o
   4  14   5          9.09          8.44         4.20 o
  -3  15   5          4.48         -4.03         5.38 o
  -2  15   5          6.87         10.04         7.06 o
  -1  15   5         46.66         40.17         4.27 o
   0  15   5          8.71          8.40         6.38 o
 -16   0   6         14.31         16.26         5.38 o
 -15   0   6          2.12          3.56         4.02 o
 -14   0   6         16.77         21.88         4.50 o
 -13   0   6          2.01         -0.78         3.06 o
 -12   0   6          6.86          0.00         6.05 o
 -11   0   6          0.40         -2.38         2.38 o
 -10   0   6         11.40          8.52         4.37 o
  -9   0   6        333.82        350.64         8.78 o
  -8   0   6        365.67        346.33         8.31 o
  -7   0   6         14.66          7.99         2.10 o
  -6   0   6         44.06         45.60         3.06 o
  -5   0   6        534.94        544.47         7.57 o
  -4   0   6       2472.33       2479.56        34.24 o
  -3   0   6        157.09        134.80         3.23 o
  -2   0   6        178.90        171.00         3.22 o
  -1   0   6        507.54        485.93         7.62 o
   0   0   6       4872.45       5163.84        50.28 o
   1   0   6       1090.57        979.34        14.78 o
   2   0   6         35.29         49.78         6.05 o
   3   0   6       1549.15       1731.76        34.27 o
   4   0   6         66.43         55.81         3.80 o
   5   0   6         16.34         28.08         8.74 o
   6   0   6         89.83         90.37         5.38 o
   7   0   6          0.37          2.32         4.03 o
   8   0   6         76.48         69.34         7.39 o
   9   0   6         88.57         90.97         5.45 o
  10   0   6         12.75         15.19         3.33 o
  11   0   6         34.69         69.22         8.74 o
  12   0   6          5.08          4.03         5.38 o
 -16   1   6          6.50          3.75         3.39 o
 -15   1   6          7.00          4.80         2.84 o
 -14   1   6          0.17         -2.10         2.32 o
 -13   1   6          4.89          8.06         2.42 o
 -12   1   6          0.64         -1.91         1.91 o
 -11   1   6         56.81         56.91         3.27 o
 -10   1   6          0.34         -1.68         1.68 o
  -9   1   6         85.92         89.16         3.27 o
  -8   1   6         19.87         22.33         2.02 o
  -7   1   6         93.60         81.48         4.22 o
  -6   1   6        287.06        303.47         6.68 o
  -5   1   6       1736.71       1725.34        14.16 o
  -4   1   6       2734.94       2980.20        21.24 o
  -3   1   6         52.26         39.47         1.17 o
  -2   1   6        917.95        904.41         7.40 o
  -1   1   6        348.95        314.20         3.22 o
   0   1   6        396.60        407.21         3.84 o
   1   1   6       1546.97       1787.05        16.88 o
   2   1   6          4.80         13.71         1.34 o
   3   1   6       1343.22       1445.47        14.70 o
   4   1   6        251.95        259.27         4.70 o
   5   1   6        189.01        169.55         4.03 o
   6   1   6         69.41         68.79         3.00 o
   7   1   6        172.04        154.70         4.19 o
   8   1   6          1.18         -1.26         1.77 o
   9   1   6          8.54          7.89         2.09 o
  10   1   6         15.93         21.26         5.07 o
  11   1   6          4.89          6.17         7.06 o
  12   1   6          9.17         10.48         4.70 o
 -16   2   6          0.24          1.72         3.10 o
 -15   2   6          0.01         -2.56         2.56 o
 -14   2   6         18.18         24.86         3.18 o
 -13   2   6          1.45         -1.45         2.25 o
 -12   2   6         57.71         56.94         3.70 o
 -11   2   6         16.08         17.39         2.42 o
 -10   2   6        261.54        271.84         6.79 o
  -9   2   6          8.60          6.02         1.83 o
  -8   2   6         37.35         28.40         2.25 o
  -7   2   6        330.80        359.53         5.71 o
  -6   2   6         68.91         67.91         1.57 o
  -5   2   6        262.25        229.29         2.81 o
  -4   2   6        242.45        244.56         2.89 o
  -3   2   6       1054.95       1081.30         8.63 o
  -2   2   6         19.89         28.95         1.13 o
  -1   2   6        472.04        500.43         4.73 o
   0   2   6         39.08         41.73         1.24 o
   1   2   6         94.14         86.98         1.54 o
   2   2   6        797.03        796.81         7.94 o
   3   2   6         15.84         20.37         1.09 o
   4   2   6         51.86         45.57         1.80 o
   5   2   6         80.23         72.70         3.39 o
   6   2   6        170.66        165.42         4.28 o
   7   2   6         32.43         39.77         2.84 o
   8   2   6         25.03         19.46         2.42 o
   9   2   6          3.49         -0.50         2.02 o
  10   2   6         11.83          2.26         2.25 o
  11   2   6          0.28         -0.05         5.04 o
  12   2   6          1.46         -3.54         3.54 o
 -16   3   6          1.56          1.44         3.31 o
 -15   3   6          0.06         -2.46         3.98 o
 -14   3   6          7.63          4.26         2.50 o
 -13   3   6          0.22          1.59         2.25 o
 -12   3   6         10.91         12.77         2.59 o
 -11   3   6        141.30        130.84         4.37 o
 -10   3   6        783.03        763.76        10.49 o
  -9   3   6         50.54         64.88         4.07 o
  -8   3   6        133.82        147.75         3.77 o
  -7   3   6       1900.11       1884.46        16.36 o
  -6   3   6       1316.13       1386.51        11.47 o
  -5   3   6        696.85        703.14         5.53 o
  -4   3   6       1216.65       1283.03        11.02 o
  -3   3   6       1332.90       1380.55        10.74 o
  -2   3   6       1323.20       1365.55        15.78 o
  -1   3   6        217.84        204.70         2.79 o
   0   3   6       2788.70       2796.94        20.15 o
   1   3   6        239.35        231.82         3.11 o
   2   3   6        267.58        247.67         3.07 o
   3   3   6        143.63        145.08         2.33 o
   4   3   6         41.88         39.84         1.82 o
   5   3   6        590.57        556.02         7.89 o
   6   3   6         40.20         38.62         2.69 o
   7   3   6          8.82          7.39         2.02 o
   8   3   6          0.01         -1.94         1.94 o
   9   3   6         58.66         64.08         3.71 o
  10   3   6         87.56         96.98         4.37 o
  11   3   6         36.85         28.33         6.05 o
  12   3   6          9.09         13.10         4.75 o
 -15   4   6         14.61         13.92         3.33 o
 -14   4   6         71.83         77.07         4.42 o
 -13   4   6          0.31         -2.25         2.25 o
 -12   4   6          3.59          0.49         2.14 o
 -11   4   6        155.91        147.98         4.61 o
 -10   4   6        148.22        133.54         6.40 o
  -9   4   6         37.20         46.19         2.90 o
  -8   4   6          1.98          2.49         1.57 o
  -7   4   6        302.44        314.16         4.63 o
  -6   4   6        516.01        503.87         5.34 o
  -5   4   6        536.72        545.58         4.73 o
  -4   4   6       2352.84       2369.34        15.17 o
  -3   4   6        220.85        266.96         3.33 o
  -2   4   6          0.55          0.55         1.13 o
  -1   4   6        121.67         99.95         1.90 o
   0   4   6       1200.27       1236.41        10.00 o
   1   4   6       3154.69       3157.40        30.50 o
   2   4   6          2.56          2.02         0.89 o
   3   4   6        126.31        132.53         2.28 o
   4   4   6        883.66        893.73        11.42 o
   5   4   6       1133.21       1110.52        12.85 o
   6   4   6        143.28        142.88         4.03 o
   7   4   6        143.31        146.66         4.11 o
   8   4   6         86.01         82.90         3.70 o
   9   4   6        103.93         91.97         4.09 o
  10   4   6          0.77         -0.95         2.32 o
  11   4   6         17.65         20.83         4.97 o
  12   4   6          4.91         -2.10         6.05 o
 -15   5   6          1.25         -2.23         3.10 o
 -14   5   6         10.90          5.36         2.76 o
 -13   5   6         15.79         17.31         3.25 o
 -12   5   6         29.22         30.94         3.27 o
 -11   5   6         23.34         28.37         2.84 o
 -10   5   6          3.60          5.04         2.02 o
  -9   5   6         17.10         21.26         2.42 o
  -8   5   6         31.62         42.28         2.66 o
  -7   5   6         22.59         14.48         1.60 o
  -6   5   6        552.67        526.19         5.62 o
  -5   5   6         72.65         74.48         2.10 o
  -4   5   6       1420.31       1505.43        10.33 o
  -3   5   6          0.07         -0.75         0.75 o
  -2   5   6          9.55         23.12         1.26 o
  -1   5   6       1935.86       2029.23        15.35 o
   0   5   6       2798.56       3000.07        21.89 o
   1   5   6        873.76        917.00         8.06 o
   2   5   6        912.42        882.52         7.92 o
   3   5   6        640.04        628.92         6.32 o
   4   5   6         39.39         47.28         2.27 o
   5   5   6        719.06        704.14        11.58 o
   6   5   6        452.24        464.23         7.47 o
   7   5   6         39.94         39.85         4.04 o
   8   5   6         67.18         85.45         3.85 o
   9   5   6        138.18        124.36         5.63 o
  10   5   6          4.71          3.82         3.75 o
  11   5   6          0.04         -3.33         3.33 o
  12   5   6          1.00         -2.69         4.28 o
 -15   6   6          0.95         -0.18         3.45 o
 -14   6   6          3.78         -1.24         2.84 o
 -13   6   6          3.43          0.78         2.42 o
 -12   6   6         26.53         23.69         3.10 o
 -11   6   6         59.29         70.43         3.98 o
 -10   6   6         58.45         74.59         5.72 o
  -9   6   6        298.35        311.85         6.21 o
  -8   6   6        214.54        200.08         4.61 o
  -7   6   6        685.53        675.76         7.84 o
  -6   6   6        378.56        373.80         4.66 o
  -5   6   6         45.40         45.35         1.85 o
  -4   6   6        751.87        767.37         6.18 o
  -3   6   6        352.79        323.19         4.00 o
  -2   6   6        800.24        786.23         7.24 o
  -1   6   6         89.62         87.41         1.94 o
   0   6   6        357.13        341.14         4.13 o
   1   6   6         85.62         54.18         1.77 o
   2   6   6       1382.78       1334.00        11.46 o
   3   6   6        356.78        349.56         4.44 o
   4   6   6        361.77        341.41         5.09 o
   5   6   6        125.36        127.10         3.62 o
   6   6   6        288.01        293.97         5.87 o
   7   6   6          0.05         -1.87         1.97 o
   8   6   6        155.21        162.15         4.78 o
   9   6   6        183.15        181.77         5.29 o
  10   6   6          8.18          6.88         3.22 o
  11   6   6          0.10          0.00         3.80 o
 -14   7   6          1.53          0.67         3.35 o
 -13   7   6        188.61        218.73        14.02 o
 -12   7   6          0.91          3.51         2.96 o
 -11   7   6          2.65          5.67         2.83 o
 -10   7   6        185.43        180.14         9.97 o
  -9   7   6        312.81        331.76         8.82 o
  -8   7   6         49.73         63.79         3.88 o
  -7   7   6         27.98         29.93         2.32 o
  -6   7   6         11.92          5.99         1.47 o
  -5   7   6        177.02        185.95         3.12 o
  -4   7   6         16.73         16.10         1.30 o
  -3   7   6         63.31         54.45         1.84 o
  -2   7   6          0.27          0.38         1.12 o
  -1   7   6        195.21        212.73         3.70 o
   0   7   6          9.25          8.65         3.55 o
   1   7   6         36.93         31.05         1.77 o
   2   7   6        424.05        401.41         4.89 o
   3   7   6         29.17         27.72         1.72 o
   4   7   6         97.44         84.47         2.59 o
   5   7   6        119.70        109.31         3.34 o
   6   7   6          7.80          5.89         2.04 o
   7   7   6        188.52        195.37         4.95 o
   8   7   6          0.99          0.92         2.09 o
   9   7   6         11.56          7.67         2.59 o
  10   7   6          1.00         -6.72         6.72 o
  11   7   6         22.79         39.65         8.74 o
 -14   8   6          0.35          2.35         4.28 o
 -13   8   6          0.56          4.27         4.02 o
 -12   8   6          7.16          4.17         4.88 o
 -11   8   6          1.41          1.04         3.25 o
 -10   8   6         33.83         39.33         3.88 o
  -9   8   6        203.65        206.31         6.34 o
  -8   8   6         20.32         19.51         3.69 o
  -7   8   6         34.05         32.96         3.06 o
  -6   8   6         77.40         71.35         3.59 o
  -5   8   6        244.77        249.53         5.24 o
  -4   8   6        423.13        429.16         6.71 o
  -3   8   6        274.60        265.25         7.18 o
  -2   8   6        338.96        308.55         4.77 o
  -1   8   6        101.95        101.58         3.27 o
   0   8   6         52.60         44.05         2.50 o
   1   8   6        419.72        399.74         6.36 o
   2   8   6        258.50        249.24         5.01 o
   3   8   6        119.83        116.91         3.60 o
   4   8   6          4.44          2.25         2.05 o
   5   8   6          0.60         -2.17         2.17 o
   6   8   6         25.26         26.15         4.02 o
   7   8   6          7.30          4.14         3.06 o
   8   8   6         14.92         15.80         3.54 o
   9   8   6         43.59         69.28         5.70 o
  10   8   6          1.37         -4.03         5.38 o
 -13   9   6          0.40         -3.64         4.70 o
 -12   9   6          6.16         -0.38         3.71 o
 -11   9   6          0.73          0.40         4.03 o
 -10   9   6         68.43         62.60        10.08 o
  -9   9   6          0.00         -2.58         2.58 o
  -8   9   6          2.61         -1.78         2.05 o
  -7   9   6         15.87         10.08         2.57 o
  -6   9   6        245.04        237.32         5.17 o
  -5   9   6        145.04        137.68         4.17 o
  -4   9   6        468.43        467.82         7.46 o
  -3   9   6        102.13         96.56         3.36 o
  -2   9   6        241.72        237.31         4.95 o
  -1   9   6        395.18        403.09         7.95 o
   0   9   6          0.01         -1.48         1.48 o
   1   9   6        315.12        313.73         5.95 o
   2   9   6         77.07         83.47         4.46 o
   3   9   6        469.11        458.20         7.37 o
   4   9   6         27.06         37.42         3.22 o
   5   9   6         18.84         17.77         2.96 o
   6   9   6         18.40         23.54         3.80 o
   7   9   6         29.51         33.43         4.28 o
   8   9   6          2.20          0.35         3.06 o
   9   9   6         31.19         35.92         4.97 o
 -12  10   6          1.22         -0.36         4.02 o
 -11  10   6          1.39         -3.33         3.33 o
 -10  10   6          0.14         -2.33         3.54 o
  -9  10   6          2.75          8.02         3.54 o
  -8  10   6         12.32         11.23         3.23 o
  -7  10   6          0.34          0.74         2.02 o
  -6  10   6         24.24         31.12         2.66 o
  -5  10   6          9.09         11.36         2.04 o
  -4  10   6         18.27         23.02         2.59 o
  -3  10   6          4.05          5.91         2.25 o
  -2  10   6        129.50        135.77         4.11 o
  -1  10   6         83.80         86.24         3.52 o
   0  10   6        267.43        241.13         5.29 o
   1  10   6          0.61         -1.75         1.75 o
   2  10   6         78.93         81.42         3.52 o
   3  10   6        103.73        110.68         3.85 o
   4  10   6         32.90         29.67         3.22 o
   5  10   6          9.09          4.03         2.72 o
   6  10   6         40.72         38.21         4.75 o
   7  10   6         23.36         33.87         4.97 o
   8  10   6         27.24         24.96         4.68 o
   9  10   6          0.88         -3.80         3.80 o
 -11  11   6          6.13          5.71         4.28 o
 -10  11   6         15.78         10.87         4.02 o
  -9  11   6          0.27         -3.36         3.54 o
  -8  11   6         21.80         26.35         4.47 o
  -7  11   6         79.29         93.39         4.84 o
  -6  11   6         59.80         60.96         3.65 o
  -5  11   6          4.11         -0.31         2.61 o
  -4  11   6          8.74         10.32         2.42 o
  -3  11   6         15.85         17.24         2.50 o
  -2  11   6         90.00        100.35         4.03 o
  -1  11   6        152.56        156.54         4.61 o
   0  11   6         61.94         56.84         3.36 o
   1  11   6        106.30         98.30         4.03 o
   2  11   6        154.45        138.96         4.45 o
   3  11   6         84.88         97.21         4.11 o
   4  11   6         43.93         32.51         3.49 o
   5  11   6         26.92         15.84         5.04 o
   6  11   6          4.15         -1.60         3.06 o
   7  11   6          0.86         -2.02         3.80 o
   8  11   6         34.56         36.49         5.23 o
 -10  12   6          0.40         -5.38         5.38 o
  -9  12   6          4.71          0.24         7.39 o
  -8  12   6         42.12         47.49         4.23 o
  -7  12   6          9.83          6.35         2.96 o
  -6  12   6          9.24         10.10         2.56 o
  -5  12   6          8.42         11.53         2.50 o
  -4  12   6          1.12         -1.81         2.16 o
  -3  12   6        414.19        393.38         7.64 o
  -2  12   6        139.30        130.26         4.37 o
  -1  12   6          0.04         -2.02         2.02 o
   0  12   6        105.27        107.72         4.95 o
   1  12   6         18.92         11.63         2.59 o
   2  12   6        292.48        276.28         6.37 o
   3  12   6        129.27        129.04         5.43 o
   4  12   6         16.05         18.69         3.22 o
   5  12   6          0.96         -3.33         3.33 o
   6  12   6          0.88         -1.12         3.54 o
  -8  13   6          1.78         -2.91         2.91 o
  -7  13   6         17.01         16.52         3.45 o
  -6  13   6          0.44         -3.88         3.88 o
  -5  13   6          1.81          1.18         2.35 o
  -4  13   6          7.06          7.81         2.66 o
  -3  13   6          9.67          6.46         2.36 o
  -2  13   6        205.52        207.13         6.69 o
  -1  13   6         53.65         63.66         3.85 o
   0  13   6          1.89          0.23         2.16 o
   1  13   6          4.03          7.56         2.86 o
   2  13   6          9.20         11.09         2.69 o
   3  13   6         33.75         32.19         3.84 o
   4  13   6         71.08         77.16         7.26 o
   5  13   6          7.40          7.73         3.80 o
  -6  14   6         12.50          7.11         4.50 o
  -5  14   6          1.27         -0.40         2.66 o
  -4  14   6         56.05         53.69         3.89 o
  -3  14   6         24.52         28.06         3.47 o
  -2  14   6        103.40        124.47         4.95 o
  -1  14   6         17.88         19.77         3.36 o
   0  14   6          9.86         11.50         3.00 o
   1  14   6         18.59         24.28         3.33 o
   2  14   6         95.77        113.85         5.04 o
   3  14   6         11.06         14.11         6.72 o
 -16   1   7          2.12         -2.73         2.80 o
 -15   1   7          3.18          0.77         2.76 o
 -14   1   7          4.66          2.43         2.59 o
 -13   1   7          1.82         -2.52         2.52 o
 -12   1   7          9.20          8.87         2.16 o
 -11   1   7          8.03          6.10         2.09 o
 -10   1   7         33.76         31.91         2.69 o
  -9   1   7         59.81         58.34         2.93 o
  -8   1   7         11.70         10.56         1.75 o
  -7   1   7        250.77        249.96         4.70 o
  -6   1   7          5.88          6.05         0.85 o
  -5   1   7        515.61        472.84         4.17 o
  -4   1   7        291.80        270.73         3.27 o
  -3   1   7          6.55          5.81         0.90 o
  -2   1   7        178.60        221.04         2.76 o
  -1   1   7        349.96        316.69         3.50 o
   0   1   7        278.64        336.77         3.40 o
   1   1   7        571.81        516.60         6.63 o
   2   1   7       1922.70       1941.27        18.82 o
   3   1   7        319.91        291.83         6.11 o
   4   1   7          2.25         -1.14         1.14 o
   5   1   7         11.60         10.11         1.83 o
   6   1   7        248.31        268.82         5.54 o
   7   1   7        127.19        114.61         3.97 o
   8   1   7         25.19         25.24         2.69 o
   9   1   7          3.67          2.54         2.09 o
  10   1   7          3.32          3.21         3.63 o
  11   1   7         28.05         40.93         5.45 o
  12   1   7          9.80          7.07         6.05 o
 -16   2   7          2.35         -0.91         3.01 o
 -15   2   7          4.41          2.08         2.84 o
 -14   2   7          4.82          6.00         2.66 o
 -13   2   7          3.71          3.06         2.25 o
 -12   2   7          0.46          1.18         2.02 o
 -11   2   7         13.51         16.95         2.38 o
 -10   2   7          5.32          1.31         1.91 o
  -9   2   7          6.95          5.93         1.84 o
  -8   2   7         43.29         60.90         3.20 o
  -7   2   7        491.88        499.70         7.14 o
  -6   2   7          2.78          6.06         0.87 o
  -5   2   7        125.46        123.40         1.95 o
  -4   2   7        558.18        569.95         5.47 o
  -3   2   7       1273.05       1187.70         9.72 o
  -2   2   7        911.56        949.01         7.94 o
  -1   2   7        335.02        372.27         3.87 o
   0   2   7        129.73        148.81         2.96 o
   1   2   7        490.46        499.16         4.74 o
   2   2   7        591.90        547.24         5.87 o
   3   2   7        202.86        209.87         4.46 o
   4   2   7        198.23        187.69         4.11 o
   5   2   7          9.61          8.91         1.75 o
   6   2   7        107.41         97.46         3.44 o
   7   2   7        155.68        179.78         4.78 o
   8   2   7        239.76        217.61         5.45 o
   9   2   7         32.17         34.52         3.00 o
  10   2   7         12.75          7.35         2.59 o
  11   2   7          7.96          7.06         3.80 o
  12   2   7          8.95         10.22         4.50 o
 -16   3   7          2.06         -3.35         3.35 o
 -15   3   7          7.20          6.13         2.84 o
 -14   3   7          0.52         -2.35         2.35 o
 -13   3   7         19.80         27.83         3.07 o
 -12   3   7          6.39          3.60         2.42 o
 -11   3   7         38.63         32.42         3.00 o
 -10   3   7          6.71          9.26         2.09 o
  -9   3   7         32.22         31.20         2.50 o
  -8   3   7          2.53         -0.50         1.68 o
  -7   3   7        422.92        392.94         5.18 o
  -6   3   7        175.17        161.72         2.39 o
  -5   3   7         23.66         29.25         1.24 o
  -4   3   7         24.06         16.60         1.30 o
  -3   3   7         59.01         80.99         1.85 o
  -2   3   7       1564.30       1636.93        11.71 o
  -1   3   7        454.44        440.01         4.49 o
   0   3   7         67.51         72.52         1.63 o
   1   3   7          6.10          3.04         0.71 o
   2   3   7         29.37         25.37         1.47 o
   3   3   7         91.94         91.09         2.86 o
   4   3   7        275.33        255.99         6.29 o
   5   3   7         20.01         20.22         2.35 o
   6   3   7         44.03         44.22         2.93 o
   7   3   7         40.34         35.25         2.84 o
   8   3   7        241.52        235.24         7.94 o
   9   3   7         24.39         24.04         2.84 o
  10   3   7          5.50          0.06         2.32 o
  11   3   7         17.90         20.09        10.08 o
  12   3   7          0.94          4.37         5.71 o
 -15   4   7         17.29         23.22         3.52 o
 -14   4   7         20.47         18.35         3.10 o
 -13   4   7        123.36        121.85         5.05 o
 -12   4   7          0.01         -2.09         2.09 o
 -11   4   7          0.68         -1.77         2.16 o
 -10   4   7        101.88         93.53         3.70 o
  -9   4   7        366.30        372.95         8.73 o
  -8   4   7         42.70         54.59         3.02 o
  -7   4   7        620.13        574.50         6.76 o
  -6   4   7          0.46          1.15         0.90 o
  -5   4   7          3.57          7.08         0.99 o
  -4   4   7        235.90        225.58         3.19 o
  -3   4   7          3.71          7.71         0.98 o
  -2   4   7        669.95        654.35         6.21 o
  -1   4   7        655.31        648.06         6.16 o
   0   4   7        120.90        131.38         2.35 o
   1   4   7          8.85          7.10         0.91 o
   2   4   7        989.91        958.47         8.33 o
   3   4   7       1793.58       1742.41        15.45 o
   4   4   7        613.49        638.01         8.74 o
   5   4   7        295.83        269.26         6.11 o
   6   4   7        157.83        149.75         4.28 o
   7   4   7         31.91         34.23         2.93 o
   8   4   7         45.98         55.12         3.44 o
   9   4   7          1.69         -1.02         2.25 o
  10   4   7          7.51          5.07         2.59 o
  11   4   7          0.00         -3.10         3.10 o
 -15   5   7          0.35          3.86         3.00 o
 -14   5   7         10.61          8.39         4.07 o
 -13   5   7          2.29          1.92         2.59 o
 -12   5   7         75.86        102.47         4.60 o
 -11   5   7          4.03          4.46         2.59 o
 -10   5   7          8.37          6.05         2.02 o
  -9   5   7         18.65         22.24         2.62 o
  -8   5   7         22.28         17.36         2.78 o
  -7   5   7         40.87         48.35         2.18 o
  -6   5   7         98.55         93.44         2.22 o
  -5   5   7          0.02         -0.73         0.73 o
  -4   5   7        518.95        534.99         5.52 o
  -3   5   7          2.06          2.69         0.98 o
  -2   5   7         22.69         10.08         1.06 o
  -1   5   7        497.68        478.92         5.15 o
   0   5   7          3.32          2.94         1.00 o
   1   5   7        325.62        319.69         3.96 o
   2   5   7        207.02        197.86         3.10 o
   3   5   7         51.04         43.76         2.16 o
   4   5   7          0.53         -1.48         1.48 o
   5   5   7         32.94         26.54         2.59 o
   6   5   7        172.32        165.05         4.45 o
   7   5   7        138.89        135.86         4.28 o
   8   5   7         23.82         10.67         2.42 o
   9   5   7          7.01          7.50         2.50 o
  10   5   7          0.40         -2.35         2.35 o
  11   5   7         13.22         12.81         5.08 o
 -15   6   7          0.00         -3.13         3.22 o
 -14   6   7         12.24         13.14         3.18 o
 -13   6   7         32.59         38.81         3.70 o
 -12   6   7          1.21         -2.00         2.52 o
 -11   6   7         27.62         32.52         3.18 o
 -10   6   7        120.60        116.10         4.19 o
  -9   6   7         32.88         31.93         4.36 o
  -8   6   7         66.86         67.93         3.27 o
  -7   6   7         58.55         52.94         2.33 o
  -6   6   7         29.33         27.94         1.66 o
  -5   6   7        107.20        112.71         2.08 o
  -4   6   7        112.77        112.09         2.03 o
  -3   6   7          5.22          3.82         1.03 o
  -2   6   7        145.15        154.23         2.72 o
  -1   6   7        194.50        165.56         2.91 o
   0   6   7         78.87         70.69         2.15 o
   1   6   7       1112.09       1124.95        10.17 o
   2   6   7        329.67        330.42         4.25 o
   3   6   7         78.86         70.11         2.39 o
   4   6   7        648.35        622.51         8.79 o
   5   6   7       1154.47       1140.41        15.52 o
   6   6   7        300.36        308.38         6.21 o
   7   6   7         29.73         28.96         2.84 o
   8   6   7          2.78         -0.24         2.25 o
   9   6   7         43.10         42.89         5.04 o
  10   6   7         18.52         19.53         3.61 o
  11   6   7         32.73         42.34         4.62 o
 -14   7   7         50.93         52.57         5.90 o
 -13   7   7          0.46         -0.94         2.77 o
 -12   7   7         58.94         62.94         4.78 o
 -11   7   7         38.61         42.02         3.74 o
 -10   7   7        355.79        349.46         8.15 o
  -9   7   7         17.69         16.46         3.10 o
  -8   7   7        195.36        180.30         7.17 o
  -7   7   7          6.69          1.67         1.84 o
  -6   7   7        498.20        459.35         7.02 o
  -5   7   7        414.64        382.13         4.92 o
  -4   7   7        123.55        128.72         2.19 o
  -3   7   7         38.40         46.84         2.44 o
  -2   7   7          0.21         -1.12         1.12 o
  -1   7   7        396.04        392.92         5.46 o
   0   7   7        971.00        968.53         9.90 o
   1   7   7         38.95         44.43         2.21 o
   2   7   7         54.71         57.10         2.01 o
   3   7   7         85.45         79.79         2.60 o
   4   7   7          0.06         -1.65         1.65 o
   5   7   7        407.43        403.84         7.03 o
   6   7   7         17.87         15.93         2.42 o
   7   7   7         44.61         47.00         3.33 o
   8   7   7         18.75         19.37         2.93 o
   9   7   7          5.86          5.70         2.59 o
  10   7   7         16.70         14.11         4.75 o
 -13   8   7         10.41         12.10         3.49 o
 -12   8   7          0.37         -2.34         2.83 o
 -11   8   7         58.17         66.99         4.78 o
 -10   8   7          8.50          9.38         2.96 o
  -9   8   7          3.32         -0.92         2.17 o
  -8   8   7         84.50         96.80         4.49 o
  -7   8   7        605.93        595.24         8.72 o
  -6   8   7        251.72        226.54         4.83 o
  -5   8   7         88.83         91.08         3.78 o
  -4   8   7         69.38         70.42         2.97 o
  -3   8   7        559.90        546.78         7.89 o
  -2   8   7        168.26        162.69         3.46 o
  -1   8   7         37.96         40.34         2.49 o
   0   8   7         26.11         29.78         1.97 o
   1   8   7        160.98        145.46         3.85 o
   2   8   7        486.43        451.81         7.24 o
   3   8   7        169.08        154.54         4.74 o
   4   8   7        258.24        254.03         8.08 o
   5   8   7         13.14         16.42         4.70 o
   6   8   7         27.44         30.18         4.02 o
   7   8   7         12.65          9.41         5.38 o
   8   8   7          4.41          1.34         3.33 o
   9   8   7         20.99         27.99         4.75 o
  10   8   7          5.60         -2.69         4.70 o
 -13   9   7          1.22          4.70         3.80 o
 -12   9   7         12.09         13.44         4.28 o
 -11   9   7          3.61          0.67         3.80 o
 -10   9   7         10.52         13.78         3.71 o
  -9   9   7          6.25         -2.85         2.85 o
  -8   9   7         15.28         12.10         3.54 o
  -7   9   7          4.67         -1.73         2.12 o
  -6   9   7        160.69        167.91         4.33 o
  -5   9   7        533.46        545.01         8.22 o
  -4   9   7        136.35        138.50         4.09 o
  -3   9   7         10.15          8.14         1.97 o
  -2   9   7        423.71        398.42         6.72 o
  -1   9   7          2.34          2.69         1.68 o
   0   9   7         28.00         17.98         2.16 o
   1   9   7          7.65          1.34         1.68 o
   2   9   7         52.29         59.15         3.78 o
   3   9   7         95.34         94.51         4.13 o
   4   9   7         10.85          9.30         3.06 o
   5   9   7          3.12          5.58         3.06 o
   6   9   7          7.81          7.06         3.70 o
   7   9   7          0.22         -0.47         2.83 o
   8   9   7          0.57          0.08         4.37 o
   9   9   7          2.69          3.36         4.28 o
 -12  10   7         15.17          1.66         5.38 o
 -11  10   7          4.87          0.34         3.80 o
 -10  10   7          0.54         -0.34         3.80 o
  -9  10   7         39.88         39.10         4.97 o
  -8  10   7          5.80          4.37         3.33 o
  -7  10   7          4.59          5.13         2.57 o
  -6  10   7          5.18          5.38         2.16 o
  -5  10   7          2.02          2.23         1.83 o
  -4  10   7       1026.36       1006.66        12.84 o
  -3  10   7        204.13        223.18         5.29 o
  -2  10   7        427.34        427.50         7.47 o
  -1  10   7        217.87        211.90         5.12 o
   0  10   7        245.88        215.41         5.20 o
   1  10   7          0.77          0.99         1.91 o
   2  10   7         12.90          9.16         2.57 o
   3  10   7         17.35          6.89         2.44 o
   4  10   7         39.94         43.69         8.06 o
   5  10   7          0.59         -0.78         3.06 o
   6  10   7         29.10         31.98         4.68 o
   7  10   7         11.60         13.10         4.28 o
   8  10   7          1.96          4.11         4.02 o
 -11  11   7         26.58         26.59         6.05 o
 -10  11   7          0.03          0.85         3.54 o
  -9  11   7         12.72          8.54         4.02 o
  -8  11   7          0.10         -2.98         3.23 o
  -7  11   7          1.25         -2.44         2.57 o
  -6  11   7         12.61         19.13         2.66 o
  -5  11   7        509.24        510.20         9.64 o
  -4  11   7         32.33         37.71         3.07 o
  -3  11   7         36.96         36.74         4.07 o
  -2  11   7          4.99          1.34         2.02 o
  -1  11   7        245.07        240.20         5.70 o
   0  11   7        261.24        252.96         5.87 o
   1  11   7         63.02         55.86         3.88 o
   2  11   7         12.56          9.18         2.72 o
   3  11   7          0.83          1.31         2.57 o
   4  11   7         47.86         54.19         6.38 o
   5  11   7        145.28        155.63         7.60 o
   6  11   7          7.96          2.91         3.54 o
   7  11   7          4.43          3.72         4.70 o
  -9  12   7          0.35         -4.37         4.37 o
  -8  12   7          0.29         -3.09         5.38 o
  -7  12   7          1.01          2.35         2.77 o
  -6  12   7         30.46         32.27         3.84 o
  -5  12   7         50.89         51.65         3.47 o
  -4  12   7         30.09         25.64         2.84 o
  -3  12   7         10.15          6.23         2.50 o
  -2  12   7         32.68         27.81         3.02 o
  -1  12   7         71.42         76.84         4.03 o
   0  12   7         20.44         18.57         2.66 o
   1  12   7         19.76         26.72         2.93 o
   2  12   7         13.14         11.24         2.96 o
   3  12   7         10.76          4.67         2.96 o
   4  12   7          1.81         -1.43         3.54 o
   5  12   7          0.07         -1.34         4.03 o
   6  12   7         27.26         24.24         4.75 o
  -8  13   7          0.61         -3.82         6.38 o
  -7  13   7         29.53         28.47         4.49 o
  -6  13   7        112.20        131.59         6.13 o
  -5  13   7        227.59        250.75         6.45 o
  -4  13   7         18.33          7.48         2.66 o
  -3  13   7          2.85          2.22         2.62 o
  -2  13   7          9.02          5.33         4.46 o
  -1  13   7         17.82         15.10         2.84 o
   0  13   7         98.07        102.85         5.33 o
   1  13   7          9.81          8.10         3.10 o
   2  13   7         19.75         21.55         3.45 o
   3  13   7         29.71         35.88         6.72 o
   4  13   7         14.60          5.38         6.05 o
  -6  14   7         28.75         35.62         6.72 o
  -5  14   7          1.30         -0.29         2.78 o
  -4  14   7         64.22         77.01         7.95 o
  -3  14   7         47.97         58.08         4.11 o
  -2  14   7        102.07        121.03         5.17 o
  -1  14   7        103.20        120.59         5.12 o
   0  14   7          2.14         -2.02         2.76 o
   1  14   7        100.77        125.23         6.60 o
   2  14   7          1.20          1.34         6.05 o
 -16   0   8          2.30          1.34         4.28 o
 -15   0   8          4.21         -0.20         4.02 o
 -14   0   8          1.00         -3.36         3.36 o
 -13   0   8          0.08         -3.25         3.36 o
 -12   0   8         23.51         17.61         3.80 o
 -11   0   8          2.54          1.89         2.58 o
 -10   0   8         20.29         14.14         3.06 o
  -9   0   8          4.49          3.91         2.58 o
  -8   0   8        111.22        110.28         4.50 o
  -7   0   8        261.46        247.97         5.43 o
  -6   0   8         32.11         36.67         1.86 o
  -5   0   8       3485.57       3359.65        47.61 o
  -4   0   8       7874.14       7744.44        74.85 o
  -3   0   8       8046.72       8639.91        83.25 o
  -2   0   8        395.78        369.10         5.63 o
  -1   0   8       2111.59       1875.31        19.96 o
   0   0   8       2040.55       2031.72        21.48 o
   1   0   8        540.79        724.22        12.35 o
   2   0   8         41.02         40.23         3.06 o
   3   0   8        136.19        131.87         4.97 o
   4   0   8        542.70        530.31        13.10 o
   5   0   8         80.34         73.59         5.04 o
   6   0   8          2.90          4.03         2.58 o
   7   0   8         16.38         13.78         3.33 o
   8   0   8         44.87         50.39         4.97 o
   9   0   8        110.01        122.20         7.39 o
  10   0   8         58.88         50.79         5.16 o
  11   0   8          0.18          2.69         5.38 o
 -16   1   8          0.04         -2.66         2.66 o
 -15   1   8          0.19         -2.50         2.50 o
 -14   1   8          0.60          1.06         2.44 o
 -13   1   8          0.44         -2.09         2.09 o
 -12   1   8         22.20         12.82         2.50 o
 -11   1   8         14.61         20.06         2.56 o
 -10   1   8          8.77          6.89         2.09 o
  -9   1   8         42.93         44.77         3.20 o
  -8   1   8        128.25        116.37         3.52 o
  -7   1   8         11.81         14.50         1.55 o
  -6   1   8        373.32        374.11         3.77 o
  -5   1   8       2949.25       2916.76        21.29 o
  -4   1   8         32.29         29.26         1.80 o
  -3   1   8        599.24        624.20         5.87 o
  -2   1   8       1610.42       1586.24        12.26 o
  -1   1   8        397.29        470.83         4.68 o
   0   1   8       1426.50       1468.89        11.38 o
   1   1   8        179.68        198.38         3.94 o
   2   1   8        169.80        148.89         4.27 o
   3   1   8          2.26         10.06         1.68 o
   4   1   8         32.02         25.47         2.09 o
   5   1   8        444.19        431.56         7.06 o
   6   1   8          0.03         -1.26         1.65 o
   7   1   8        135.22        136.83         5.14 o
   8   1   8         16.63         26.53         2.76 o
   9   1   8         31.02         21.49         2.93 o
  10   1   8          4.06          2.49         2.50 o
  11   1   8         17.29         15.77         4.50 o
 -16   2   8          0.00         -2.82         3.35 o
 -15   2   8          0.21         -1.53         2.56 o
 -14   2   8          4.07          4.03         2.66 o
 -13   2   8          3.46          3.38         2.32 o
 -12   2   8          7.19          5.27         2.22 o
 -11   2   8        145.33        139.44         4.53 o
 -10   2   8        154.37        143.86         4.37 o
  -9   2   8         91.22         85.89         3.50 o
  -8   2   8        153.23        133.38         3.77 o
  -7   2   8         73.56         68.57         2.40 o
  -6   2   8       1527.76       1533.56        10.68 o
  -5   2   8        197.15        188.07         4.01 o
  -4   2   8        283.37        311.98         3.78 o
  -3   2   8        370.19        359.92         4.05 o
  -2   2   8        947.70        985.66         8.34 o
  -1   2   8       2031.06       2133.11        16.38 o
   0   2   8        645.07        719.74         6.43 o
   1   2   8         71.42         66.41         1.77 o
   2   2   8        166.57        158.33         3.70 o
   3   2   8        102.19        107.05         3.18 o
   4   2   8        245.28        258.70         5.20 o
   5   2   8         21.80         20.72         2.35 o
   6   2   8        112.32        110.46         3.77 o
   7   2   8          1.15         -0.17         2.02 o
   8   2   8          0.03         -1.84         2.09 o
   9   2   8         25.29         22.78         3.38 o
  10   2   8          4.82          4.68         2.59 o
  11   2   8          0.14         -3.02         3.80 o
 -16   3   8         12.33         13.50         4.97 o
 -15   3   8          3.13         -1.15         2.71 o
 -14   3   8         68.13         82.77         4.69 o
 -13   3   8          1.39         -0.81         2.32 o
 -12   3   8          0.45         -1.21         2.16 o
 -11   3   8          0.52         -1.83         1.83 o
 -10   3   8        136.03        151.62         4.45 o
  -9   3   8          7.91          7.07         2.03 o
  -8   3   8        329.64        318.96         5.79 o
  -7   3   8        686.71        694.49         8.43 o
  -6   3   8         91.30         92.27         1.85 o
  -5   3   8        699.90        692.22         6.60 o
  -4   3   8       1679.88       1737.56        13.61 o
  -3   3   8        533.94        572.77         5.71 o
  -2   3   8       1062.35       1064.68         8.98 o
  -1   3   8        289.95        281.58         3.52 o
   0   3   8        896.86        862.19        10.47 o
   1   3   8        388.16        377.72         4.83 o
   2   3   8        249.10        215.64         4.37 o
   3   3   8        859.13        843.40        10.41 o
   4   3   8          5.30          3.02         1.68 o
   5   3   8        669.63        657.77         9.32 o
   6   3   8          1.11         -1.22         1.83 o
   7   3   8        149.45        147.48         4.53 o
   8   3   8         21.11         25.22         2.84 o
   9   3   8          2.50          5.77         2.42 o
  10   3   8          0.56          2.89         2.50 o
  11   3   8         14.11         13.85         3.74 o
 -15   4   8          0.83          0.77         2.93 o
 -14   4   8         15.61          6.37         2.93 o
 -13   4   8          0.17         -2.16         2.16 o
 -12   4   8         11.70          8.50         2.66 o
 -11   4   8         66.89         85.56         5.63 o
 -10   4   8         21.28         11.88         2.25 o
  -9   4   8         80.68         83.36         3.44 o
  -8   4   8         47.24         40.94         2.69 o
  -7   4   8        439.93        449.56         5.95 o
  -6   4   8        233.73        214.76         2.87 o
  -5   4   8         36.44         34.09         1.35 o
  -4   4   8          0.20         -0.56         0.85 o
  -3   4   8        336.18        348.12         4.20 o
  -2   4   8        424.49        421.68         4.70 o
  -1   4   8       1030.71       1018.92         8.22 o
   0   4   8          0.17          1.01         0.89 o
   1   4   8        615.10        607.37         6.85 o
   2   4   8         11.02          8.48         1.75 o
   3   4   8          6.15          7.83         1.75 o
   4   4   8        709.36        675.77        10.98 o
   5   4   8        436.06        418.05         7.14 o
   6   4   8         16.45          9.37         2.25 o
   7   4   8         10.45          9.54         2.42 o
   8   4   8          2.72          2.02         2.25 o
   9   4   8         46.01         53.89         3.67 o
  10   4   8         13.71          7.76         2.93 o
  11   4   8          2.50          2.72         7.29 o
 -15   5   8          0.02         -0.10         3.78 o
 -14   5   8         56.58         59.59         4.28 o
 -13   5   8          1.76         -0.49         2.50 o
 -12   5   8          4.37          0.78         2.72 o
 -11   5   8         45.82         40.38         3.49 o
 -10   5   8         10.26          9.69         2.44 o
  -9   5   8         67.88         58.49         3.27 o
  -8   5   8          0.58         -0.84         2.42 o
  -7   5   8         40.20         45.23         2.27 o
  -6   5   8         18.67         17.85         1.22 o
  -5   5   8         29.35         27.65         1.35 o
  -4   5   8         44.30         45.23         1.85 o
  -3   5   8         16.45         16.89         1.31 o
  -2   5   8        812.98        819.82         7.62 o
  -1   5   8         88.81         89.01         2.12 o
   0   5   8          0.13         -0.53         0.95 o
   1   5   8        737.16        752.42         8.05 o
   2   5   8        721.35        683.60         7.76 o
   3   5   8        266.48        249.38         5.01 o
   4   5   8         13.53         16.46         2.28 o
   5   5   8        870.73        839.09        11.08 o
   6   5   8        329.00        318.59         6.45 o
   7   5   8          9.58          3.74         2.25 o
   8   5   8          0.59         -1.97         1.97 o
   9   5   8         66.82         61.94         3.77 o
  10   5   8         23.23         17.52         3.02 o
 -15   6   8          0.42         -5.38         5.38 o
 -14   6   8          3.01          5.88         3.02 o
 -13   6   8        129.99        131.86         5.02 o
 -12   6   8         79.55         94.45         4.67 o
 -11   6   8         45.09         54.04         4.29 o
 -10   6   8          1.00          1.85         2.02 o
  -9   6   8          7.47          6.88         3.10 o
  -8   6   8         82.29         85.05         3.52 o
  -7   6   8         86.42         87.33         2.79 o
  -6   6   8        136.76        134.73         2.62 o
  -5   6   8        211.92        192.39         2.75 o
  -4   6   8         25.43         34.32         2.01 o
  -3   6   8        332.87        322.14         4.27 o
  -2   6   8        160.41        139.18         2.98 o
  -1   6   8        253.91        225.10         3.50 o
   0   6   8        764.72        720.26         7.10 o
   1   6   8        528.59        513.43         6.39 o
   2   6   8         34.88         33.63         2.08 o
   3   6   8        205.35        212.53         5.19 o
   4   6   8        819.70        806.44        10.74 o
   5   6   8        558.64        578.32         8.98 o
   6   6   8          6.44          1.76         2.16 o
   7   6   8          5.94          2.36         1.97 o
   8   6   8        109.47        112.83         4.28 o
   9   6   8          0.34         -0.50         2.42 o
  10   6   8          0.44         -2.66         2.66 o
 -14   7   8          1.85         -2.96         2.96 o
 -13   7   8         42.73         43.40         4.51 o
 -12   7   8         13.43          7.84         3.10 o
 -11   7   8         11.67         12.54         3.10 o
 -10   7   8         40.48         46.22         3.88 o
  -9   7   8        252.34        235.58         6.46 o
  -8   7   8         10.89         14.19         2.99 o
  -7   7   8         24.12         31.38         2.50 o
  -6   7   8         11.60         14.28         2.10 o
  -5   7   8        109.29        109.00         2.63 o
  -4   7   8          0.08         -0.95         0.95 o
  -3   7   8         46.55         47.54         2.27 o
  -2   7   8        560.75        551.69         6.77 o
  -1   7   8         43.53         45.55         2.25 o
   0   7   8        433.07        391.30         5.50 o
   1   7   8        179.49        171.43         4.05 o
   2   7   8        236.14        219.40         4.20 o
   3   7   8        116.69        104.04         3.94 o
   4   7   8          1.69          3.52         1.91 o
   5   7   8          0.29         -1.83         1.83 o
   6   7   8          0.81         -2.09         2.09 o
   7   7   8          0.38         -1.02         2.25 o
   8   7   8         56.20         62.31         3.85 o
   9   7   8          2.18          3.09         2.66 o
 -13   8   8          6.02          4.06         5.06 o
 -12   8   8          0.00         -2.77         2.77 o
 -11   8   8          2.66          1.12         2.72 o
 -10   8   8          1.52         -2.69         2.72 o
  -9   8   8          5.75          4.50         3.53 o
  -8   8   8        167.47        174.83         5.68 o
  -7   8   8         33.66         34.48         3.49 o
  -6   8   8          6.67          7.60         1.77 o
  -5   8   8         14.72         13.23         2.72 o
  -4   8   8        107.61         99.11         3.27 o
  -3   8   8         83.87         93.99         3.03 o
  -2   8   8          4.81          1.63         1.42 o
  -1   8   8         42.31         44.96         2.33 o
   0   8   8        244.49        242.93         4.42 o
   1   8   8         13.33         14.08         1.91 o
   2   8   8        133.45        131.21         4.62 o
   3   8   8          3.14          2.35         3.70 o
   4   8   8         29.01         30.53         6.38 o
   5   8   8          3.55         -0.22         2.73 o
   6   8   8        101.08        107.20         6.40 o
   7   8   8          0.86          7.35         3.54 o
   8   8   8          7.07          1.57         3.54 o
   9   8   8          0.08         -3.80         3.80 o
 -12   9   8          9.99          7.39         4.28 o
 -11   9   8          8.08          4.51         4.02 o
 -10   9   8          6.89         10.08         3.80 o
  -9   9   8          0.07         -0.52         3.06 o
  -8   9   8          0.03         -1.68         3.02 o
  -7   9   8        202.97        198.25         5.89 o
  -6   9   8         13.37         16.08         2.35 o
  -5   9   8          1.58          1.20         1.88 o
  -4   9   8        145.53        145.44         4.19 o
  -3   9   8         49.14         37.55         3.39 o
  -2   9   8          4.76          0.52         3.10 o
  -1   9   8          3.04         -1.05         1.75 o
   0   9   8         98.51         81.32         3.18 o
   1   9   8        179.70        202.61         5.79 o
   2   9   8        147.99        154.92         7.37 o
   3   9   8          6.71          6.05         2.85 o
   4   9   8          3.84          2.43         3.06 o
   5   9   8          2.51          3.77         3.36 o
   6   9   8        141.52        168.60         6.18 o
   7   9   8         38.48         35.84         6.38 o
   8   9   8          0.19         -3.80         3.80 o
 -12  10   8          0.50          0.00         6.05 o
 -11  10   8          0.02         -0.72         3.54 o
 -10  10   8          2.91         -0.54         3.54 o
  -9  10   8          9.64         10.22         6.72 o
  -8  10   8          3.63         -0.04         3.54 o
  -7  10   8          0.00         -0.43         2.91 o
  -6  10   8          0.05         -2.26         2.26 o
  -5  10   8         55.80         56.82         3.87 o
  -4  10   8          6.55          6.22         3.01 o
  -3  10   8        367.29        338.15         6.63 o
  -2  10   8          2.13          1.55         1.97 o
  -1  10   8          1.72          2.02         2.72 o
   0  10   8         25.37         31.07         2.69 o
   1  10   8        103.74         87.98         4.51 o
   2  10   8         21.78         25.80         3.35 o
   3  10   8         12.31          5.07         4.03 o
   4  10   8          0.81         -3.06         3.06 o
   5  10   8          4.40         -0.38         3.23 o
   6  10   8          2.67          6.48         4.03 o
   7  10   8          0.01         -3.33         3.33 o
 -10  11   8          4.96          2.06         3.71 o
  -9  11   8         64.17         84.56         6.40 o
  -8  11   8         14.37          6.13         4.37 o
  -7  11   8          4.70          2.69         2.57 o
  -6  11   8        101.63        107.46         5.13 o
  -5  11   8        159.94        158.22         5.33 o
  -4  11   8         28.89         34.34         3.00 o
  -3  11   8        134.77        135.50         4.45 o
  -2  11   8        105.68        103.78         4.19 o
  -1  11   8          6.11          0.41         1.97 o
   0  11   8          3.03          0.17         2.02 o
   1  11   8         28.26         29.79         3.85 o
   2  11   8         85.14        100.91         5.01 o
   3  11   8         14.91          4.70         3.33 o
   4  11   8          0.10         -2.35         3.70 o
   5  11   8          0.98         -0.67         3.36 o
   6  11   8         28.01         32.29         4.97 o
  -9  12   8          3.62          0.91         4.03 o
  -8  12   8         62.94         80.55         6.88 o
  -7  12   8          2.94          1.83         2.96 o
  -6  12   8         27.94         25.62         3.74 o
  -5  12   8         36.60         49.89         3.60 o
  -4  12   8          4.06          0.50         2.42 o
  -3  12   8         38.49         38.90         3.33 o
  -2  12   8         25.58         30.52         3.10 o
  -1  12   8          0.08         -2.16         2.16 o
   0  12   8         49.29         53.45         4.27 o
   1  12   8         40.58         45.07         5.87 o
   2  12   8         73.51         82.58         5.16 o
   3  12   8         24.43         28.43         4.50 o
   4  12   8          3.19         -3.70         3.80 o
   5  12   8         21.50         14.11         6.72 o
  -7  13   8         23.73         21.16         3.84 o
  -6  13   8         12.87         19.62         3.84 o
  -5  13   8          6.29          4.26         2.90 o
  -4  13   8         16.31         13.32         2.93 o
  -3  13   8         22.67         15.07         2.93 o
  -2  13   8         45.71         62.66         6.01 o
  -1  13   8          5.59          1.03         2.72 o
   0  13   8          3.22          2.02         4.75 o
   1  13   8         71.01         91.65         5.55 o
   2  13   8          0.16         -3.23         3.23 o
  -5  14   8          1.74          3.93         4.50 o
  -4  14   8          1.12         -2.66         2.66 o
  -3  14   8         31.39         25.19         3.69 o
  -2  14   8          0.10          1.50         2.84 o
  -1  14   8          8.79          4.10         2.73 o
   0  14   8         34.13         47.04         8.74 o
 -16   1   9          1.02         -3.65         3.65 o
 -15   1   9          1.41         -0.60         2.73 o
 -14   1   9         25.95         22.80         3.18 o
 -13   1   9          4.19          6.81         2.44 o
 -12   1   9          4.61          0.52         2.16 o
 -11   1   9         82.49         80.61         3.94 o
 -10   1   9          9.94          9.10         2.33 o
  -9   1   9        234.48        248.13         5.27 o
  -8   1   9        155.75        147.15         3.94 o
  -7   1   9        232.80        237.05         3.88 o
  -6   1   9       1235.90       1229.09         9.07 o
  -5   1   9        299.80        310.07         4.00 o
  -4   1   9        476.68        452.38         4.87 o
  -3   1   9        148.60        144.88         3.16 o
  -2   1   9        361.80        374.08         4.36 o
  -1   1   9          1.22         -0.08         0.73 o
   0   1   9          0.48          0.18         1.07 o
   1   1   9       1195.74       1121.79        12.51 o
   2   1   9        429.11        402.13         6.46 o
   3   1   9         71.94         68.73         2.90 o
   4   1   9         67.58         76.07         3.33 o
   5   1   9         27.95         30.75         2.59 o
   6   1   9        266.96        253.48         8.15 o
   7   1   9         94.23        106.35         4.11 o
   8   1   9          0.09         -1.97         1.97 o
   9   1   9          5.47          5.33         3.30 o
  10   1   9          0.32         -2.69         2.69 o
 -16   2   9         10.32          6.72         6.72 o
 -15   2   9          9.84          5.93         2.84 o
 -14   2   9          1.82         -1.14         2.66 o
 -13   2   9          0.97         -2.22         2.22 o
 -12   2   9          5.22          8.58         2.42 o
 -11   2   9         25.37         24.43         2.69 o
 -10   2   9        204.09        193.19         5.04 o
  -9   2   9         27.30         27.87         2.59 o
  -8   2   9        407.33        429.01         6.96 o
  -7   2   9        136.73        147.64         3.10 o
  -6   2   9        256.47        251.22         3.47 o
  -5   2   9        405.52        378.97         4.49 o
  -4   2   9        276.70        296.53         3.77 o
  -3   2   9        374.41        375.84         4.37 o
  -2   2   9          5.04          0.34         0.98 o
  -1   2   9        276.78        305.77         4.81 o
   0   2   9        337.22        287.29         3.99 o
   1   2   9         96.17         96.66         3.35 o
   2   2   9        353.78        307.96         6.11 o
   3   2   9         21.21         22.26         2.16 o
   4   2   9          0.21         -0.63         1.48 o
   5   2   9        265.48        259.05         5.54 o
   6   2   9        300.68        290.26         6.21 o
   7   2   9          0.52         -1.38         1.91 o
   8   2   9          4.40          3.59         2.22 o
   9   2   9          1.02          1.41         2.59 o
  10   2   9         57.11         63.44         4.26 o
 -15   3   9         16.79         11.60         3.00 o
 -14   3   9         11.39         15.03         3.00 o
 -13   3   9         27.57         29.71         3.24 o
 -12   3   9         26.08         21.55         3.00 o
 -11   3   9          0.52         -0.34         2.02 o
 -10   3   9         54.21         52.83         3.18 o
  -9   3   9         13.26         13.95         2.25 o
  -8   3   9         62.69         54.53         2.93 o
  -7   3   9          0.12          0.10         1.21 o
  -6   3   9        189.07        202.20         3.10 o
  -5   3   9         48.99         58.26         1.85 o
  -4   3   9         44.06         40.11         1.68 o
  -3   3   9          9.61          9.92         1.25 o
  -2   3   9        108.32        102.27         2.18 o
  -1   3   9         88.37         80.96         1.92 o
   0   3   9         22.13         21.95         1.51 o
   1   3   9        560.31        549.98         7.63 o
   2   3   9         74.68         78.20         2.84 o
   3   3   9        118.11        112.58         3.58 o
   4   3   9          0.51         -1.57         1.57 o
   5   3   9         31.38         38.43         2.93 o
   6   3   9        212.38        209.23         5.29 o
   7   3   9         20.07         18.63         2.59 o
   8   3   9         15.13         18.74         2.84 o
   9   3   9          0.15         -2.52         2.52 o
  10   3   9          0.16         -1.39         2.59 o
 -15   4   9          7.29          8.24         3.10 o
 -14   4   9         11.55          8.92         2.93 o
 -13   4   9          0.03          0.22         2.56 o
 -12   4   9         34.63         38.70         3.24 o
 -11   4   9         96.26        102.07         4.03 o
 -10   4   9          4.27          3.63         2.09 o
  -9   4   9        101.56         91.86         3.70 o
  -8   4   9         44.62         54.95         2.93 o
  -7   4   9         12.31         10.80         1.54 o
  -6   4   9         70.15         58.98         1.93 o
  -5   4   9         47.15         36.06         1.85 o
  -4   4   9        350.73        335.60         4.29 o
  -3   4   9          0.55         -0.32         1.03 o
  -2   4   9         18.94         15.01         1.31 o
  -1   4   9         30.73         35.92         1.66 o
   0   4   9        660.42        667.73         7.41 o
   1   4   9         72.47         67.97         3.39 o
   2   4   9        574.48        569.38         8.05 o
   3   4   9        600.31        590.53        11.74 o
   4   4   9         91.65         99.00         3.67 o
   5   4   9          0.20         -1.14         2.33 o
   6   4   9        109.60        104.23         3.85 o
   7   4   9         48.78         46.03         4.66 o
   8   4   9         13.79         15.40         2.84 o
   9   4   9          1.44          0.21         3.49 o
  10   4   9          6.26          1.11         2.66 o
 -15   5   9         10.12         13.94         3.52 o
 -14   5   9          3.95          4.56         3.65 o
 -13   5   9          5.78          3.18         2.50 o
 -12   5   9          1.10         -2.50         2.50 o
 -11   5   9          0.39         -2.02         2.02 o
 -10   5   9          4.96          7.00         2.16 o
  -9   5   9         50.38         66.24         3.44 o
  -8   5   9        101.75         91.17         3.33 o
  -7   5   9         28.20         36.47         2.25 o
  -6   5   9         47.51         49.41         1.78 o
  -5   5   9         73.66         76.14         2.30 o
  -4   5   9         40.99         44.32         2.50 o
  -3   5   9        412.30        390.71         7.70 o
  -2   5   9        290.16        307.38         4.17 o
  -1   5   9        327.34        315.39         4.21 o
   0   5   9         83.32         83.24         2.93 o
   1   5   9        323.01        287.25         6.30 o
   2   5   9        165.01        158.61         4.05 o
   3   5   9         10.10          4.19         1.97 o
   4   5   9          0.51         -2.04         2.04 o
   5   5   9         68.67         79.48         3.77 o
   6   5   9         22.06         20.62         2.56 o
   7   5   9          0.23         -2.02         2.02 o
   8   5   9         19.95         20.11         3.12 o
   9   5   9         21.87         25.22         3.18 o
  10   5   9         14.67          5.64         2.93 o
 -14   6   9         44.47         43.49         4.01 o
 -13   6   9         19.17         24.84         3.24 o
 -12   6   9         39.49         48.41         3.67 o
 -11   6   9          0.00          2.23         2.25 o
 -10   6   9          3.16         -0.84         2.02 o
  -9   6   9          5.69          1.48         1.88 o
  -8   6   9        180.17        190.16         5.14 o
  -7   6   9         12.42         19.43         1.91 o
  -6   6   9          3.65          2.76         1.02 o
  -5   6   9        112.92        115.41         2.30 o
  -4   6   9          1.55          0.16         1.13 o
  -3   6   9        368.59        352.62         4.61 o
  -2   6   9          8.34          6.28         1.26 o
  -1   6   9         17.85         12.08         1.41 o
   0   6   9        124.39        109.12         3.39 o
   1   6   9          0.47         -0.49         1.48 o
   2   6   9        588.96        571.06         8.38 o
   3   6   9        221.92        215.10         5.63 o
   4   6   9        118.21        111.70         3.92 o
   5   6   9          5.86          2.27         2.16 o
   6   6   9         41.20         39.61         3.18 o
   7   6   9         93.52        104.47         4.41 o
   8   6   9          0.07         -2.25         2.25 o
   9   6   9         32.19         37.97         3.70 o
 -14   7   9          0.57         -2.40         5.48 o
 -13   7   9          1.99         -2.57         2.83 o
 -12   7   9          7.09          7.08         3.22 o
 -11   7   9          0.30         -1.13         2.57 o
 -10   7   9         45.95         48.12         4.00 o
  -9   7   9          2.45          0.60         2.99 o
  -8   7   9         68.02         76.86         5.92 o
  -7   7   9        266.05        248.79         5.36 o
  -6   7   9          1.68         -1.24         1.24 o
  -5   7   9         31.07         35.84         2.00 o
  -4   7   9         73.12         75.70         2.68 o
  -3   7   9        352.92        353.03         6.74 o
  -2   7   9       1388.24       1392.55        13.45 o
  -1   7   9        147.43        137.42         3.26 o
   0   7   9          0.97         -1.28         1.28 o
   1   7   9        122.65        127.79         4.41 o
   2   7   9        268.67        273.80         6.69 o
   3   7   9        696.56        696.54         8.87 o
   4   7   9         31.44         32.73         2.91 o
   5   7   9        107.85        107.65         3.99 o
   6   7   9          1.17         -1.52         2.09 o
   7   7   9         14.24         14.31         2.66 o
   8   7   9        107.66        118.77         5.40 o
   9   7   9          3.10         -0.31         3.22 o
 -13   8   9          0.67          1.73         3.22 o
 -12   8   9         14.89         16.16         4.74 o
 -11   8   9          0.78         -2.02         2.57 o
 -10   8   9          3.00          5.11         2.83 o
  -9   8   9         76.81         77.68         4.66 o
  -8   8   9          1.89         -0.17         2.44 o
  -7   8   9          4.00          1.66         1.88 o
  -6   8   9        112.88        119.65         3.85 o
  -5   8   9        276.70        289.56         5.70 o
  -4   8   9        319.68        300.03         7.08 o
  -3   8   9          4.22         -0.67         1.88 o
  -2   8   9        231.54        224.24         4.42 o
  -1   8   9        650.44        637.75         9.21 o
   0   8   9        374.72        345.14         6.22 o
   1   8   9        105.55        114.68         4.35 o
   2   8   9         19.71         21.22         3.33 o
   3   8   9          1.63         -2.58         2.58 o
   4   8   9        128.95        133.50         5.16 o
   5   8   9         39.04         48.72         4.75 o
   6   8   9          6.14          6.94         3.54 o
   7   8   9          3.93          7.06         3.80 o
   8   8   9          0.79          1.98         6.38 o
 -12   9   9          0.62         -2.46         3.54 o
 -11   9   9          8.89          5.46         4.37 o
 -10   9   9          7.45         -0.94         3.54 o
  -9   9   9          0.67          4.37         5.04 o
  -8   9   9          5.50          4.79         3.54 o
  -7   9   9          3.95          3.78         2.57 o
  -6   9   9         51.70         41.36         3.61 o
  -5   9   9          4.27          1.65         1.88 o
  -4   9   9         17.91         27.89         2.76 o
  -3   9   9         16.48         11.36         2.16 o
  -2   9   9         47.69         49.01         3.10 o
  -1   9   9         26.66         15.13         2.62 o
   0   9   9        133.75        104.95         4.51 o
   1   9   9         14.69         12.27         4.03 o
   2   9   9         58.17         65.24         5.23 o
   3   9   9          4.78          6.81         3.70 o
   4   9   9          8.78          7.93         3.54 o
   5   9   9         49.39         52.13         5.23 o
   6   9   9          6.20          7.06         3.80 o
   7   9   9         33.50         39.34         5.23 o
 -11  10   9          2.50         -3.33         3.33 o
 -10  10   9          3.59         -3.06         3.06 o
  -9  10   9         34.44         30.49         4.50 o
  -8  10   9         13.44         20.77         4.02 o
  -7  10   9         51.26         53.49         6.11 o
  -6  10   9          0.58         -2.93         2.93 o
  -5  10   9        148.45        146.40         4.60 o
  -4  10   9         22.92         17.79         2.59 o
  -3  10   9        301.74        282.66         6.13 o
  -2  10   9          5.09          9.24         2.35 o
  -1  10   9        136.56        135.28         4.46 o
   0  10   9          8.78          4.10         2.57 o
   1  10   9         20.00          8.56         3.54 o
   2  10   9         50.67         54.96         6.38 o
   3  10   9         18.82         14.84         6.38 o
   4  10   9         78.77         77.40         9.74 o
   5  10   9          5.47          4.37         3.80 o
   6  10   9          2.86         -3.28         3.71 o
 -10  11   9          3.04         -1.34         5.71 o
  -9  11   9          1.40         -4.70         4.70 o
  -8  11   9         60.82         77.57         8.74 o
  -7  11   9         49.84         58.46         5.86 o
  -6  11   9         14.79         11.04         2.96 o
  -5  11   9          3.34          1.21         2.25 o
  -4  11   9         17.76         22.77         2.73 o
  -3  11   9        117.63        121.44         4.37 o
  -2  11   9         44.99         46.78         3.36 o
  -1  11   9          4.31          2.92         2.83 o
   0  11   9        118.37        120.11         7.96 o
   1  11   9          8.01          6.72         3.33 o
   2  11   9         84.67         85.57         6.40 o
   3  11   9         94.54        118.29         6.65 o
   4  11   9         41.26         43.27         5.23 o
   5  11   9         19.43         18.60         5.04 o
  -9  12   9         25.01         21.24         4.00 o
  -8  12   9          2.64          3.36         4.02 o
  -7  12   9         12.27          1.85         2.85 o
  -6  12   9         32.06         37.04         4.13 o
  -5  12   9         13.45         12.81         2.84 o
  -4  12   9          4.88          6.21         2.91 o
  -3  12   9          2.46          1.77         2.50 o
  -2  12   9          7.85          5.32         2.25 o
  -1  12   9          9.95          8.80         2.96 o
   0  12   9          0.26         -2.57         2.57 o
   1  12   9          2.67          3.07         4.37 o
   2  12   9          5.68          4.98         4.02 o
   3  12   9          7.32          4.03         3.80 o
  -7  13   9         69.31         92.74         5.79 o
  -6  13   9         52.96         56.06         5.79 o
  -5  13   9         47.88         49.50         4.74 o
  -4  13   9          0.37         -2.59         2.59 o
  -3  13   9         24.31         33.95         3.52 o
  -2  13   9        185.34        199.10         6.05 o
  -1  13   9         22.83         22.87         3.74 o
   0  13   9          0.02         -2.83         2.83 o
   1  13   9          0.25         -3.33         3.33 o
 -15   0  10         13.34          6.72         4.28 o
 -14   0  10          3.07          5.51         8.06 o
 -13   0  10         11.48          1.85         6.72 o
 -12   0  10          4.24         -1.55         3.06 o
 -11   0  10          3.24          6.88         3.06 o
 -10   0  10         17.22         11.76         3.33 o
  -9   0  10         61.89         61.82         4.50 o
  -8   0  10        127.55        116.15         4.27 o
  -7   0  10          0.44         -0.41         1.78 o
  -6   0  10         54.58         44.81         2.66 o
  -5   0  10        309.78        287.69         6.35 o
  -4   0  10         53.61         54.22         2.66 o
  -3   0  10        588.53        601.76        10.21 o
  -2   0  10        622.11        629.13         8.70 o
  -1   0  10         30.52         35.07         6.05 o
   0   0  10         10.16         16.00         2.58 o
   1   0  10        193.50        203.62         9.41 o
   2   0  10        565.69        597.21        16.80 o
   3   0  10         18.52         30.84         3.54 o
   4   0  10          3.97          3.54         2.58 o
   5   0  10         47.25         48.05         4.28 o
   6   0  10         24.29         13.73         5.04 o
   7   0  10        239.47        237.57        18.14 o
   8   0  10         83.41         87.95         6.40 o
   9   0  10         14.35          3.70         3.33 o
  10   0  10         26.45         23.29         4.97 o
 -15   1  10          0.41         -2.52         2.52 o
 -14   1  10          8.37          4.31         2.59 o
 -13   1  10         34.60         31.59         3.27 o
 -12   1  10          0.06         -2.02         2.02 o
 -11   1  10          1.45         -2.02         2.02 o
 -10   1  10         72.28         79.81         3.83 o
  -9   1  10         53.18         51.33         3.78 o
  -8   1  10         13.17         11.00         1.59 o
  -7   1  10        502.25        487.67         7.98 o
  -6   1  10        483.71        484.04         6.03 o
  -5   1  10          5.08          3.43         1.13 o
  -4   1  10         79.70         63.38         1.90 o
  -3   1  10       1078.05       1076.08         9.34 o
  -2   1  10         15.91          8.25         1.06 o
  -1   1  10          1.20          3.53         1.34 o
   0   1  10        125.66        135.00         3.52 o
   1   1  10         53.79         51.98         2.69 o
   2   1  10        370.01        359.04         6.30 o
   3   1  10        285.40        273.47         6.69 o
   4   1  10        106.31        103.78         3.78 o
   5   1  10          0.07         -0.82         2.04 o
   6   1  10         45.03         41.16         3.18 o
   7   1  10         12.62         12.86         2.59 o
   8   1  10         14.44         17.13         2.84 o
   9   1  10          0.37          0.35         2.42 o
  10   1  10          5.74          1.70         3.10 o
 -15   2  10          3.31         -0.36         2.76 o
 -14   2  10          2.31         -2.42         2.42 o
 -13   2  10         42.94         43.28         3.65 o
 -12   2  10         40.00         47.51         5.82 o
 -11   2  10         11.11          9.13         2.32 o
 -10   2  10          0.89          0.29         2.72 o
  -9   2  10        113.80        111.59         3.85 o
  -8   2  10          0.71          0.07         1.30 o
  -7   2  10         71.18         71.52         2.55 o
  -6   2  10          3.20         -0.17         1.25 o
  -5   2  10        389.91        377.68         4.60 o
  -4   2  10         90.60         73.50         2.04 o
  -3   2  10         99.61        107.18         2.45 o
  -2   2  10         50.87         55.55         1.80 o
  -1   2  10          4.50          7.00         1.57 o
   0   2  10         95.46         86.55         3.00 o
   1   2  10          4.03          2.79         1.94 o
   2   2  10        152.96        144.55         3.94 o
   3   2  10          0.00         -1.48         1.48 o
   4   2  10          3.61          1.50         1.83 o
   5   2  10         24.01         29.44         2.76 o
   6   2  10         43.68         45.30         3.27 o
   7   2  10          4.64          0.27         1.97 o
   8   2  10          1.09         -2.09         2.09 o
   9   2  10          4.17         -2.25         3.39 o
  10   2  10          0.92          2.44         2.93 o
 -15   3  10          1.98         -1.08         2.78 o
 -14   3  10          0.21         -1.37         2.50 o
 -13   3  10          0.05         -2.35         2.35 o
 -12   3  10         47.57         55.15         3.85 o
 -11   3  10         12.86         14.56         2.50 o
 -10   3  10         65.21         64.99         3.88 o
  -9   3  10          6.47          5.86         1.91 o
  -8   3  10          2.48          5.46         1.54 o
  -7   3  10         49.73         60.12         2.40 o
  -6   3  10         60.47         58.48         1.79 o
  -5   3  10        881.17        910.89         8.44 o
  -4   3  10        349.23        360.88         4.56 o
  -3   3  10          5.64          1.59         1.47 o
  -2   3  10       1780.78       1729.51        13.86 o
  -1   3  10        568.91        559.95         6.66 o
   0   3  10        276.15        281.00         5.20 o
   1   3  10         75.82         79.93         2.97 o
   2   3  10        215.77        193.56         4.66 o
   3   3  10        492.35        464.75        10.20 o
   4   3  10         18.56         18.07         2.32 o
   5   3  10         53.13         64.24         3.52 o
   6   3  10         25.91         24.89         2.76 o
   7   3  10          3.60         -1.49         2.09 o
   8   3  10         25.38         28.95         3.18 o
   9   3  10         16.56         21.80         3.18 o
  10   3  10          0.33         -2.56         3.22 o
 -15   4  10          0.52         -2.73         2.73 o
 -14   4  10          7.33          8.85         2.97 o
 -13   4  10          1.76          0.78         2.42 o
 -12   4  10          0.05         -0.78         2.25 o
 -11   4  10          5.84          0.52         2.16 o
 -10   4  10          2.11         -1.84         1.84 o
  -9   4  10         11.02         13.95         2.16 o
  -8   4  10        305.04        305.54         5.28 o
  -7   4  10          4.21          5.82         1.37 o
  -6   4  10          0.14         -0.95         1.04 o
  -5   4  10        109.08        109.54         2.55 o
  -4   4  10          6.21          2.13         1.24 o
  -3   4  10        193.82        196.68         3.27 o
  -2   4  10          2.61          1.23         1.13 o
  -1   4  10        116.23        114.84         2.82 o
   0   4  10        409.39        377.05         6.28 o
   1   4  10         21.59         19.30         2.25 o
   2   4  10       2726.35       2729.93        31.30 o
   3   4  10          3.94          4.17         2.58 o
   4   4  10         95.61         97.86         3.67 o
   5   4  10         14.27         11.16         2.32 o
   6   4  10         95.28         96.18         4.19 o
   7   4  10         73.14         81.45         4.11 o
   8   4  10         59.16         62.31         4.80 o
   9   4  10          3.67         -1.11         2.59 o
 -15   5  10          0.00         -2.92         4.68 o
 -14   5  10          5.07          3.79         2.80 o
 -13   5  10         18.64         18.55         3.30 o
 -12   5  10         13.46          7.87         2.66 o
 -11   5  10          7.10          5.04         2.35 o
 -10   5  10          0.08          0.67         2.02 o
  -9   5  10          1.12          0.70         1.91 o
  -8   5  10         28.74         23.81         2.32 o
  -7   5  10          0.03         -1.17         1.17 o
  -6   5  10        311.03        282.10         3.99 o
  -5   5  10          7.65          7.79         1.34 o
  -4   5  10         76.69         71.97         2.25 o
  -3   5  10         60.63         68.27         2.39 o
  -2   5  10        740.94        741.22         7.46 o
  -1   5  10        902.56        916.14        14.02 o
   0   5  10       1142.31       1153.56        13.26 o
   1   5  10          3.42          6.29         1.83 o
   2   5  10        438.63        414.30         7.37 o
   3   5  10        163.77        143.66         4.19 o
   4   5  10        175.66        171.56         4.69 o
   5   5  10          8.23          3.14         2.09 o
   6   5  10         27.11         35.42         3.18 o
   7   5  10         24.18         17.52         2.76 o
   8   5  10          5.93          4.70         2.46 o
   9   5  10          0.66         -2.42         2.42 o
 -14   6  10          0.12         -1.57         3.49 o
 -13   6  10         34.57         30.44         3.52 o
 -12   6  10          1.11         -1.24         2.42 o
 -11   6  10         23.61         27.88         3.10 o
 -10   6  10          7.51          9.05         2.50 o
  -9   6  10        176.94        177.72         4.86 o
  -8   6  10          1.42          1.18         2.02 o
  -7   6  10         47.81         40.31         2.28 o
  -6   6  10        138.09        147.33         2.93 o
  -5   6  10        193.14        173.24         3.38 o
  -4   6  10       1051.69       1067.19         9.97 o
  -3   6  10        399.42        397.78         5.16 o
  -2   6  10          4.71          3.55         1.73 o
  -1   6  10         67.21         61.82         2.29 o
   0   6  10        742.25        753.80         9.89 o
   1   6  10         96.39         99.87         3.90 o
   2   6  10        207.56        208.64         4.90 o
   3   6  10         58.69         69.48         5.51 o
   4   6  10         93.05         94.01         4.07 o
   5   6  10          9.00          3.39         2.25 o
   6   6  10         15.83         17.86         2.69 o
   7   6  10         43.89         52.29         3.60 o
   8   6  10          0.86         -2.42         2.42 o
   9   6  10          0.27          8.06         6.05 o
 -14   7  10         10.95         13.44         7.39 o
 -13   7  10         11.15         12.23         3.84 o
 -12   7  10          2.46         -0.49         2.96 o
 -11   7  10          0.69         -2.57         2.57 o
 -10   7  10         26.08         20.33         3.22 o
  -9   7  10          9.09          6.50         2.72 o
  -8   7  10         23.50         33.05         3.49 o
  -7   7  10        151.02        155.31         5.04 o
  -6   7  10          5.50          3.88         2.17 o
  -5   7  10        138.23        136.16         3.10 o
  -4   7  10          1.32         -1.39         1.39 o
  -3   7  10         31.11         34.26         2.00 o
  -2   7  10         79.73         87.30         2.87 o
  -1   7  10        108.88        111.12         3.52 o
   0   7  10         12.52         10.72         2.53 o
   1   7  10        330.80        328.80         6.53 o
   2   7  10        133.90        144.27         5.13 o
   3   7  10          1.66          0.88         2.17 o
   4   7  10          4.21          2.23         2.57 o
   5   7  10          3.46         -0.18         2.57 o
   6   7  10         15.45         20.18         3.45 o
   7   7  10          0.94         -1.67         2.83 o
   8   7  10         23.07         20.31         3.74 o
 -13   8  10          0.10         -3.10         3.10 o
 -12   8  10          7.50          1.81         3.22 o
 -11   8  10          4.75          3.04         4.83 o
 -10   8  10         35.76         43.59         4.00 o
  -9   8  10          8.78          4.78         3.63 o
  -8   8  10          3.61          5.98         2.57 o
  -7   8  10         32.49         27.23         3.10 o
  -6   8  10         44.74         47.13         2.95 o
  -5   8  10        259.08        287.33         5.15 o
  -4   8  10          5.76          4.50         1.73 o
  -3   8  10        404.09        376.05         5.88 o
  -2   8  10         30.12         29.15         2.50 o
  -1   8  10          2.62          3.54         2.04 o
   0   8  10        130.18        137.14         4.84 o
   1   8  10          1.74         -2.05         2.05 o
   2   8  10         22.60         21.43         3.80 o
   3   8  10         26.99         34.69         6.05 o
   4   8  10          5.95          4.37         5.04 o
   5   8  10         36.18         49.76         5.23 o
   6   8  10         25.32         34.69         5.23 o
   7   8  10         20.14         24.73        11.09 o
 -12   9  10         26.02         45.01         7.39 o
 -11   9  10          2.28         -2.37         5.38 o
 -10   9  10          0.86         -3.36         3.36 o
  -9   9  10         15.82         22.13         4.50 o
  -8   9  10        170.76        172.29         9.74 o
  -7   9  10          0.01          0.11         2.57 o
  -6   9  10        230.67        225.34         7.55 o
  -5   9  10          1.24          3.59         2.22 o
  -4   9  10        119.89        121.66         4.11 o
  -3   9  10         51.22         41.27         3.18 o
  -2   9  10         48.57         50.64         3.74 o
  -1   9  10        258.78        268.40         6.69 o
   0   9  10         33.27         39.66         9.41 o
   1   9  10        177.77        182.99         9.07 o
   2   9  10          4.08          4.03         4.03 o
   3   9  10          6.26          6.81         3.70 o
   4   9  10         61.80         71.73        13.44 o
   5   9  10         40.07         50.36        10.42 o
   6   9  10          0.02          0.16         8.74 o
 -11  10  10         19.94         15.87         4.97 o
 -10  10  10         12.13          9.33         4.02 o
  -9  10  10          1.10         -3.54         3.54 o
  -8  10  10          5.20         -2.78         3.54 o
  -7  10  10         39.22         46.86         3.84 o
  -6  10  10         51.39         55.97         3.67 o
  -5  10  10         42.51         46.66         3.33 o
  -4  10  10         55.03         64.32         5.33 o
  -3  10  10         52.07         55.85         3.52 o
  -2  10  10         26.36         24.30         3.06 o
  -1  10  10         43.79         46.97         3.88 o
   0  10  10         36.61         35.28         4.28 o
   1  10  10          8.26          5.38         4.37 o
   2  10  10         10.52         19.19         6.38 o
   3  10  10          0.68          0.90         6.72 o
   4  10  10         10.14          4.32         3.22 o
   5  10  10         29.65         31.60         5.23 o
 -10  11  10          8.08          2.54         4.37 o
  -9  11  10          2.54         12.93         8.40 o
  -8  11  10          0.01         -2.24         3.54 o
  -7  11  10          0.01         -2.96         2.96 o
  -6  11  10         48.93         59.23         4.77 o
  -5  11  10         14.45         14.37         2.69 o
  -4  11  10         10.10          6.35         2.32 o
  -3  11  10          3.18          0.40         2.25 o
  -2  11  10          0.77         -2.44         2.44 o
  -1  11  10         29.43         30.70         5.34 o
   0  11  10         69.27         72.96        10.08 o
   1  11  10          4.65          0.86         3.36 o
   2  11  10          0.00         -1.68         4.37 o
   3  11  10         17.10         16.64         7.06 o
   4  11  10         64.10         85.13        11.09 o
  -8  12  10         22.75         18.75         4.68 o
  -7  12  10          0.33         -3.36         3.80 o
  -6  12  10          0.01         -2.96         2.96 o
  -5  12  10        115.06        134.57         5.82 o
  -4  12  10          9.73          8.63         2.66 o
  -3  12  10          3.80         -1.04         2.42 o
  -2  12  10          2.93          4.44         4.05 o
  -1  12  10          0.04         -2.99         3.56 o
   0  12  10        148.93        153.64         7.60 o
   1  12  10        109.39        117.52        12.10 o
   2  12  10          6.51          6.40         4.02 o
  -6  13  10         46.21         54.91         5.01 o
  -5  13  10          0.58          2.55         3.35 o
  -4  13  10         46.90         50.55         5.14 o
  -3  13  10         21.68         26.08         4.13 o
  -2  13  10         15.56         17.26         3.74 o
  -1  13  10         30.88         41.68         4.51 o
   0  13  10          0.13         -4.70         5.38 o
 -15   1  11          2.72         -1.30         3.69 o
 -14   1  11          4.35         -1.28         2.50 o
 -13   1  11          6.41          0.94         2.22 o
 -12   1  11         26.30         27.50         2.93 o
 -11   1  11         91.52         92.99         4.26 o
 -10   1  11         93.58         93.97         3.87 o
  -9   1  11          2.34         -1.68         1.68 o
  -8   1  11          1.46         -1.34         1.34 o
  -7   1  11        222.64        218.54         3.93 o
  -6   1  11        322.77        336.37         5.68 o
  -5   1  11         17.02         14.22         1.45 o
  -4   1  11         30.79         25.71         1.65 o
  -3   1  11         91.25         87.95         2.20 o
  -2   1  11         41.32         37.85         2.42 o
  -1   1  11        707.95        645.35         8.74 o
   0   1  11        485.09        472.27         7.22 o
   1   1  11          6.98          5.38         1.75 o
   2   1  11         83.76         77.99         3.41 o
   3   1  11         31.62         34.28         3.39 o
   4   1  11        159.91        156.63         4.67 o
   5   1  11        153.20        143.99         4.60 o
   6   1  11         11.70          5.35         2.32 o
   7   1  11         44.58         38.82         3.33 o
   8   1  11          0.07         -1.34         2.35 o
   9   1  11         38.70         45.84         3.85 o
 -15   2  11          2.52         -0.78         2.56 o
 -14   2  11          2.56          3.32         4.38 o
 -13   2  11          2.21          0.26         3.49 o
 -12   2  11          1.95          0.03         2.32 o
 -11   2  11          0.68         -1.97         1.97 o
 -10   2  11         57.21         70.10         3.88 o
  -9   2  11         37.60         33.30         2.84 o
  -8   2  11        241.22        225.26         4.20 o
  -7   2  11         55.46         58.55         2.87 o
  -6   2  11         22.68         22.58         3.20 o
  -5   2  11        332.62        319.87         4.32 o
  -4   2  11        132.86        132.73         2.72 o
  -3   2  11         90.74         90.31         2.24 o
  -2   2  11        281.55        284.54         5.29 o
  -1   2  11        120.02        124.94         3.52 o
   0   2  11        230.75        212.12         4.69 o
   1   2  11         84.47         78.08         3.34 o
   2   2  11         68.96         55.31         3.30 o
   3   2  11        520.15        471.89         9.31 o
   4   2  11        268.69        266.13         5.87 o
   5   2  11         60.12         77.71         5.79 o
   6   2  11         53.01         52.40         3.44 o
   7   2  11         10.83          5.38         2.35 o
   8   2  11         43.04         48.01         3.67 o
   9   2  11         15.92         20.82         3.39 o
 -15   3  11          0.43          2.29         2.84 o
 -14   3  11          7.25         11.51         3.30 o
 -13   3  11          2.66         -0.63         2.42 o
 -12   3  11          2.76         -1.75         2.25 o
 -11   3  11         38.32         46.09         3.44 o
 -10   3  11          1.07          0.34         2.02 o
  -9   3  11          5.03          4.24         1.97 o
  -8   3  11          0.03          0.15         1.41 o
  -7   3  11         43.90         50.60         2.63 o
  -6   3  11        147.07        132.37         3.22 o
  -5   3  11        105.19         92.32         2.45 o
  -4   3  11         59.71         60.86         2.18 o
  -3   3  11          2.13          3.15         1.26 o
  -2   3  11        643.49        597.93         8.23 o
  -1   3  11       1656.25       1582.12        16.88 o
   0   3  11        256.90        236.20         4.95 o
   1   3  11         21.72         29.27         2.42 o
   2   3  11        143.65        136.31         4.01 o
   3   3  11         15.81         13.52         2.28 o
   4   3  11         60.41         60.93         4.07 o
   5   3  11         45.14         44.78         3.33 o
   6   3  11         48.08         50.97         3.52 o
   7   3  11          0.22         -0.07         2.23 o
   8   3  11          4.18          0.18         2.42 o
   9   3  11         21.85         26.03         3.52 o
 -15   4  11          3.02          1.42         3.49 o
 -14   4  11          0.55         -1.27         3.10 o
 -13   4  11         10.41          5.60         2.90 o
 -12   4  11         30.36         29.55         3.29 o
 -11   4  11          0.57         -1.97         2.15 o
 -10   4  11          0.13         -2.33         2.33 o
  -9   4  11        239.01        247.93         5.79 o
  -8   4  11        141.97        127.57         3.10 o
  -7   4  11        222.44        230.21         4.16 o
  -6   4  11          6.45          7.04         1.66 o
  -5   4  11         24.81         26.72         1.80 o
  -4   4  11        741.26        757.54         7.72 o
  -3   4  11        391.74        364.58         4.77 o
  -2   4  11         38.36         34.94         2.42 o
  -1   4  11         45.67         46.67         2.76 o
   0   4  11        259.42        257.93         5.36 o
   1   4  11        154.54        162.36         6.01 o
   2   4  11         15.53         13.59         2.09 o
   3   4  11         18.95         19.11         2.59 o
   4   4  11        101.02         92.11         4.07 o
   5   4  11          6.09          6.75         2.25 o
   6   4  11          0.26         -2.86         3.10 o
   7   4  11          1.49         -2.26         2.32 o
   8   4  11         17.97         21.46         3.10 o
 -14   5  11          0.60         -3.01         3.10 o
 -13   5  11          1.53         -0.52         2.50 o
 -12   5  11         23.80         31.75         3.59 o
 -11   5  11         57.69         75.42         4.27 o
 -10   5  11          4.28         -1.97         1.97 o
  -9   5  11          0.43         -1.68         1.68 o
  -8   5  11          3.15          0.15         1.66 o
  -7   5  11         35.88         43.43         2.23 o
  -6   5  11        222.71        235.34         3.49 o
  -5   5  11         21.07         15.11         1.57 o
  -4   5  11         40.90         39.12         2.00 o
  -3   5  11          0.68         -1.13         1.13 o
  -2   5  11         16.09         15.96         2.16 o
  -1   5  11        150.84        135.11         5.72 o
   0   5  11        138.35        141.84         4.01 o
   1   5  11          2.01         -1.84         1.84 o
   2   5  11         19.75         22.07         2.42 o
   3   5  11          4.54          1.53         1.97 o
   4   5  11        184.11        179.08         5.02 o
   5   5  11         40.17         49.21         3.41 o
   6   5  11          4.94          3.61         2.22 o
   7   5  11          1.25         -2.25         2.25 o
   8   5  11          1.50         -1.01         2.50 o
 -14   6  11         13.21         12.50         3.74 o
 -13   6  11          0.06         -2.55         2.55 o
 -12   6  11          4.81          3.89         2.66 o
 -11   6  11          2.75          3.22         2.38 o
 -10   6  11         56.05         59.64         3.77 o
  -9   6  11         19.84         13.84         2.59 o
  -8   6  11          8.27          6.10         2.09 o
  -7   6  11          0.19         -1.41         1.41 o
  -6   6  11         19.06         17.81         1.65 o
  -5   6  11         80.38         81.32         2.51 o
  -4   6  11         90.68         91.91         2.63 o
  -3   6  11         66.09         68.55         2.35 o
  -2   6  11          2.80         -0.35         1.42 o
  -1   6  11          5.22          3.89         1.75 o
   0   6  11          4.53          3.80         1.97 o
   1   6  11         67.14         73.70         3.33 o
   2   6  11        465.11        469.65         7.87 o
   3   6  11        123.65        105.71         3.92 o
   4   6  11         25.50         30.13         2.90 o
   5   6  11        101.66        110.52         4.26 o
   6   6  11          2.26         -0.29         2.38 o
   7   6  11         11.47         15.29         3.02 o
   8   6  11         14.62         19.42         3.98 o
 -13   7  11          0.33         -1.62         2.96 o
 -12   7  11          6.73         -1.71         2.85 o
 -11   7  11         17.63         20.30         3.83 o
 -10   7  11          7.31          2.35         5.15 o
  -9   7  11          4.72          0.95         2.57 o
  -8   7  11         16.67         26.95         3.22 o
  -7   7  11          4.27         -1.50         1.91 o
  -6   7  11          2.12         -0.67         1.66 o
  -5   7  11         63.21         64.74         2.94 o
  -4   7  11         96.92         89.64         3.01 o
  -3   7  11         13.89          7.68         1.91 o
  -2   7  11         29.18         25.00         2.35 o
  -1   7  11         55.28         59.20         3.74 o
   0   7  11         10.73          6.99         2.44 o
   1   7  11        413.31        407.22        11.41 o
   2   7  11         76.48         73.16         5.25 o
   3   7  11         31.84         40.81         3.74 o
   4   7  11          1.30         -2.26         2.26 o
   5   7  11         68.94         82.26         5.01 o
   6   7  11         79.59         94.71         5.55 o
   7   7  11          1.26          3.07         3.16 o
 -13   8  11          6.36         11.42         6.72 o
 -12   8  11          6.08          3.59         3.22 o
 -11   8  11          0.78          0.58         2.96 o
 -10   8  11          0.25         -0.67         2.77 o
  -9   8  11         45.36         50.72         4.27 o
  -8   8  11          0.02         -2.33         2.33 o
  -7   8  11          0.32         -0.52         2.09 o
  -6   8  11         61.58         74.03         3.24 o
  -5   8  11          0.57         -1.41         1.41 o
  -4   8  11          4.61          8.29         2.51 o
  -3   8  11        126.18        137.83         4.11 o
  -2   8  11        185.97        204.81         5.01 o
  -1   8  11         76.69         90.50         6.07 o
   0   8  11          3.98         -0.50         2.18 o
   1   8  11         37.66         47.92         3.70 o
   2   8  11        126.40        125.96         6.65 o
   3   8  11          8.06          7.94         9.41 o
   4   8  11          0.54         -0.67         3.33 o
   5   8  11          0.00          2.35         3.80 o
   6   8  11          9.72         11.09         4.28 o
 -12   9  11          0.00          1.68         4.28 o
 -11   9  11          1.29         -2.81         9.07 o
 -10   9  11          2.02         -2.02         3.80 o
  -9   9  11         23.77         17.81         4.28 o
  -8   9  11         38.95         24.80         4.50 o
  -7   9  11         73.00         79.69        12.77 o
  -6   9  11        160.77        173.80         5.79 o
  -5   9  11         41.14         40.71         2.92 o
  -4   9  11         37.58         49.30         3.36 o
  -3   9  11         74.39         85.55         6.13 o
  -2   9  11          2.19         -2.05         2.05 o
  -1   9  11          3.05          0.47         7.06 o
   0   9  11          9.57          3.49         3.54 o
   1   9  11          3.65         -0.16         3.06 o
   2   9  11          0.74          0.16         3.06 o
   3   9  11          5.43          3.90         3.54 o
   4   9  11         51.45         50.06         6.72 o
   5   9  11          0.72         -1.70         5.38 o
 -11  10  11          0.00         -5.38         5.38 o
 -10  10  11          0.02         -3.71         3.71 o
  -9  10  11          3.98         -2.77        11.42 o
  -8  10  11          9.65          7.73         3.33 o
  -7  10  11         41.03         34.60         4.75 o
  -6  10  11         50.70         60.99         4.51 o
  -5  10  11        126.99        129.54         4.61 o
  -4  10  11        134.85        130.77         4.56 o
  -3  10  11        126.59        126.25         5.04 o
  -2  10  11         20.47         21.82         3.22 o
  -1  10  11         87.80         92.73         6.72 o
   0  10  11          7.09         15.83         3.71 o
   1  10  11          9.37          7.06         3.80 o
   2  10  11        150.54        141.01         7.35 o
   3  10  11         32.21         36.57         5.16 o
   4  10  11         31.25         33.84         6.38 o
  -9  11  11         12.47         11.09         4.75 o
  -8  11  11          0.04         -3.36         3.80 o
  -7  11  11         79.46         87.80         6.65 o
  -6  11  11         17.82         20.21         4.13 o
  -5  11  11         49.34         61.02         4.51 o
  -4  11  11         17.58         20.74         3.35 o
  -3  11  11         82.94         97.95         5.43 o
  -2  11  11         61.01         74.94         6.18 o
  -1  11  11         68.68         57.04        13.10 o
   0  11  11         52.89         64.34         8.74 o
   1  11  11         37.31         35.67         4.75 o
   2  11  11         14.96          9.07         4.28 o
   3  11  11         70.08         87.76         6.27 o
  -8  12  11          0.23          1.34         6.72 o
  -7  12  11         12.07         12.77         4.75 o
  -6  12  11         25.26         30.34         6.68 o
  -5  12  11         15.59         22.14         3.81 o
  -4  12  11         14.71         10.53         3.49 o
  -3  12  11          4.83          7.95         3.16 o
  -2  12  11         12.93          3.61         3.71 o
  -1  12  11         24.99         24.53         4.28 o
   0  12  11          1.00         -3.54         3.54 o
   1  12  11          1.61          4.70         5.38 o
 -15   0  12          6.34          5.46         4.02 o
 -14   0  12         50.33         49.39         5.70 o
 -13   0  12         40.61         41.30         8.06 o
 -12   0  12          1.47         -1.91         3.06 o
 -11   0  12          0.17         -1.91         3.06 o
 -10   0  12         27.57         26.82         4.02 o
  -9   0  12         93.81         93.61         4.39 o
  -8   0  12          5.64          0.79         2.05 o
  -7   0  12        442.19        397.29         6.79 o
  -6   0  12        340.03        303.79         9.41 o
  -5   0  12        698.49        697.73        10.29 o
  -4   0  12        347.38        370.43         6.80 o
  -3   0  12        773.12        763.10        18.14 o
  -2   0  12         59.69         71.91         4.75 o
  -1   0  12       1354.70       1312.31        26.88 o
   0   0  12        581.90        553.42        11.88 o
   1   0  12         11.19         10.42         2.85 o
   2   0  12        195.38        190.17         6.88 o
   3   0  12        106.00        100.72        12.10 o
   4   0  12        153.47        138.49         6.40 o
   5   0  12         75.85         96.86         6.38 o
   6   0  12         40.91         31.67         4.50 o
   7   0  12         40.11         32.25         4.50 o
   8   0  12          0.07         -0.63         3.71 o
 -15   1  12          0.59         -0.67         2.84 o
 -14   1  12          0.79         -0.39         2.52 o
 -13   1  12          8.96          6.55         2.69 o
 -12   1  12          0.00         -2.16         2.16 o
 -11   1  12         20.20         19.71         2.76 o
 -10   1  12         64.25         67.21         3.77 o
  -9   1  12         37.69         39.42         2.42 o
  -8   1  12          7.65          2.71         1.49 o
  -7   1  12        550.79        536.63         5.75 o
  -6   1  12          7.87          5.22         1.83 o
  -5   1  12        202.74        198.95         3.50 o
  -4   1  12        193.59        188.63         3.39 o
  -3   1  12        105.83        101.17         3.36 o
  -2   1  12        149.99        132.71         3.85 o
  -1   1  12          0.69         -1.09         1.53 o
   0   1  12        331.78        305.35         5.87 o
   1   1  12          3.52          3.97         1.83 o
   2   1  12         45.74         33.62         2.73 o
   3   1  12         98.32        103.79         3.94 o
   4   1  12        173.40        172.55         5.82 o
   5   1  12          0.97         -0.67         1.97 o
   6   1  12          9.61          2.17         2.16 o
   7   1  12          0.01         -2.25         2.25 o
   8   1  12          1.60          1.59         3.69 o
 -15   2  12          0.32         -2.76         2.76 o
 -14   2  12          0.74         -2.46         2.50 o
 -13   2  12          0.14          0.56         2.32 o
 -12   2  12          0.19         -2.25         2.25 o
 -11   2  12          2.31          0.33         1.97 o
 -10   2  12          0.18         -2.03         2.03 o
  -9   2  12         62.40         52.16         2.69 o
  -8   2  12          3.72          0.46         1.41 o
  -7   2  12          1.83          2.84         1.41 o
  -6   2  12        109.68        112.99         3.52 o
  -5   2  12        297.89        295.59         4.32 o
  -4   2  12        203.65        193.59         3.44 o
  -3   2  12          2.56         -1.48         1.48 o
  -2   2  12        190.02        173.72         4.37 o
  -1   2  12        166.47        155.83         4.19 o
   0   2  12         14.25         11.19         2.09 o
   1   2  12          9.17          1.07         1.84 o
   2   2  12         94.80         89.14         3.94 o
   3   2  12         16.45         16.40         2.59 o
   4   2  12         36.94         38.64         3.10 o
   5   2  12          0.02         -1.91         1.91 o
   6   2  12          2.05         -0.59         2.25 o
   7   2  12          2.90          0.93         3.20 o
   8   2  12          2.85          1.46         2.50 o
 -15   3  12          0.06         -0.54         3.35 o
 -14   3  12          1.13         -2.72         2.72 o
 -13   3  12          6.13          1.50         2.46 o
 -12   3  12          6.08          3.58         2.56 o
 -11   3  12          2.32          0.04         2.32 o
 -10   3  12         25.11         26.55         2.76 o
  -9   3  12         68.68         73.73         3.31 o
  -8   3  12         46.30         55.08         2.55 o
  -7   3  12         27.91         31.76         2.04 o
  -6   3  12         53.35         52.29         2.84 o
  -5   3  12          3.11          4.99         1.41 o
  -4   3  12          4.52          2.13         1.37 o
  -3   3  12         64.62         70.71         3.27 o
  -2   3  12         22.78         35.68         2.69 o
  -1   3  12        314.99        334.17         6.13 o
   0   3  12          6.46          8.14         1.97 o
   1   3  12        236.74        243.28         5.92 o
   2   3  12         64.73         78.66         3.60 o
   3   3  12         17.02         13.67         2.32 o
   4   3  12         73.68         81.18         5.43 o
   5   3  12         47.85         48.96         3.36 o
   6   3  12         63.47         69.41         4.09 o
   7   3  12          6.47          5.15         2.63 o
   8   3  12          8.17          7.93         3.10 o
 -14   4  12          0.33         -1.98         2.76 o
 -13   4  12          1.90          1.57         2.50 o
 -12   4  12          0.26         -2.35         2.35 o
 -11   4  12         33.81         27.49         3.10 o
 -10   4  12          3.52         -2.09         2.09 o
  -9   4  12         29.14         26.64         2.51 o
  -8   4  12          7.39          6.26         1.90 o
  -7   4  12         15.54          8.60         1.68 o
  -6   4  12          7.31          9.17         1.66 o
  -5   4  12        144.55        149.02         3.19 o
  -4   4  12        175.54        178.80         3.47 o
  -3   4  12        323.08        337.63         6.03 o
  -2   4  12          8.37          1.68         1.68 o
  -1   4  12         22.75         24.84         2.59 o
   0   4  12         13.71          9.70         2.09 o
   1   4  12          7.06          1.60         2.04 o
   2   4  12        196.77        175.58         4.76 o
   3   4  12        191.80        179.66         5.02 o
   4   4  12         33.16         22.01         3.10 o
   5   4  12         21.68         31.92         3.18 o
   6   4  12          3.11         -2.14         2.14 o
   7   4  12         10.58         13.95         2.93 o
   8   4  12          0.51         -2.12         2.81 o
 -14   5  12          2.10          0.21         2.90 o
 -13   5  12          2.27          0.27         2.66 o
 -12   5  12          1.49         -1.14         3.10 o
 -11   5  12         36.97         40.47         3.58 o
 -10   5  12          0.16         -1.91         1.91 o
  -9   5  12          0.03         -1.91         1.91 o
  -8   5  12         54.59         55.22         2.78 o
  -7   5  12         15.63         12.87         1.81 o
  -6   5  12          1.35          0.27         1.50 o
  -5   5  12         15.59         17.02         2.39 o
  -4   5  12         16.04         17.42         1.77 o
  -3   5  12        190.19        195.31         7.37 o
  -2   5  12         49.10         47.12         2.93 o
  -1   5  12        423.04        426.81         7.22 o
   0   5  12         39.53         42.48         3.02 o
   1   5  12         32.60         32.25         3.68 o
   2   5  12         37.72         46.05         3.24 o
   3   5  12         12.42         11.33         3.91 o
   4   5  12         43.05         44.05         3.27 o
   5   5  12        131.69        152.92         5.01 o
   6   5  12          6.71          1.26         2.91 o
   7   5  12         10.41         15.02         2.97 o
 -14   6  12          0.46         -3.36         5.38 o
 -13   6  12          0.37          4.19         3.45 o
 -12   6  12         14.48         17.11         3.10 o
 -11   6  12         27.83         26.86         3.27 o
 -10   6  12          7.24          1.95         2.22 o
  -9   6  12          8.01         12.58         2.59 o
  -8   6  12        128.58        139.57         3.56 o
  -7   6  12        171.63        171.51         3.79 o
  -6   6  12         19.90         18.39         1.73 o
  -5   6  12          6.65          6.89         1.66 o
  -4   6  12          0.26         -1.31         1.31 o
  -3   6  12          0.57          0.42         1.91 o
  -2   6  12         38.24         41.30         2.84 o
  -1   6  12          0.21         -1.63         1.63 o
   0   6  12          0.28         -2.20         2.20 o
   1   6  12         17.32         18.58         2.50 o
   2   6  12         63.06         76.69         4.56 o
   3   6  12         67.99         75.82         4.01 o
   4   6  12          0.48         -0.67         2.22 o
   5   6  12         15.69         11.70         2.84 o
   6   6  12          0.17         -1.35         2.44 o
   7   6  12          6.28          8.02         2.93 o
 -13   7  12          2.88          1.72         3.35 o
 -12   7  12          4.29         -1.31         2.96 o
 -11   7  12          0.01         -3.39         3.39 o
 -10   7  12         20.58         19.08         4.34 o
  -9   7  12          2.29         -1.52         2.57 o
  -8   7  12         17.97         13.48         2.50 o
  -7   7  12         79.54         75.76         5.33 o
  -6   7  12         85.37         86.73         3.12 o
  -5   7  12          3.68          4.54         2.02 o
  -4   7  12        210.56        197.91         5.72 o
  -3   7  12         22.91         28.43         2.83 o
  -2   7  12          0.05         -1.94         1.94 o
  -1   7  12          1.66          2.55         2.44 o
   0   7  12         25.55         26.91         3.16 o
   1   7  12          6.24          4.95         2.95 o
   2   7  12          2.05         -2.26         2.26 o
   3   7  12          1.91         -0.11         2.57 o
   4   7  12          2.56          2.78         3.82 o
   5   7  12          5.33          5.21         5.03 o
   6   7  12         32.52         41.31         4.39 o
 -12   8  12          0.32          1.63         3.42 o
 -11   8  12         10.96         11.01         4.02 o
 -10   8  12         10.28          8.48         3.22 o
  -9   8  12         68.75         64.32         7.33 o
  -8   8  12          0.86         -2.71         2.71 o
  -7   8  12         23.14         24.68         2.95 o
  -6   8  12         89.03         80.47         3.54 o
  -5   8  12         56.07         51.71         2.86 o
  -4   8  12         81.59         89.13         3.77 o
  -3   8  12          6.93         -0.18         2.86 o
  -2   8  12        512.58        539.54        10.31 o
  -1   8  12        168.02        169.86         5.52 o
   0   8  12         10.90         11.64         2.96 o
   1   8  12         34.52         38.36         3.70 o
   2   8  12          0.18         -2.02         2.85 o
   3   8  12         37.25         40.99         5.23 o
   4   8  12         63.25         78.32         6.18 o
   5   8  12          0.02         -1.01         3.33 o
 -11   9  12          9.03         10.08         4.75 o
 -10   9  12         72.84         78.39        11.09 o
  -9   9  12         25.26         28.66         5.23 o
  -8   9  12         68.59         67.88        12.43 o
  -7   9  12         10.31         16.60         5.04 o
  -6   9  12        303.44        322.31         7.76 o
  -5   9  12         71.78         77.69         5.70 o
  -4   9  12        110.41        123.75         5.01 o
  -3   9  12         36.00         45.04         9.07 o
  -2   9  12          1.34         -1.81         3.06 o
  -1   9  12        160.03        174.26         7.60 o
   0   9  12         55.47         56.09         5.45 o
   1   9  12         75.18         88.22         6.65 o
   2   9  12         95.02        103.85         6.60 o
   3   9  12         34.33         49.74         7.06 o
   4   9  12         57.97         68.94         7.06 o
 -10  10  12          1.13         -4.28         4.28 o
  -9  10  12         19.04         24.86         4.75 o
  -8  10  12         38.66         44.76         5.71 o
  -7  10  12          4.20          4.03         4.03 o
  -6  10  12         10.84          9.72         3.22 o
  -5  10  12         67.90         75.49         5.93 o
  -4  10  12          3.23          4.09         2.83 o
  -3  10  12         24.22         22.12         4.02 o
  -2  10  12         62.81         73.13         5.93 o
  -1  10  12         43.15         53.94         6.72 o
   0  10  12         30.71         45.71         5.23 o
   1  10  12         35.11         40.66         5.23 o
   2  10  12          3.65          3.78         3.71 o
   3  10  12          1.61         -3.80         3.80 o
  -9  11  12          0.38          5.66         4.50 o
  -8  11  12         70.12         82.78         8.06 o
  -7  11  12         24.21         21.04         4.75 o
  -6  11  12          1.09         -2.60         2.96 o
  -5  11  12         20.23         25.31         4.75 o
  -4  11  12         41.05         41.28         4.27 o
  -3  11  12          3.69         -2.02         3.80 o
  -2  11  12         17.72         14.78         4.28 o
  -1  11  12         20.70         24.20         5.38 o
   0  11  12         17.43         17.44         4.50 o
   1  11  12          1.01          1.34         3.80 o
  -6  12  12         11.95         14.86         3.84 o
  -5  12  12          0.02         -2.13         4.02 o
  -4  12  12          1.96          1.48         3.06 o
  -3  12  12          3.92          1.98         4.02 o
  -2  12  12         53.68         53.70         5.93 o
  -1  12  12         64.18         74.59         9.41 o
 -15   1  13          0.45         -3.13         3.13 o
 -14   1  13          0.81         -0.86         2.59 o
 -13   1  13          0.01         -0.70         2.44 o
 -12   1  13         14.74          7.56         2.69 o
 -11   1  13          2.55         -1.96         2.16 o
 -10   1  13         31.21         28.81         2.93 o
  -9   1  13          1.27          1.65         2.35 o
  -8   1  13        540.05        530.49         8.12 o
  -7   1  13          4.52         11.43         2.25 o
  -6   1  13         39.12         41.22         3.07 o
  -5   1  13         75.25         75.61         2.82 o
  -4   1  13        342.52        347.66         6.28 o
  -3   1  13        149.86        145.78         4.11 o
  -2   1  13         87.12         91.48         3.44 o
  -1   1  13         84.56         74.77         3.78 o
   0   1  13          0.45         -1.02         1.75 o
   1   1  13          6.67          0.86         2.23 o
   2   1  13         63.63         73.71         3.77 o
   3   1  13         25.23         32.71         2.90 o
   4   1  13         21.95         14.70         2.59 o
   5   1  13          6.79          5.64         2.42 o
   6   1  13          5.60          0.56         2.72 o
   7   1  13         36.50         53.86         4.95 o
 -15   2  13          2.04          6.05         6.72 o
 -14   2  13          0.17         -0.52         3.49 o
 -13   2  13          0.07         -1.32         2.76 o
 -12   2  13          0.17         -2.22         2.22 o
 -11   2  13          1.45         -1.27         2.32 o
 -10   2  13          1.05         -1.91         1.91 o
  -9   2  13         97.84         93.84         3.28 o
  -8   2  13         38.99         42.09         2.42 o
  -7   2  13         20.49         26.95         2.74 o
  -6   2  13         37.28         40.96         2.76 o
  -5   2  13        529.56        543.68         7.07 o
  -4   2  13        826.59        818.64        10.74 o
  -3   2  13        176.22        157.33         4.37 o
  -2   2  13        239.11        235.54         5.29 o
  -1   2  13        290.48        291.35         5.96 o
   0   2  13        106.42         92.65         3.67 o
   1   2  13        490.24        452.85        10.38 o
   2   2  13        129.22        124.15         4.28 o
   3   2  13         39.62         41.66         3.18 o
   4   2  13         89.07        101.95         4.51 o
   5   2  13         10.35          4.95         2.38 o
   6   2  13         76.90         99.24         5.24 o
   7   2  13         17.13         23.20         3.36 o
 -14   3  13          0.09          0.25         2.80 o
 -13   3  13          2.62         -0.84         2.69 o
 -12   3  13         27.04         26.44         3.33 o
 -11   3  13          0.01         -2.09         2.09 o
 -10   3  13         10.71         12.14         2.59 o
  -9   3  13          0.70         -1.34         1.65 o
  -8   3  13          0.02         -1.49         1.49 o
  -7   3  13        151.06        153.61         4.26 o
  -6   3  13        121.17        123.75         3.85 o
  -5   3  13          4.11          4.95         1.66 o
  -4   3  13         52.19         59.62         3.10 o
  -3   3  13         16.63         20.12         2.25 o
  -2   3  13         12.32          5.20         1.97 o
  -1   3  13         24.90         22.62         3.23 o
   0   3  13        163.62        159.19         4.85 o
   1   3  13         90.26         97.72         3.92 o
   2   3  13         19.51         18.34         2.72 o
   3   3  13         29.51         18.20         2.66 o
   4   3  13         49.44         60.26         3.77 o
   5   3  13          2.36         -2.42         2.42 o
   6   3  13         10.31         11.00         2.73 o
   7   3  13          9.20         10.42         3.39 o
 -14   4  13          0.12         -2.92         3.10 o
 -13   4  13          2.72          0.17         2.76 o
 -12   4  13          0.58         -0.59         2.42 o
 -11   4  13         24.38         27.54         3.49 o
 -10   4  13          0.01         -0.87         2.09 o
  -9   4  13          0.65         -1.54         1.54 o
  -8   4  13         12.61         19.63         2.00 o
  -7   4  13          1.64          1.47         1.54 o
  -6   4  13         32.79         32.09         3.10 o
  -5   4  13         36.52         45.12         2.93 o
  -4   4  13         38.81         41.33         2.76 o
  -3   4  13          8.44          7.62         1.97 o
  -2   4  13         99.85        100.95         3.67 o
  -1   4  13          4.21          1.56         1.83 o
   0   4  13         23.10         22.16         2.42 o
   1   4  13          6.25          6.36         2.16 o
   2   4  13        152.70        151.89         4.67 o
   3   4  13          1.09         -1.97         1.97 o
   4   4  13         18.29         13.45         2.59 o
   5   4  13          4.93          3.52         2.25 o
   6   4  13          5.78          3.72         2.76 o
   7   4  13          1.70         -0.86         3.21 o
 -14   5  13          1.31         -3.54         3.54 o
 -13   5  13          4.06          0.65         2.90 o
 -12   5  13          2.58         -2.69         2.69 o
 -11   5  13          0.25         -2.50         2.50 o
 -10   5  13          4.51          6.35         2.42 o
  -9   5  13          0.60         -1.78         1.78 o
  -8   5  13         68.11         84.96         3.23 o
  -7   5  13          5.19          4.26         1.65 o
  -6   5  13         11.21          8.19         2.52 o
  -5   5  13         41.39         36.94         2.69 o
  -4   5  13          1.95         -1.68         1.68 o
  -3   5  13        198.32        212.47         5.02 o
  -2   5  13         28.42         30.98         2.76 o
  -1   5  13        191.64        185.86         4.86 o
   0   5  13         11.08         11.49         2.32 o
   1   5  13        121.55        122.40         4.42 o
   2   5  13         64.21         70.74         3.85 o
   3   5  13         15.54         16.79         2.91 o
   4   5  13          0.01         -2.11         2.11 o
   5   5  13         17.08         15.89         2.90 o
   6   5  13          0.25         -1.83         2.56 o
 -13   6  13          0.46          0.81         3.99 o
 -12   6  13          0.73          0.50         2.69 o
 -11   6  13          9.67          6.82         2.76 o
 -10   6  13          0.75          2.54         2.32 o
  -9   6  13         17.69         24.67         2.93 o
  -8   6  13         15.23         10.85         2.00 o
  -7   6  13         27.67         31.82         2.32 o
  -6   6  13          9.99          5.43         2.16 o
  -5   6  13          6.16          3.42         1.91 o
  -4   6  13         23.07         25.02         4.07 o
  -3   6  13          6.71          2.53         1.91 o
  -2   6  13         80.38         76.48         3.60 o
  -1   6  13          6.87          5.60         2.23 o
   0   6  13         25.97         36.82         3.00 o
   1   6  13          8.73          4.99         2.42 o
   2   6  13          8.57         15.37         3.01 o
   3   6  13        110.94        107.11         4.42 o
   4   6  13          8.21          8.38         2.48 o
   5   6  13          0.26         -2.11         2.28 o
   6   6  13          2.69          0.22         3.10 o
 -13   7  13          0.11         -5.38         5.38 o
 -12   7  13         13.42         13.63         3.61 o
 -11   7  13          5.31         -2.14         2.96 o
 -10   7  13          3.28          4.06         2.83 o
  -9   7  13         20.15         16.53         3.35 o
  -8   7  13          4.05          3.87         2.25 o
  -7   7  13         97.05        101.01         3.85 o
  -6   7  13          8.02          6.95         1.97 o
  -5   7  13          0.87         -1.97         2.17 o
  -4   7  13        106.27        109.11         4.66 o
  -3   7  13         31.68         29.26         3.73 o
  -2   7  13         56.43         70.91         4.51 o
  -1   7  13         41.19         45.13         3.74 o
   0   7  13         10.96          7.67         2.96 o
   1   7  13         92.93        107.31         5.34 o
   2   7  13         15.31         12.71         3.16 o
   3   7  13         47.43         46.85         9.93 o
   4   7  13        108.98        120.16         6.02 o
   5   7  13          2.65         -1.93         3.31 o
 -12   8  13          4.79          4.82         4.88 o
 -11   8  13         31.45         36.13         7.64 o
 -10   8  13          0.13         -2.96         2.96 o
  -9   8  13          0.16         -2.72         2.72 o
  -8   8  13         21.57         27.44         3.02 o
  -7   8  13         59.49         71.69         3.94 o
  -6   8  13          6.39          5.72         2.38 o
  -5   8  13          4.30         -0.20         2.36 o
  -4   8  13         45.93         53.05         3.88 o
  -3   8  13         16.05         17.99         3.10 o
  -2   8  13          4.71          9.81         2.96 o
  -1   8  13         10.13         13.23         2.96 o
   0   8  13         29.26         44.56         3.84 o
   1   8  13          2.18          0.60         2.57 o
   2   8  13          7.06          5.42         3.54 o
   3   8  13         13.27          8.06         5.38 o
   4   8  13         18.59         14.93         9.74 o
 -11   9  13          7.73          2.02         4.28 o
 -10   9  13          5.47          2.37         5.38 o
  -9   9  13         17.14         13.59         4.20 o
  -8   9  13         34.64         25.86         5.04 o
  -7   9  13          1.12         -0.45         3.54 o
  -6   9  13          4.41          5.35         2.96 o
  -5   9  13        106.13        125.35         6.18 o
  -4   9  13         42.64         42.05         6.72 o
  -3   9  13          0.02         -0.34         4.37 o
  -2   9  13          8.17          9.57         4.02 o
  -1   9  13          8.62          6.00         3.54 o
   0   9  13          6.73          5.38         3.80 o
   1   9  13          9.52          9.74         3.80 o
   2   9  13         11.19         12.34         4.50 o
   3   9  13         51.96         66.24         6.18 o
  -9  10  13         35.87         37.21         8.40 o
  -8  10  13          0.30         -1.38         4.02 o
  -7  10  13         25.88         18.14         4.75 o
  -6  10  13          3.51          4.03         4.70 o
  -5  10  13         70.79         97.44         9.41 o
  -4  10  13          1.30         -2.42         3.54 o
  -3  10  13          1.63          2.02         6.72 o
  -2  10  13          2.21          0.34         3.80 o
  -1  10  13         75.64         79.61         6.40 o
   0  10  13         82.98        112.81         7.35 o
   1  10  13          6.64          8.30         4.03 o
   2  10  13          0.81         -3.36         6.05 o
  -7  11  13          4.06          6.72         6.05 o
  -6  11  13          2.67         -0.55         7.06 o
  -5  11  13         63.90         67.87         8.74 o
  -4  11  13         18.23         16.90         4.28 o
  -3  11  13         29.88         34.69         5.23 o
  -2  11  13          3.42          8.18         4.02 o
  -1  11  13         31.01         35.56         4.35 o
   0  11  13         12.68          2.02         6.05 o
 -14   0  14         13.39          8.06         4.75 o
 -13   0  14          1.82          0.67         3.80 o
 -12   0  14         24.45         33.71         5.71 o
 -11   0  14         68.49         94.33        10.42 o
 -10   0  14         68.95         62.38         5.57 o
  -9   0  14          0.17         -2.33         2.33 o
  -8   0  14          8.32         13.99         2.96 o
  -7   0  14         18.51         13.15         3.23 o
  -6   0  14        175.21        175.39        10.08 o
  -5   0  14        401.36        386.95         9.94 o
  -4   0  14         21.82         18.49         3.33 o
  -3   0  14        235.56        220.88        10.08 o
  -2   0  14          1.90          4.20         2.73 o
  -1   0  14        200.62        199.73         8.40 o
   0   0  14        115.33        106.75         5.45 o
   1   0  14          4.70          2.24         2.73 o
   2   0  14          0.20         -2.58         2.58 o
   3   0  14          2.97          3.20         3.06 o
   4   0  14         10.99         11.42         4.03 o
   5   0  14        105.85        132.63         7.35 o
   6   0  14         11.00         14.29         4.35 o
 -14   1  14          1.59         -2.78         2.78 o
 -13   1  14         21.24         21.11         4.46 o
 -12   1  14         22.13         21.66         3.18 o
 -11   1  14          3.82          1.32         2.42 o
 -10   1  14          2.96         -1.61         1.72 o
  -9   1  14        341.20        337.28         6.17 o
  -8   1  14         59.29         80.60         3.18 o
  -7   1  14        187.42        177.27         4.67 o
  -6   1  14         45.60         49.91         5.04 o
  -5   1  14        419.09        401.44         8.25 o
  -4   1  14          3.77          1.71         1.83 o
  -3   1  14          2.18          2.78         1.83 o
  -2   1  14          1.76          1.86         1.91 o
  -1   1  14         55.10         54.38         3.27 o
   0   1  14          2.28          2.48         1.97 o
   1   1  14          2.71         -1.71         1.83 o
   2   1  14          8.52          6.89         2.62 o
   3   1  14          8.09          0.85         2.09 o
   4   1  14         32.47         28.17         3.28 o
   5   1  14         14.23         10.60         2.71 o
   6   1  14          3.49         -2.36         2.72 o
 -14   2  14          2.84          0.05         3.18 o
 -13   2  14          4.11          1.63         2.76 o
 -12   2  14          0.06         -2.07         2.32 o
 -11   2  14         56.29         60.57         3.92 o
 -10   2  14          0.70         -1.72         1.72 o
  -9   2  14          4.11          2.32         1.76 o
  -8   2  14         51.89         60.63         2.91 o
  -7   2  14        185.34        205.83         5.53 o
  -6   2  14          0.34         -1.22         2.58 o
  -5   2  14         43.88         48.11         4.50 o
  -4   2  14        207.63        210.83         5.92 o
  -3   2  14         64.51         63.73         3.44 o
  -2   2  14          2.94         -1.75         1.75 o
  -1   2  14        115.46        103.75         3.85 o
   0   2  14          0.02         -1.47         1.83 o
   1   2  14          6.65          3.67         2.22 o
   2   2  14         73.07         73.05         3.94 o
   3   2  14         19.13         11.46         2.59 o
   4   2  14          1.66         -0.56         2.25 o
   5   2  14          0.15         -2.35         2.35 o
   6   2  14         17.56         11.73         2.90 o
 -14   3  14         10.07         10.33         3.19 o
 -13   3  14          1.80         -0.35         2.66 o
 -12   3  14          9.21          9.47         2.84 o
 -11   3  14          0.02         -2.16         2.16 o
 -10   3  14          1.15         -0.50         1.97 o
  -9   3  14          0.38          0.57         1.72 o
  -8   3  14          0.00         -1.54         1.54 o
  -7   3  14        135.72        132.13         4.19 o
  -6   3  14         81.04         99.36         7.39 o
  -5   3  14         31.45         28.21         2.91 o
  -4   3  14         47.38         43.63         3.02 o
  -3   3  14         64.53         76.91         3.70 o
  -2   3  14        131.79        123.88         4.19 o
  -1   3  14        187.82        182.24         4.95 o
   0   3  14          9.83          5.53         2.62 o
   1   3  14         23.95         26.01         3.14 o
   2   3  14          0.02         -0.77         1.97 o
   3   3  14         95.50        102.14         4.49 o
   4   3  14         55.45         65.92         4.73 o
   5   3  14          3.91         -0.72         2.28 o
   6   3  14          0.88         -2.52         2.56 o
 -14   4  14          0.24          0.45         3.49 o
 -13   4  14          1.31         -2.59         2.59 o
 -12   4  14          0.13         -0.74         2.50 o
 -11   4  14          4.57          8.18         2.50 o
 -10   4  14         26.86         29.66         3.10 o
  -9   4  14          0.00         -1.59         1.59 o
  -8   4  14          1.73         -0.37         1.80 o
  -7   4  14          3.87          1.34         1.97 o
  -6   4  14         41.69         61.31         4.97 o
  -5   4  14         61.24         65.76         4.89 o
  -4   4  14          7.01         11.06         2.16 o
  -3   4  14          8.46          8.53         2.16 o
  -2   4  14          9.56         10.99         2.32 o
  -1   4  14          6.40          3.46         2.16 o
   0   4  14        219.98        213.24         5.45 o
   1   4  14        182.15        189.27         5.34 o
   2   4  14          1.42         -2.29         2.42 o
   3   4  14          0.99          2.55         2.87 o
   4   4  14         12.33         11.36         2.50 o
   5   4  14          0.05         -2.28         2.28 o
   6   4  14          1.15          0.90         3.54 o
 -13   5  14          1.51         -2.93         2.93 o
 -12   5  14          3.82         -0.27         2.76 o
 -11   5  14         38.92         38.05         3.52 o
 -10   5  14         28.79         30.80         3.10 o
  -9   5  14         10.75          7.44         1.90 o
  -8   5  14         22.65         19.87         2.19 o
  -7   5  14          1.57          0.44         1.57 o
  -6   5  14         54.38         50.11        11.09 o
  -5   5  14          1.41         -1.79         1.94 o
  -4   5  14         76.21         72.14         3.70 o
  -3   5  14        121.46        127.65         4.28 o
  -2   5  14         77.56         89.30         3.89 o
  -1   5  14         40.34         48.32         3.33 o
   0   5  14        270.19        288.45         6.45 o
   1   5  14         16.02         15.76         2.66 o
   2   5  14          5.31          5.71         2.35 o
   3   5  14          0.08         -2.28         2.28 o
   4   5  14          8.89          5.63         2.73 o
   5   5  14         19.58         22.15         3.21 o
 -13   6  14          4.57          0.90         3.88 o
 -12   6  14          0.14         -0.86         3.35 o
 -11   6  14         11.84         16.20         3.18 o
 -10   6  14          3.68          0.04         2.42 o
  -9   6  14          5.29          0.23         2.11 o
  -8   6  14          9.85          9.89         2.04 o
  -7   6  14          7.35          3.39         1.77 o
  -6   6  14         27.48         30.26         4.28 o
  -5   6  14          1.49          0.59         2.17 o
  -4   6  14          0.45         -1.91         1.91 o
  -3   6  14          0.98         -1.88         1.88 o
  -2   6  14         54.81         54.47         3.70 o
  -1   6  14         13.59          9.41         2.42 o
   0   6  14          7.28          4.12         2.32 o
   1   6  14        223.93        248.98         6.28 o
   2   6  14          2.67         -0.38         2.81 o
   3   6  14          9.73          6.61         2.62 o
   4   6  14          7.68         10.92         2.69 o
   5   6  14         29.82         33.36         9.41 o
 -12   7  14          9.99         17.77         5.46 o
 -11   7  14          1.07         -0.64         3.64 o
 -10   7  14          1.41         -2.83         2.83 o
  -9   7  14         16.48         13.66         3.35 o
  -8   7  14          0.66         -2.22         2.22 o
  -7   7  14          0.42         -2.44         2.44 o
  -6   7  14          2.86          2.69         4.70 o
  -5   7  14         61.44         73.86         5.45 o
  -4   7  14         21.23         33.40         3.45 o
  -3   7  14         13.46         20.37         3.22 o
  -2   7  14         49.26         65.01         4.39 o
  -1   7  14          2.93          1.59         2.57 o
   0   7  14         20.59         17.38         3.22 o
   1   7  14         80.15         87.78         5.29 o
   2   7  14         17.14         14.34         3.35 o
   3   7  14          0.81         -2.66         2.66 o
   4   7  14          5.32          4.70         4.70 o
 -11   8  14          5.50          6.56         3.35 o
 -10   8  14         20.02         20.42         3.74 o
  -9   8  14         17.58         22.53         3.74 o
  -8   8  14          3.36          1.65         2.44 o
  -7   8  14         24.43         27.97         3.49 o
  -6   8  14          1.09         -3.06         3.06 o
  -5   8  14          0.53         -2.69         3.33 o
  -4   8  14         72.74         84.34         6.18 o
  -3   8  14         42.67         50.81         4.34 o
  -2   8  14          5.16          6.05         2.72 o
  -1   8  14         31.12         30.73         3.74 o
   0   8  14          0.12         -1.34         2.72 o
   1   8  14         95.48        119.81         7.08 o
   2   8  14         31.99         32.22         4.97 o
   3   8  14          0.13         -4.70         5.38 o
 -10   9  14          4.14          3.02         4.28 o
  -9   9  14         11.80         12.10         5.38 o
  -8   9  14         25.10         39.32         5.23 o
  -7   9  14          3.20          7.39         6.05 o
  -5   9  14         47.63         51.07         7.39 o
  -4   9  14          9.63         18.82         6.05 o
  -3   9  14        110.90        134.31         7.13 o
  -2   9  14         54.17         70.50         6.18 o
  -1   9  14          0.09         -3.00         3.06 o
   0   9  14          4.38          0.49         3.54 o
   1   9  14          0.57         -2.91         3.54 o
  -8  10  14          0.23         -3.71         4.50 o
  -7  10  14          3.77         12.77         6.05 o
  -5  10  14          2.26          3.36         5.38 o
  -4  10  14         25.13         22.18         6.72 o
  -3  10  14          5.24          5.73         4.02 o
  -2  10  14          1.16         -3.36         3.36 o
  -1  10  14          1.35         -3.33         3.33 o
   0  10  14         26.13         30.97         5.23 o
  -4  11  14         16.27         14.11         6.05 o
 -14   1  15          7.29          6.50         3.88 o
 -13   1  15          1.55         -0.94         2.66 o
 -12   1  15          3.69          2.66         2.71 o
 -11   1  15         16.31         14.60         3.01 o
 -10   1  15          0.00         -1.92         1.92 o
  -9   1  15          1.98          0.26         1.77 o
  -8   1  15         25.06         20.64         2.23 o
  -7   1  15         64.67         65.92         5.23 o
  -6   1  15         16.18         12.36         3.54 o
  -5   1  15         49.89         53.87         6.05 o
  -4   1  15        120.03        118.62         4.03 o
  -3   1  15          8.65          6.89         4.02 o
  -2   1  15          3.91          5.35         2.16 o
  -1   1  15          0.00          0.67         2.02 o
   0   1  15         85.08         86.50         4.19 o
   1   1  15         46.78         50.05         3.59 o
   2   1  15          9.13          7.90         2.35 o
   3   1  15          1.82         -0.19         2.25 o
   4   1  15          2.02          1.43         2.42 o
   5   1  15         17.83         17.72         3.18 o
 -14   2  15          0.36         -3.45         3.45 o
 -13   2  15          6.80         -1.38         2.82 o
 -12   2  15          3.48         -2.52         2.69 o
 -11   2  15          7.69         -0.50         2.35 o
 -10   2  15        121.28        126.99         3.83 o
  -9   2  15         32.30         45.92         2.94 o
  -8   2  15         32.13         28.74         2.32 o
  -7   2  15          0.07         -1.68         3.02 o
  -6   2  15          0.16         -2.38         2.38 o
  -5   2  15          4.02          4.26         2.33 o
  -4   2  15         96.25         93.88         3.67 o
  -3   2  15         25.42         25.80         3.10 o
  -2   2  15          1.47          0.17         1.97 o
  -1   2  15          2.40          2.09         2.09 o
   0   2  15          9.29          4.94         2.16 o
   1   2  15        106.72        112.95         4.42 o
   2   2  15         13.85         27.37         2.93 o
   3   2  15          7.79          4.45         2.59 o
   4   2  15          8.12          6.25         2.84 o
   5   2  15         18.55         19.68         3.27 o
 -13   3  15          5.98          4.36         2.93 o
 -12   3  15          3.29          1.04         2.59 o
 -11   3  15          0.39         -1.01         2.35 o
 -10   3  15          1.78         -0.04         2.04 o
  -9   3  15          1.98         -0.57         1.77 o
  -8   3  15          1.30         -1.73         1.73 o
  -7   3  15          2.91         -0.34         2.85 o
  -6   3  15         20.99         19.87         3.54 o
  -5   3  15          0.17         -2.05         2.05 o
  -4   3  15          0.01         -1.75         1.75 o
  -3   3  15          0.40         -1.97         1.97 o
  -2   3  15        275.81        265.50         6.13 o
  -1   3  15        132.48        124.22         4.40 o
   0   3  15          2.28         -2.04         2.04 o
   1   3  15         43.84         44.99         3.58 o
   2   3  15         10.82          6.82         2.56 o
   3   3  15          5.77          2.51         2.50 o
   4   3  15          5.84          5.58         2.56 o
   5   3  15         19.71         21.83         6.38 o
 -13   4  15          0.05         -2.93         2.93 o
 -12   4  15          2.13          0.01         2.91 o
 -11   4  15          5.50          4.98         3.10 o
 -10   4  15          0.00         -1.33         1.96 o
  -9   4  15         14.48         15.85         2.16 o
  -8   4  15          0.05         -1.55         1.77 o
  -7   4  15          5.55         -0.21         3.06 o
  -6   4  15         45.05         56.32         8.74 o
  -5   4  15         44.82         50.20         3.88 o
  -4   4  15         57.64         62.84         3.52 o
  -3   4  15         39.06         50.26         3.33 o
  -2   4  15          2.74          0.85         1.97 o
  -1   4  15          1.41         -2.16         2.16 o
   0   4  15          6.87          6.10         2.46 o
   1   4  15         52.33         48.27         3.67 o
   2   4  15         32.63         37.63         3.41 o
   3   4  15         36.97         38.08         3.52 o
   4   4  15          3.21         -0.82         2.63 o
 -13   5  15          0.08         -2.93         2.93 o
 -12   5  15          0.11         -2.56         2.56 o
 -11   5  15          4.61          6.38         3.30 o
 -10   5  15          7.28          6.42         3.46 o
  -9   5  15          0.09         -1.64         1.77 o
  -8   5  15         14.53         20.00         2.51 o
  -7   5  15          3.66          3.36         5.38 o
  -6   5  15         25.18         25.59         4.02 o
  -5   5  15         11.24         11.04         2.72 o
  -4   5  15          0.94         -1.85         2.02 o
  -3   5  15         41.78         40.17         3.20 o
  -2   5  15         59.43         65.93         3.85 o
  -1   5  15         21.84         24.77         3.10 o
   0   5  15         83.96         99.64         6.79 o
   1   5  15          3.40          2.96         2.50 o
   2   5  15         16.69         14.21         2.73 o
   3   5  15          6.69          8.85         2.73 o
   4   5  15          3.32          0.67         4.70 o
 -12   6  15          8.03          7.20         3.35 o
 -11   6  15          4.56         -0.90         3.38 o
 -10   6  15          0.30         -2.50         2.50 o
  -9   6  15          0.21          0.42         1.94 o
  -8   6  15          6.40          5.79         2.11 o
  -7   6  15         28.36         34.45         3.36 o
  -6   6  15          1.08         -1.01         2.85 o
  -5   6  15          5.52         -1.79         2.33 o
  -4   6  15         13.61         18.53         3.10 o
  -3   6  15         39.47         51.32         3.50 o
  -2   6  15         13.28         11.94         2.73 o
  -1   6  15         64.06         65.33         3.94 o
   0   6  15         19.40         26.13         4.56 o
   1   6  15         71.47         62.18         4.11 o
   2   6  15         12.83          6.47         3.10 o
   3   6  15         50.99         62.91         4.28 o
 -11   7  15          4.69          8.25         3.45 o
 -10   7  15          0.25          0.80         3.22 o
  -9   7  15          2.31         -2.32         2.32 o
  -8   7  15          0.70         -1.57         2.72 o
  -7   7  15         40.98         50.25         5.23 o
  -6   7  15         30.80         15.46         6.05 o
  -5   7  15          8.94          6.90         3.54 o
  -4   7  15         10.87         12.52         4.37 o
  -3   7  15          3.33          0.90         2.72 o
  -2   7  15         70.15         92.73         5.29 o
  -1   7  15        125.10        130.26         5.68 o
   0   7  15          4.58          9.54         3.22 o
   1   7  15          5.47          3.97         2.83 o
   2   7  15          5.77          7.29         3.98 o
 -10   8  15          1.91         -2.90         3.35 o
  -9   8  15          0.06          4.89         3.35 o
  -8   8  15          0.10          0.67         3.33 o
  -7   8  15         11.52          9.41         6.05 o
  -5   8  15          1.62          3.27         3.54 o
  -4   8  15          0.33         -2.55         3.54 o
  -3   8  15          0.05         -2.66         2.66 o
  -2   8  15          4.66          2.78         3.06 o
  -1   8  15         29.34         38.66         4.13 o
   0   8  15         14.88         12.17         4.42 o
   1   8  15          2.23         -3.27         8.74 o
  -5   9  15          4.37          7.39         6.05 o
  -4   9  15         32.92         39.65         7.39 o
  -3   9  15         30.26         35.79         6.38 o
  -2   9  15          3.78          5.00         5.71 o
  -1   9  15          2.41          3.70         8.40 o
   0   9  15          0.06          0.67         5.38 o
  -5  10  15         14.64         13.44         6.05 o
  -4  10  15          0.47          0.67         5.38 o
  -3  10  15         94.38        115.47         7.60 o
 -13   0  16         20.34         24.50         5.45 o
 -12   0  16        115.95        136.59         7.35 o
 -11   0  16        123.32        109.74         7.08 o
 -10   0  16         63.96         50.00         6.24 o
  -9   0  16        162.86        155.60        10.42 o
  -8   0  16        142.20        174.58         6.18 o
  -7   0  16        477.07        483.84        18.14 o
  -6   0  16          8.65          7.39         4.70 o
  -5   0  16         13.45         12.77         4.70 o
  -4   0  16          9.67          9.07         3.33 o
  -3   0  16        304.88        306.68         9.50 o
  -2   0  16         93.66        113.04         6.18 o
  -1   0  16         14.42         11.92         3.54 o
   0   0  16          1.93         -3.70         6.38 o
   1   0  16          0.07         -3.06         3.06 o
   2   0  16         56.39         53.05         5.64 o
   3   0  16         55.32         66.17         5.93 o
   4   0  16          6.23          8.06         6.05 o
 -13   1  16          3.08          4.91         3.39 o
 -12   1  16         10.39         15.24         3.18 o
 -11   1  16         11.12          8.51         2.76 o
 -10   1  16          2.41         -0.70         1.90 o
  -9   1  16          6.89          3.96         2.59 o
  -8   1  16        103.99        107.36         5.51 o
  -7   1  16         14.15         13.10         3.80 o
  -6   1  16          0.41         -2.85         2.85 o
  -5   1  16          0.13         -1.83         2.58 o
  -4   1  16         43.92         42.64         3.18 o
  -3   1  16         21.19         19.60         3.10 o
  -2   1  16         40.75         44.73         3.18 o
  -1   1  16          3.26          0.67         2.02 o
   0   1  16          5.48          4.55         2.50 o
   1   1  16          1.45         -2.04         2.25 o
   2   1  16         72.99        103.37         4.95 o
   3   1  16         22.16         20.35         3.27 o
   4   1  16         16.87         27.42         4.75 o
 -13   2  16          0.12         -1.76         2.84 o
 -12   2  16          6.36          3.77         2.93 o
 -11   2  16          0.18         -2.23         2.42 o
 -10   2  16          0.18         -2.19         2.25 o
  -9   2  16          1.45         -0.48         2.22 o
  -8   2  16          2.37          0.23         1.92 o
  -7   2  16          9.04          9.50         3.54 o
  -6   2  16          6.83          0.67         2.85 o
  -5   2  16          2.82         -1.28         2.58 o
  -4   2  16         13.72          9.54         2.42 o
  -3   2  16          5.13          2.24         2.09 o
  -2   2  16          0.27         -1.75         1.75 o
  -1   2  16          0.02         -1.88         1.88 o
   0   2  16          4.58          4.06         2.32 o
   1   2  16         18.91         19.45         3.02 o
   2   2  16          0.56         -1.78         2.28 o
   3   2  16          0.76         -0.71         2.66 o
   4   2  16         18.99          3.36         5.38 o
 -13   3  16          0.01         -3.22         3.22 o
 -12   3  16          0.83          2.71         3.39 o
 -11   3  16         22.76         22.96         3.98 o
 -10   3  16          3.20         -0.76         1.85 o
  -9   3  16          3.46         -1.56         2.25 o
  -8   3  16         12.46         13.64         2.66 o
  -7   3  16         27.27         37.01         4.75 o
  -6   3  16         33.74         42.41         4.97 o
  -5   3  16          0.02         -2.85         2.85 o
  -4   3  16          0.08         -2.04         2.04 o
  -3   3  16          7.22          9.08         2.59 o
  -2   3  16         23.34         29.79         3.10 o
  -1   3  16         33.34         44.21         3.49 o
   0   3  16          0.57         -0.25         2.09 o
   1   3  16          9.96          8.64         2.84 o
   2   3  16         12.71          4.05         2.56 o
   3   3  16          4.48          4.22         2.73 o
 -12   4  16          4.30          2.50         2.76 o
 -11   4  16          3.65          3.42         2.84 o
 -10   4  16          1.58         -2.04         2.04 o
  -9   4  16          0.82         -0.80         2.42 o
  -8   4  16          2.03          2.55         2.25 o
  -7   4  16         34.01         42.07         5.23 o
  -6   4  16          0.01         -1.81         3.06 o
  -5   4  16          1.33         -2.85         2.85 o
  -4   4  16          9.92          9.32         3.19 o
  -3   4  16         74.08         85.99         4.28 o
  -2   4  16         48.29         45.75         3.60 o
  -1   4  16          7.82          4.59         2.32 o
   0   4  16          8.47          9.59         2.59 o
   1   4  16          6.94          7.72         2.71 o
   2   4  16         87.84         90.72         5.63 o
   3   4  16         35.07         48.76         4.17 o
 -12   5  16          0.29         -2.02         2.93 o
 -11   5  16          0.98         -1.54         2.76 o
 -10   5  16          3.48         -1.08         2.51 o
  -9   5  16          2.67          0.64         2.52 o
  -8   5  16          1.86         -1.09         2.32 o
  -7   5  16          9.13          4.61         3.54 o
  -6   5  16         11.75          7.06         3.80 o
  -5   5  16         33.36         39.28         4.50 o
  -4   5  16         23.12         24.12         3.78 o
  -3   5  16         22.80         22.85         2.93 o
  -2   5  16         54.39         72.40         4.11 o
  -1   5  16         17.71         12.80         2.82 o
   0   5  16         33.00         37.47         3.52 o
   1   5  16          0.35          0.41         2.56 o
   2   5  16          0.30          1.91         2.66 o
 -11   6  16          0.00         -2.96         3.35 o
 -10   6  16          3.76          5.48         3.35 o
  -9   6  16          3.21          3.51         2.56 o
  -8   6  16          5.07          1.46         3.36 o
  -7   6  16          1.98         -1.05         2.01 o
  -6   6  16          0.57          2.02         5.38 o
  -5   6  16          1.44          0.00         4.70 o
  -4   6  16         39.98         42.07         4.75 o
  -3   6  16          6.16          1.08         2.32 o
  -2   6  16         24.05         26.00         3.21 o
  -1   6  16         10.81         10.08         2.76 o
   0   6  16          0.49          0.52         2.50 o
   1   6  16          0.15         -0.72         2.50 o
   2   6  16          0.14          0.88         3.59 o
 -10   7  16          0.44          0.71         5.71 o
  -9   7  16          0.45          1.79         3.54 o
  -8   7  16          0.00         -2.33         4.03 o
  -7   7  16          6.10          5.73         4.70 o
  -6   7  16         26.89         20.83         6.05 o
  -5   7  16         20.31         15.46         5.38 o
  -4   7  16         21.03         30.24         4.75 o
  -3   7  16         14.19         12.96         3.35 o
  -2   7  16         17.14         25.33         5.12 o
  -1   7  16         25.57         30.03         4.00 o
   0   7  16         25.45         29.04         3.84 o
   1   7  16          6.63          4.35         4.02 o
  -6   8  16         28.26         27.55         7.39 o
  -5   8  16          3.31         -4.70         4.70 o
  -4   8  16         14.07         19.49         4.75 o
  -3   8  16          0.57         -2.01         3.17 o
  -2   8  16          1.32         -0.90         3.10 o
  -1   8  16          4.92         -0.58         2.96 o
  -4   9  16         11.14          8.74         5.38 o
  -3   9  16          5.39          5.38         6.05 o
 -12   1  17          9.35         14.33         3.27 o
 -11   1  17          0.82         -1.30         2.63 o
 -10   1  17         57.42         63.40         4.35 o
  -9   1  17          2.00         -2.23         2.25 o
  -8   1  17          0.00         -3.02         3.33 o
  -7   1  17          1.56         -2.85         2.85 o
  -6   1  17          9.07          5.38         4.70 o
  -5   1  17          1.69         -2.02         2.85 o
  -4   1  17         20.88         21.44         3.22 o
  -3   1  17          2.25         -0.56         2.25 o
  -2   1  17         31.18         34.83         3.69 o
  -1   1  17          0.15         -1.06         2.28 o
   0   1  17         28.28         30.15         3.18 o
   1   1  17         28.52         32.56         3.52 o
   2   1  17          6.02          0.65         2.73 o
 -12   2  17          0.01         -2.69         2.69 o
 -11   2  17          5.95          3.97         3.88 o
 -10   2  17          0.01         -2.02         2.35 o
  -9   2  17          3.06          1.39         2.42 o
  -8   2  17          0.09         -2.35         3.70 o
  -7   2  17          4.24          3.36         3.33 o
  -6   2  17          0.21         -2.48         3.06 o
  -5   2  17         20.64         23.70         9.07 o
  -4   2  17         23.04         24.08         3.62 o
  -3   2  17          0.14         -1.89         1.97 o
  -2   2  17          4.82          0.73         2.22 o
  -1   2  17         26.83         23.69         3.64 o
   0   2  17          0.62          1.91         2.32 o
   1   2  17          5.55          2.93         2.50 o
   2   2  17          0.20         -2.34         2.36 o
 -12   3  17          1.24          0.27         3.35 o
 -11   3  17          3.15          1.60         3.22 o
 -10   3  17          0.02         -1.81         2.50 o
  -9   3  17         11.44         13.26         2.76 o
  -8   3  17          0.56         -1.15         1.90 o
  -7   3  17          8.50          6.36         5.38 o
  -6   3  17          0.03         -2.17         3.06 o
  -5   3  17          0.04         -2.69         2.85 o
  -4   3  17          0.01         -2.44         2.44 o
  -3   3  17         12.41         10.51         2.56 o
  -2   3  17          8.28          9.45         2.66 o
  -1   3  17         10.87          5.75         2.72 o
   0   3  17          2.23         -1.85         2.35 o
   1   3  17          9.83          6.36         2.78 o
   2   3  17         41.00         46.71         4.01 o
 -11   4  17          0.08         -0.43         4.02 o
 -10   4  17          1.02         -0.86         2.62 o
  -9   4  17          3.32          1.71         2.42 o
  -8   4  17          1.49         -2.22         2.22 o
  -7   4  17          0.22         -1.75         6.05 o
  -6   4  17         18.76         22.34         5.04 o
  -5   4  17        100.07        103.54         6.30 o
  -4   4  17          0.03         -1.91         3.14 o
  -3   4  17          2.03         -2.25         2.25 o
  -2   4  17         29.48         26.17         3.33 o
  -1   4  17         37.66         37.98         3.58 o
   0   4  17          0.08         -2.92         2.92 o
   1   4  17         12.17          6.01         2.97 o
 -10   5  17         17.39         24.75         3.52 o
  -9   5  17          8.84          6.55         2.78 o
  -8   5  17         15.01          5.87         2.84 o
  -7   5  17          4.17         -1.50         3.06 o
  -6   5  17          6.42          3.18         3.54 o
  -5   5  17         82.63         92.41         6.65 o
  -4   5  17         56.42         59.44         4.51 o
  -3   5  17          0.02         -2.25         2.25 o
  -2   5  17         41.50         39.05         4.46 o
  -1   5  17         23.37         17.11         3.29 o
   0   5  17         34.46         36.40         3.67 o
   1   5  17         13.43         14.95         4.79 o
 -10   6  17          7.10         11.76         4.37 o
  -9   6  17          4.97          8.85         4.02 o
  -8   6  17         11.80         13.44         4.70 o
  -7   6  17          0.57         -4.03         5.38 o
  -6   6  17          0.62          3.36         5.38 o
  -5   6  17         19.98         18.14         6.05 o
  -4   6  17         28.84         29.55         4.75 o
  -3   6  17          1.68         -1.47         3.46 o
  -2   6  17          1.97         -2.99         3.73 o
  -1   6  17          4.15          3.84         3.35 o
   0   6  17          0.70         -2.89         3.06 o
  -8   7  17          0.75         -3.54         3.54 o
  -7   7  17          1.31         -3.54         3.54 o
  -6   7  17          1.04         -4.70         4.70 o
  -5   7  17          2.57         -2.02         6.05 o
  -4   7  17          2.69         -2.87         3.54 o
  -3   7  17          3.16         -1.68         3.33 o
  -2   7  17          1.88          2.02         3.10 o
 -11   0  18          6.98         -1.01         3.80 o
 -10   0  18          4.53         -3.67         4.70 o
  -9   0  18         11.78          3.00         5.38 o
  -8   0  18          0.17         -3.36         4.70 o
  -7   0  18          1.39         -2.02         4.70 o
  -6   0  18          0.04         -2.69         4.70 o
  -5   0  18         61.54         74.59         8.74 o
  -4   0  18          1.74          2.02         4.70 o
  -3   0  18          8.55          7.39         3.80 o
  -2   0  18          3.71          0.27         3.54 o
  -1   0  18          2.69          3.09         4.03 o
   0   0  18         46.14         52.59         6.05 o
   1   0  18         24.99         35.62         7.39 o
 -11   1  18          2.94          0.34         4.28 o
 -10   1  18         31.83         28.99         3.75 o
  -9   1  18          0.28         -2.42         2.42 o
  -8   1  18          3.84         -1.63         4.37 o
  -7   1  18          5.20          0.67         3.33 o
  -6   1  18         59.11         60.73         5.93 o
  -5   1  18         12.18         10.29         6.38 o
  -4   1  18          1.38          0.00         2.85 o
  -3   1  18         14.75         12.46         2.56 o
  -2   1  18          9.78          3.81         2.66 o
  -1   1  18         10.90         12.45         2.90 o
   0   1  18          3.59         -1.38         2.52 o
   1   1  18          2.01         10.08         6.72 o
 -11   2  18          5.39         -4.28         4.70 o
 -10   2  18          2.28         -2.49         4.07 o
  -9   2  18          0.99         -2.38         2.38 o
  -8   2  18          2.11         -1.66         4.70 o
  -7   2  18          8.45          8.89         4.02 o
  -6   2  18          5.06          0.58         3.54 o
  -5   2  18         10.32          5.87         3.54 o
  -4   2  18          4.44          6.72         3.54 o
  -3   2  18          0.43         -1.54         2.32 o
  -2   2  18         30.72         47.72         8.05 o
  -1   2  18          5.87         12.49         2.84 o
   0   2  18          0.14         -2.36         2.36 o
 -10   3  18          0.60         -2.56         2.56 o
  -9   3  18          5.90          7.58         2.76 o
  -8   3  18          2.89          1.21         2.00 o
  -7   3  18         10.76         10.75         3.80 o
  -6   3  18          4.93          3.36         3.33 o
  -5   3  18          0.31         -3.36         3.36 o
  -4   3  18          1.08         -2.02         3.33 o
  -3   3  18         23.93         24.22         3.30 o
  -2   3  18          0.32         -2.42         2.42 o
  -1   3  18         16.98         15.48         3.13 o
   0   3  18         30.00         45.82         5.04 o
 -10   4  18          2.54         -1.97         4.37 o
  -9   4  18          2.91         -0.14         2.59 o
  -8   4  18          9.12          6.51         2.66 o
  -7   4  18         14.28         13.89         7.06 o
  -6   4  18          0.41          1.01         3.70 o
  -5   4  18          1.06          0.40         3.54 o
  -4   4  18          1.79          2.38         2.96 o
  -3   4  18          2.58          0.67         2.59 o
  -2   4  18         15.94         17.67         3.10 o
  -1   4  18         23.57         27.22         3.58 o
  -9   5  18          7.78         11.58         3.18 o
  -8   5  18         52.77         51.04         4.90 o
  -7   5  18          1.68         -0.67         3.80 o
  -6   5  18          1.81         -6.05         6.05 o
  -5   5  18         23.55         22.18         4.75 o
  -4   5  18         12.85         11.18         3.35 o
  -3   5  18         10.56          3.28         3.22 o
  -2   5  18         40.39         46.87         3.94 o
  -7   6  18          2.96         -5.38         5.38 o
  -6   6  18          1.95         -5.38         5.38 o
  -5   6  18         36.03         24.19         6.72 o
  -4   6  18         14.40         10.83         5.38 o
  -3   6  18         16.90          8.74         6.72 o
  -9   1  19          0.17         -2.15         3.54 o
  -8   1  19         15.80         26.73         9.07 o
  -7   1  19          1.29          1.84         3.54 o
  -6   1  19          0.09         -2.87         3.54 o
  -5   1  19          3.60          2.28         3.54 o
  -4   1  19          0.00         -4.37         4.37 o
  -3   1  19          0.08         -1.39         2.59 o
  -2   1  19          1.48         -2.77         2.77 o
  -8   2  19          0.99          0.34         3.80 o
  -7   2  19          0.04         -0.09         3.54 o
  -6   2  19         22.70         32.98         4.75 o
  -5   2  19         11.63          7.73         3.80 o
  -4   2  19         15.30         14.32         4.50 o
  -3   2  19         15.29         16.06         3.61 o
  -2   2  19          0.58          4.27         3.45 o
  -8   3  19          0.05         -4.03         5.38 o
  -7   3  19          0.01         -3.54         3.54 o
  -6   3  19          0.03         -1.68         3.80 o
  -5   3  19          2.67          3.23         3.54 o
  -4   3  19          5.69          9.41         4.28 o
  -3   3  19          3.74         -1.58         4.02 o
  -6   4  19          1.06         -0.67         6.05 o
  -5   4  19          0.87         -2.02         4.70 o
                                                
